# Supplementary material for: Multidisciplinary prediction of running-related injuries using machine learning
Source: NPJ Digit Med. 2026 Feb 6;9:213. doi: 10.1038/s41746-026-02413-y (PMC12987969; doi:10.1038/s41746-026-02413-y)
Supplement: Supplementary file 2 — Supplementary Data1 [file 41746_2026_2413_MOESM2_ESM.xlsx]

## Sheet: Sheet1
sex	Age	lower_limb_days_total	average_run_hours	average_interval_training_frequency	EDEQ_total	hip_abduction_peak_torque	total_ad_ab_ratio	knee_extension_peak_torque	knee_flexion_peak_torque	navicular_drop	navicular_drop_asymmetry	Q_angle	Q_angle_asymmetry	VALR_12	Impact_peak_12	Duty_factor_12	fat_intake_avg	BMI	BMD_spine	past_month_distance	past_month_ratio	SC_past_season	non_running_past_season	tracking_period_injury	rs11225395	rs1144393	rs650108	rs591058	rs2252070	rs4986938	rs1800012	rs4789932	rs9340799	rs970547	rs1800795	rs13946	rs12722	class1_SNP_risk_score	RRI
1	0.372549	0.0291262	0.139535	0.5	0	0.308634	0.373239	0.249123	0.26737	0.384615	0.25	0.173913	0.25	0	0.464101	0.266197	0.347705	0.311122	0.364122	0.220588	0.25	0.204918	0.0222222	0	0.4188	0.373029	0.0566198	0.475928	0.676471	0.334548	0.837261	0.525259	0.478556	0.578912	0.174267	0.655281	0.476267	0.5	0
1	0.372549	0.0291262	0.139535	0.5	0	0.308634	0.373239	0.249123	0.26737	0.384615	0.25	0.173913	0.25	0	0.464101	0.266197	0.347705	0.311122	0.364122	0.245098	0.272356	0.241803	0.0194444	0	0.4188	0.373029	0.0566198	0.475928	0.676471	0.334548	0.837261	0.525259	0.478556	0.578912	0.174267	0.655281	0.476267	0.5	0
1	0.372549	0.0291262	0.139535	0.5	0	0.308634	0.373239	0.249123	0.26737	0.384615	0.25	0.173913	0.25	0	0.464101	0.266197	0.347705	0.311122	0.364122	0.245098	0.230574	0.248634	0.0185185	0	0.4188	0.373029	0.0566198	0.475928	0.676471	0.334548	0.837261	0.525259	0.478556	0.578912	0.174267	0.655281	0.476267	0.5	0
1	0.372549	0.0291262	0.139535	0.5	0	0.308634	0.373239	0.249123	0.26737	0.384615	0.25	0.173913	0.25	0	0.464101	0.266197	0.347705	0.311122	0.364122	0.251225	0.253189	0.227459	0.0180556	0	0.4188	0.373029	0.0566198	0.475928	0.676471	0.334548	0.837261	0.525259	0.478556	0.578912	0.174267	0.655281	0.476267	0.5	0
1	0.372549	0.0291262	0.139535	0.5	0	0.308634	0.373239	0.249123	0.26737	0.384615	0.25	0.173913	0.25	0	0.464101	0.266197	0.347705	0.311122	0.364122	0.262255	0.258446	0.208197	0.0166667	0	0.4188	0.373029	0.0566198	0.475928	0.676471	0.334548	0.837261	0.525259	0.478556	0.578912	0.174267	0.655281	0.476267	0.5	0
1	0.45098	0.0832178	0.139535	0.333333	0.05	0.0587875	0.322942	0.0436647	0.102023	0.384615	0.25	0.826087	0.583333	0.587563	0.161045	0.550083	0.0572644	0.396086	0.323195	0.313725	0.25	0.196721	0.0555556	0	0.5	1	0	0	1	0.5	1	0.5	1	0	0	1	0	0.583333	0
1	0.45098	0.0832178	0.139535	0.333333	0.05	0.0587875	0.322942	0.0436647	0.102023	0.384615	0.25	0.826087	0.583333	0.587563	0.161045	0.550083	0.0575959	0.394777	0.320843	0.313725	0.249722	0.163934	0.0472222	0	0.5	1	0	0	1	0.5	1	0.5	1	0	0	1	0	0.583333	0
1	0.45098	0.0832178	0.139535	0.333333	0.05	0.0587875	0.322942	0.0436647	0.102023	0.384615	0.25	0.826087	0.583333	0.587563	0.161045	0.550083	0.0579274	0.393468	0.318491	0.27451	0.176174	0.125683	0.037037	0	0.5	1	0	0	1	0.5	1	0.5	1	0	0	1	0	0.583333	0
1	0.45098	0.0832178	0.139535	0.333333	0.05	0.0587875	0.322942	0.0436647	0.102023	0.384615	0.25	0.826087	0.583333	0.587563	0.161045	0.550083	0.0582589	0.392159	0.316139	0.28799	0.251252	0.110656	0.0388889	0	0.5	1	0	0	1	0.5	1	0.5	1	0	0	1	0	0.583333	0
1	0.45098	0.0832178	0.139535	0.333333	0.05	0.0587875	0.322942	0.0436647	0.102023	0.384615	0.25	0.826087	0.583333	0.587563	0.161045	0.550083	0.0585904	0.39085	0.313786	0.283088	0.264669	0.101639	0.0377778	0	0.5	1	0	0	1	0.5	1	0.5	1	0	0	1	0	0.583333	0
1	0.45098	0.0832178	0.139535	0.333333	0.05	0.0587875	0.322942	0.0436647	0.102023	0.384615	0.25	0.826087	0.583333	0.587563	0.161045	0.550083	0.0589219	0.389541	0.311434	0.291667	0.310784	0.0874317	0.0314815	0	0.5	1	0	0	1	0.5	1	0.5	1	0	0	1	0	0.583333	0
1	0.45098	0.0832178	0.139535	0.333333	0.05	0.0587875	0.322942	0.0436647	0.102023	0.384615	0.25	0.826087	0.583333	0.587563	0.161045	0.550083	0.0592534	0.388232	0.309082	0.32598	0.262151	0.0843091	0.031746	0	0.5	1	0	0	1	0.5	1	0.5	1	0	0	1	0	0.583333	0
1	0.45098	0.0832178	0.139535	0.333333	0.05	0.0587875	0.322942	0.0436647	0.102023	0.384615	0.25	0.826087	0.583333	0.587563	0.161045	0.550083	0.0595849	0.386923	0.30673	0.300245	0.197697	0.0737705	0.0361111	0	0.5	1	0	0	1	0.5	1	0.5	1	0	0	1	0	0.583333	0
1	0.45098	0.0832178	0.139535	0.333333	0.05	0.0587875	0.322942	0.0436647	0.102023	0.384615	0.25	0.826087	0.583333	0.587563	0.161045	0.550083	0.0599164	0.385614	0.304377	0.308824	0.269822	0.0728597	0.0358025	0	0.5	1	0	0	1	0.5	1	0.5	1	0	0	1	0	0.583333	0
1	0.45098	0.0832178	0.139535	0.333333	0.05	0.0587875	0.322942	0.0436647	0.102023	0.384615	0.25	0.826087	0.583333	0.587563	0.161045	0.550083	0.0602479	0.384305	0.302025	0.283088	0.214077	0.0704918	0.0355556	0	0.5	1	0	0	1	0.5	1	0.5	1	0	0	1	0	0.583333	0
1	0.45098	0.0832178	0.139535	0.333333	0.05	0.0587875	0.322942	0.0436647	0.102023	0.384615	0.25	0.826087	0.583333	0.587563	0.161045	0.550083	0.0605793	0.382996	0.299673	0.273284	0.274637	0.0670641	0.0348485	0	0.5	1	0	0	1	0.5	1	0.5	1	0	0	1	0	0.583333	0
1	0.45098	0.0832178	0.139535	0.333333	0.05	0.0587875	0.322942	0.0436647	0.102023	0.384615	0.25	0.826087	0.583333	0.587563	0.161045	0.550083	0.0609108	0.381687	0.297321	0.294118	0.264006	0.0696721	0.0347222	0	0.5	1	0	0	1	0.5	1	0.5	1	0	0	1	0	0.583333	0
1	0.45098	0.0832178	0.139535	0.333333	0.05	0.0587875	0.322942	0.0436647	0.102023	0.384615	0.25	0.826087	0.583333	0.587563	0.161045	0.550083	0.0612423	0.380378	0.294968	0.291667	0.272248	0.057377	0.0328704	0	0.5	1	0	0	1	0.5	1	0.5	1	0	0	1	0	0.583333	1
1	0.45098	0.0832178	0.139535	0.333333	0.05	0.0587875	0.322942	0.0436647	0.102023	0.384615	0.25	0.826087	0.583333	0.587563	0.161045	0.550083	0.0615738	0.379069	0.292616	0.270833	0.149342	0.0464481	0.0337963	0.03	0.5	1	0	0	1	0.5	1	0.5	1	0	0	1	0	0.583333	0
1	0.45098	0.0832178	0.139535	0.333333	0.05	0.0587875	0.322942	0.0436647	0.102023	0.384615	0.25	0.826087	0.583333	0.587563	0.161045	0.550083	0.0619053	0.37776	0.290264	0.259804	0.234622	0.0491803	0.0386574	0.028	0.5	1	0	0	1	0.5	1	0.5	1	0	0	1	0	0.583333	0
1	0.45098	0.0832178	0.139535	0.333333	0.05	0.0587875	0.322942	0.0436647	0.102023	0.384615	0.25	0.826087	0.583333	0.587563	0.161045	0.550083	0.0622368	0.376451	0.287911	0.241422	0.247536	0.0437158	0.0405093	0.02625	0.5	1	0	0	1	0.5	1	0.5	1	0	0	1	0	0.583333	1
1	0.45098	0.0832178	0.139535	0.333333	0.05	0.0587875	0.322942	0.0436647	0.102023	0.384615	0.25	0.826087	0.583333	0.587563	0.161045	0.550083	0.0625683	0.375142	0.285559	0.170343	0.0525228	0.0382514	0.0493056	0.0541176	0.5	1	0	0	1	0.5	1	0.5	1	0	0	1	0	0.583333	0
1	0.45098	0.0832178	0.139535	0.333333	0.05	0.0587875	0.322942	0.0436647	0.102023	0.384615	0.25	0.826087	0.583333	0.587563	0.161045	0.550083	0.0628998	0.373833	0.283207	0.14951	0.132208	0.0368852	0.056713	0.0788889	0.5	1	0	0	1	0.5	1	0.5	1	0	0	1	0	0.583333	0
1	0.45098	0.0832178	0.139535	0.333333	0.05	0.0587875	0.322942	0.0436647	0.102023	0.384615	0.25	0.826087	0.583333	0.587563	0.161045	0.550083	0.0630833	0.372213	0.285161	0.148284	0.423689	0.0355191	0.0581019	0.0747368	0.5	1	0	0	1	0.5	1	0.5	1	0	0	1	0	0.583333	0
1	0.45098	0.0832178	0.139535	0.333333	0.05	0.0587875	0.322942	0.0436647	0.102023	0.384615	0.25	0.826087	0.583333	0.587563	0.161045	0.550083	0.0632667	0.370593	0.287116	0.148897	0.399606	0.0409836	0.0585648	0.071	0.5	1	0	0	1	0.5	1	0.5	1	0	0	1	0	0.583333	0
1	0.45098	0.0832178	0.139535	0.333333	0.05	0.0587875	0.322942	0.0436647	0.102023	0.384615	0.25	0.826087	0.583333	0.587563	0.161045	0.550083	0.0634502	0.368973	0.28907	0.213848	0.333741	0.0396175	0.0594907	0.067619	0.5	1	0	0	1	0.5	1	0.5	1	0	0	1	0	0.583333	0
1	0.45098	0.0832178	0.139535	0.333333	0.05	0.0587875	0.322942	0.0436647	0.102023	0.384615	0.25	0.826087	0.583333	0.587563	0.161045	0.550083	0.0636336	0.367353	0.291024	0.272672	0.278709	0.0396175	0.0604167	0.0645455	0.5	1	0	0	1	0.5	1	0.5	1	0	0	1	0	0.583333	0
1	0.45098	0.0832178	0.139535	0.333333	0.05	0.0587875	0.322942	0.0436647	0.102023	0.384615	0.25	0.826087	0.583333	0.587563	0.161045	0.550083	0.0638171	0.365733	0.292979	0.29087	0.269307	0.0478142	0.0618056	0.0617391	0.5	1	0	0	1	0.5	1	0.5	1	0	0	1	0	0.583333	0
1	0.45098	0.0832178	0.139535	0.333333	0.05	0.0587875	0.322942	0.0436647	0.102023	0.384615	0.25	0.826087	0.583333	0.587563	0.161045	0.550083	0.0640005	0.364114	0.294933	0.309865	0.259159	0.045082	0.0618056	0.0591667	0.5	1	0	0	1	0.5	1	0.5	1	0	0	1	0	0.583333	0
1	0.45098	0.0832178	0.139535	0.333333	0.05	0.0587875	0.322942	0.0436647	0.102023	0.384615	0.25	0.826087	0.583333	0.587563	0.161045	0.550083	0.064184	0.362494	0.296887	0.317059	0.246794	0.0532787	0.0618056	0.0568	0.5	1	0	0	1	0.5	1	0.5	1	0	0	1	0	0.583333	0
1	0.45098	0.0832178	0.139535	0.333333	0.05	0.0587875	0.322942	0.0436647	0.102023	0.384615	0.25	0.826087	0.583333	0.587563	0.161045	0.550083	0.0643674	0.360874	0.298842	0.322819	0.259615	0.0642077	0.0604167	0.0546154	0.5	1	0	0	1	0.5	1	0.5	1	0	0	1	0	0.583333	0
1	0.45098	0.0832178	0.139535	0.333333	0.05	0.0587875	0.322942	0.0436647	0.102023	0.384615	0.25	0.826087	0.583333	0.587563	0.161045	0.550083	0.0645509	0.359254	0.300796	0.325453	0.251722	0.0655738	0.0569444	0.0525926	0.5	1	0	0	1	0.5	1	0.5	1	0	0	1	0	0.583333	0
1	0.45098	0.0832178	0.139535	0.333333	0.05	0.0587875	0.322942	0.0436647	0.102023	0.384615	0.25	0.826087	0.583333	0.587563	0.161045	0.550083	0.0647344	0.357634	0.30275	0.325208	0.240741	0.0737705	0.0532407	0.0507143	0.5	1	0	0	1	0.5	1	0.5	1	0	0	1	0	0.583333	0
1	0.45098	0.0832178	0.139535	0.333333	0.05	0.0587875	0.322942	0.0436647	0.102023	0.384615	0.25	0.826087	0.583333	0.587563	0.161045	0.550083	0.0649178	0.356014	0.304705	0.328431	0.255198	0.0860656	0.0453704	0.0489655	0.5	1	0	0	1	0.5	1	0.5	1	0	0	1	0	0.583333	0
1	0.45098	0.0832178	0.139535	0.333333	0.05	0.0587875	0.322942	0.0436647	0.102023	0.384615	0.25	0.826087	0.583333	0.587563	0.161045	0.550083	0.0651013	0.354394	0.306659	0.321446	0.24451	0.0956284	0.0407407	0.0473333	0.5	1	0	0	1	0.5	1	0.5	1	0	0	1	0	0.583333	0
1	0.45098	0.0832178	0.139535	0.333333	0.05	0.0587875	0.322942	0.0436647	0.102023	0.384615	0.25	0.826087	0.583333	0.587563	0.161045	0.550083	0.0652847	0.352774	0.308613	0.307966	0.222926	0.0949454	0.0388889	0.0458065	0.5	1	0	0	1	0.5	1	0.5	1	0	0	1	0	0.583333	0
1	0.45098	0.0832178	0.139535	0.333333	0.05	0.0587875	0.322942	0.0436647	0.102023	0.384615	0.25	0.826087	0.583333	0.587563	0.161045	0.550083	0.0654682	0.351154	0.310568	0.289828	0.205099	0.0922131	0.0328704	0.044375	0.5	1	0	0	1	0.5	1	0.5	1	0	0	1	0	0.583333	0
1	0.45098	0.0832178	0.139535	0.333333	0.05	0.0587875	0.322942	0.0436647	0.102023	0.384615	0.25	0.826087	0.583333	0.587563	0.161045	0.550083	0.0656516	0.349534	0.312522	0.267157	0.230086	0.0922131	0.0305556	0.0430303	0.5	1	0	0	1	0.5	1	0.5	1	0	0	1	0	0.583333	0
1	0.45098	0.0832178	0.139535	0.333333	0.05	0.0587875	0.322942	0.0436647	0.102023	0.384615	0.25	0.826087	0.583333	0.587563	0.161045	0.550083	0.0658351	0.347915	0.314476	0.270221	0.301902	0.0969945	0.0291667	0.0417647	0.5	1	0	0	1	0.5	1	0.5	1	0	0	1	0	0.583333	0
1	0.45098	0.0832178	0.139535	0.333333	0.05	0.0587875	0.322942	0.0436647	0.102023	0.384615	0.25	0.826087	0.583333	0.587563	0.161045	0.550083	0.0660185	0.346295	0.316431	0.283578	0.293068	0.0942623	0.0291667	0.0405714	0.5	1	0	0	1	0.5	1	0.5	1	0	0	1	0	0.583333	0
1	0.45098	0.0832178	0.139535	0.333333	0.05	0.0587875	0.322942	0.0436647	0.102023	0.384615	0.25	0.826087	0.583333	0.587563	0.161045	0.550083	0.066202	0.344675	0.318385	0.30098	0.260431	0.0935792	0.0300926	0.0394444	0.5	1	0	0	1	0.5	1	0.5	1	0	0	1	0	0.583333	0
1	0.45098	0.0832178	0.139535	0.333333	0.05	0.0587875	0.322942	0.0436647	0.102023	0.384615	0.25	0.826087	0.583333	0.587563	0.161045	0.550083	0.0663855	0.343055	0.320339	0.323039	0.264581	0.0840164	0.0273148	0.0383784	0.5	1	0	0	1	0.5	1	0.5	1	0	0	1	0	0.583333	0
1	0.45098	0.0832178	0.139535	0.333333	0.05	0.0587875	0.322942	0.0436647	0.102023	0.384615	0.25	0.826087	0.583333	0.587563	0.161045	0.550083	0.0665689	0.341435	0.322294	0.319975	0.235712	0.0812842	0.0273148	0.0373684	0.5	1	0	0	1	0.5	1	0.5	1	0	0	1	0	0.583333	0
1	0.45098	0.0832178	0.139535	0.333333	0.05	0.0587875	0.322942	0.0436647	0.102023	0.384615	0.25	0.826087	0.583333	0.587563	0.161045	0.550083	0.0667524	0.342809	0.322774	0.316422	0.244325	0.0771858	0.024537	0.0364103	0.5	1	0	0	1	0.5	1	0.5	1	0	0	1	0	0.583333	0
1	0.45098	0.0832178	0.139535	0.333333	0.05	0.0587875	0.322942	0.0436647	0.102023	0.384615	0.25	0.826087	0.583333	0.587563	0.161045	0.550083	0.0669358	0.344184	0.323255	0.304534	0.210669	0.0771858	0.025463	0.0355	0.5	1	0	0	1	0.5	1	0.5	1	0	0	1	0	0.583333	0
1	0.45098	0.0832178	0.139535	0.333333	0.05	0.0587875	0.322942	0.0436647	0.102023	0.384615	0.25	0.826087	0.583333	0.587563	0.161045	0.550083	0.0669358	0.345558	0.323736	0.304412	0.275512	0.0785519	0.024537	0.0346341	0.5	1	0	0	1	0.5	1	0.5	1	0	0	1	0	0.583333	0
1	0.45098	0.0832178	0.139535	0.333333	0.05	0.0587875	0.322942	0.0436647	0.102023	0.384615	0.25	0.826087	0.583333	0.587563	0.161045	0.550083	0.0669358	0.346933	0.324216	0.306005	0.25116	0.079918	0.024537	0.0338095	0.5	1	0	0	1	0.5	1	0.5	1	0	0	1	0	0.583333	0
1	0.45098	0.0832178	0.139535	0.333333	0.05	0.0587875	0.322942	0.0436647	0.102023	0.384615	0.25	0.826087	0.583333	0.587563	0.161045	0.550083	0.0669358	0.348307	0.324697	0.298652	0.239181	0.0887978	0.025	0.0330233	0.5	1	0	0	1	0.5	1	0.5	1	0	0	1	0	0.583333	0
1	0.45098	0.0832178	0.139535	0.333333	0.05	0.0587875	0.322942	0.0436647	0.102023	0.384615	0.25	0.826087	0.583333	0.587563	0.161045	0.550083	0.0669358	0.349682	0.325178	0.28799	0.196601	0.0956284	0.0282407	0.0322727	0.5	1	0	0	1	0.5	1	0.5	1	0	0	1	0	0.583333	0
1	0.45098	0.0832178	0.139535	0.333333	0.05	0.0587875	0.322942	0.0436647	0.102023	0.384615	0.25	0.826087	0.583333	0.587563	0.161045	0.550083	0.0669358	0.351056	0.325658	0.285662	0.287419	0.102459	0.0296296	0.0315556	0.5	1	0	0	1	0.5	1	0.5	1	0	0	1	0	0.583333	0
1	0.45098	0.0832178	0.139535	0.333333	0.05	0.0587875	0.322942	0.0436647	0.102023	0.384615	0.25	0.826087	0.583333	0.587563	0.161045	0.550083	0.0669358	0.352431	0.326139	0.290196	0.283179	0.105874	0.0296296	0.0308696	0.5	1	0	0	1	0.5	1	0.5	1	0	0	1	0	0.583333	0
1	0.45098	0.0832178	0.139535	0.333333	0.05	0.0587875	0.322942	0.0436647	0.102023	0.384615	0.25	0.826087	0.583333	0.587563	0.161045	0.550083	0.0669358	0.353805	0.32662	0.3	0.268623	0.105874	0.0282407	0.0302128	0.5	1	0	0	1	0.5	1	0.5	1	0	0	1	0	0.583333	0
1	0.45098	0.0832178	0.139535	0.333333	0.05	0.0587875	0.322942	0.0436647	0.102023	0.384615	0.25	0.826087	0.583333	0.587563	0.161045	0.550083	0.0669358	0.35518	0.3271	0.318627	0.227159	0.112022	0.0263889	0.0295833	0.5	1	0	0	1	0.5	1	0.5	1	0	0	1	0	0.583333	0
1	0.45098	0.0832178	0.139535	0.333333	0.05	0.0587875	0.322942	0.0436647	0.102023	0.384615	0.25	0.826087	0.583333	0.587563	0.161045	0.550083	0.0669358	0.356554	0.327581	0.302206	0.215465	0.122951	0.0282407	0.0289796	0.5	1	0	0	1	0.5	1	0.5	1	0	0	1	0	0.583333	0
1	0.45098	0.0832178	0.139535	0.333333	0.05	0.0587875	0.322942	0.0436647	0.102023	0.384615	0.25	0.826087	0.583333	0.587563	0.161045	0.550083	0.0669358	0.357929	0.328062	0.295833	0.262046	0.125683	0.0277778	0.0284	0.5	1	0	0	1	0.5	1	0.5	1	0	0	1	0	0.583333	0
1	0.45098	0.0832178	0.139535	0.333333	0.05	0.0587875	0.322942	0.0436647	0.102023	0.384615	0.25	0.826087	0.583333	0.587563	0.161045	0.550083	0.0669358	0.359303	0.328542	0.302941	0.290073	0.132514	0.0300926	0.0278431	0.5	1	0	0	1	0.5	1	0.5	1	0	0	1	0	0.583333	0
1	0.392157	0.0194175	0.162791	0.333333	0.0967742	0.213105	0.302073	0.300585	0.364996	0.230769	0.25	0.347826	0.583333	0.657709	0	0.871061	0.318116	0.709309	0.607186	0.441176	0.25	0.245902	0.1	0	0.4188	0.373029	0.0566198	0.475928	0.676471	0.334548	0.837261	0.525259	0.478556	0.578912	0.174267	0.655281	0.476267	0.5	0
1	0.392157	0.0194175	0.162791	0.333333	0.0967742	0.213105	0.302073	0.300585	0.364996	0.230769	0.25	0.347826	0.583333	0.657709	0	0.871061	0.320777	0.706275	0.61057	0.29902	0.136267	0.368852	0.0777778	0	0.4188	0.373029	0.0566198	0.475928	0.676471	0.334548	0.837261	0.525259	0.478556	0.578912	0.174267	0.655281	0.476267	0.5	0
1	0.392157	0.0194175	0.162791	0.333333	0.0967742	0.213105	0.302073	0.300585	0.364996	0.230769	0.25	0.347826	0.583333	0.657709	0	0.871061	0.323437	0.70324	0.613954	0.245098	0.132422	0.338798	0.0907407	0	0.4188	0.373029	0.0566198	0.475928	0.676471	0.334548	0.837261	0.525259	0.478556	0.578912	0.174267	0.655281	0.476267	0.5	0
1	0.392157	0.0194175	0.162791	0.333333	0.0967742	0.213105	0.302073	0.300585	0.364996	0.230769	0.25	0.347826	0.583333	0.657709	0	0.871061	0.326098	0.700205	0.617338	0.220588	0.155965	0.331967	0.0930556	0	0.4188	0.373029	0.0566198	0.475928	0.676471	0.334548	0.837261	0.525259	0.478556	0.578912	0.174267	0.655281	0.476267	0.5	0
1	0.392157	0.0194175	0.162791	0.333333	0.0967742	0.213105	0.302073	0.300585	0.364996	0.230769	0.25	0.347826	0.583333	0.657709	0	0.871061	0.328758	0.69717	0.620721	0.165441	0.325282	0.321311	0.0744444	0	0.4188	0.373029	0.0566198	0.475928	0.676471	0.334548	0.837261	0.525259	0.478556	0.578912	0.174267	0.655281	0.476267	0.5	0
1	0.392157	0.0194175	0.162791	0.333333	0.0967742	0.213105	0.302073	0.300585	0.364996	0.230769	0.25	0.347826	0.583333	0.657709	0	0.871061	0.331418	0.694135	0.624105	0.178922	0.29074	0.311475	0.062037	0	0.4188	0.373029	0.0566198	0.475928	0.676471	0.334548	0.837261	0.525259	0.478556	0.578912	0.174267	0.655281	0.476267	0.5	0
1	0.392157	0.0194175	0.162791	0.333333	0.0967742	0.213105	0.302073	0.300585	0.364996	0.230769	0.25	0.347826	0.583333	0.657709	0	0.871061	0.334079	0.6911	0.627489	0.198529	0.279599	0.312646	0.0531746	0	0.4188	0.373029	0.0566198	0.475928	0.676471	0.334548	0.837261	0.525259	0.478556	0.578912	0.174267	0.655281	0.476267	0.5	0
1	0.392157	0.0194175	0.162791	0.333333	0.0967742	0.213105	0.302073	0.300585	0.364996	0.230769	0.25	0.347826	0.583333	0.657709	0	0.871061	0.336739	0.688065	0.630873	0.223039	0.275933	0.316598	0.0631944	0	0.4188	0.373029	0.0566198	0.475928	0.676471	0.334548	0.837261	0.525259	0.478556	0.578912	0.174267	0.655281	0.476267	0.5	0
1	0.392157	0.0194175	0.162791	0.333333	0.0967742	0.213105	0.302073	0.300585	0.364996	0.230769	0.25	0.347826	0.583333	0.657709	0	0.871061	0.339399	0.68503	0.634257	0.235294	0.285345	0.314208	0.0709877	0	0.4188	0.373029	0.0566198	0.475928	0.676471	0.334548	0.837261	0.525259	0.478556	0.578912	0.174267	0.655281	0.476267	0.5	0
1	0.392157	0.0194175	0.162791	0.333333	0.0967742	0.213105	0.302073	0.300585	0.364996	0.230769	0.25	0.347826	0.583333	0.657709	0	0.871061	0.34206	0.681996	0.63764	0.25	0.262895	0.307377	0.0722222	0	0.4188	0.373029	0.0566198	0.475928	0.676471	0.334548	0.837261	0.525259	0.478556	0.578912	0.174267	0.655281	0.476267	0.5	0
1	0.392157	0.0194175	0.162791	0.333333	0.0967742	0.213105	0.302073	0.300585	0.364996	0.230769	0.25	0.347826	0.583333	0.657709	0	0.871061	0.34472	0.678961	0.641024	0.276961	0.282126	0.298808	0.0772727	0	0.4188	0.373029	0.0566198	0.475928	0.676471	0.334548	0.837261	0.525259	0.478556	0.578912	0.174267	0.655281	0.476267	0.5	0
1	0.392157	0.0194175	0.162791	0.333333	0.0967742	0.213105	0.302073	0.300585	0.364996	0.230769	0.25	0.347826	0.583333	0.657709	0	0.871061	0.347381	0.675926	0.644408	0.310049	0.313226	0.294399	0.0875	0	0.4188	0.373029	0.0566198	0.475928	0.676471	0.334548	0.837261	0.525259	0.478556	0.578912	0.174267	0.655281	0.476267	0.5	0
1	0.392157	0.0194175	0.162791	0.333333	0.0967742	0.213105	0.302073	0.300585	0.364996	0.230769	0.25	0.347826	0.583333	0.657709	0	0.871061	0.350041	0.672891	0.647792	0.308824	0.209649	0.293033	0.0916667	0	0.4188	0.373029	0.0566198	0.475928	0.676471	0.334548	0.837261	0.525259	0.478556	0.578912	0.174267	0.655281	0.476267	0.5	0
1	0.392157	0.0194175	0.162791	0.333333	0.0967742	0.213105	0.302073	0.300585	0.364996	0.230769	0.25	0.347826	0.583333	0.657709	0	0.871061	0.352701	0.669856	0.651176	0.241422	0	0.260246	0.0925926	0	0.4188	0.373029	0.0566198	0.475928	0.676471	0.334548	0.837261	0.525259	0.478556	0.578912	0.174267	0.655281	0.476267	0.5	0
1	0.392157	0.0194175	0.162791	0.333333	0.0967742	0.213105	0.302073	0.300585	0.364996	0.230769	0.25	0.347826	0.583333	0.657709	0	0.871061	0.355362	0.666821	0.654559	0.160539	0	0.237022	0.0828704	0	0.4188	0.373029	0.0566198	0.475928	0.676471	0.334548	0.837261	0.525259	0.478556	0.578912	0.174267	0.655281	0.476267	0.5	0
1	0.392157	0.0194175	0.162791	0.333333	0.0967742	0.213105	0.302073	0.300585	0.364996	0.230769	0.25	0.347826	0.583333	0.657709	0	0.871061	0.358022	0.663786	0.657943	0.0661765	0	0.211066	0.074537	0	0.4188	0.373029	0.0566198	0.475928	0.676471	0.334548	0.837261	0.525259	0.478556	0.578912	0.174267	0.655281	0.476267	0.5	0
1	0.392157	0.0194175	0.162791	0.333333	0.0967742	0.213105	0.302073	0.300585	0.364996	0.230769	0.25	0.347826	0.583333	0.657709	0	0.871061	0.360682	0.660752	0.661327	0.00735294	1	0.196038	0.074537	0	0.4188	0.373029	0.0566198	0.475928	0.676471	0.334548	0.837261	0.525259	0.478556	0.578912	0.174267	0.655281	0.476267	0.5	0
1	0.392157	0.0194175	0.162791	0.333333	0.0967742	0.213105	0.302073	0.300585	0.364996	0.230769	0.25	0.347826	0.583333	0.657709	0	0.871061	0.363343	0.663064	0.658538	0.0563725	0.875	0.182377	0.0787037	0	0.4188	0.373029	0.0566198	0.475928	0.676471	0.334548	0.837261	0.525259	0.478556	0.578912	0.174267	0.655281	0.476267	0.5	0
1	0.392157	0.0194175	0.162791	0.333333	0.0967742	0.213105	0.302073	0.300585	0.364996	0.230769	0.25	0.347826	0.583333	0.657709	0	0.871061	0.366003	0.665376	0.655748	0.125	0.54717	0.180328	0.0787037	0	0.4188	0.373029	0.0566198	0.475928	0.676471	0.334548	0.837261	0.525259	0.478556	0.578912	0.174267	0.655281	0.476267	0.5	0
1	0.392157	0.0194175	0.162791	0.333333	0.0967742	0.213105	0.302073	0.300585	0.364996	0.230769	0.25	0.347826	0.583333	0.657709	0	0.871061	0.368664	0.667688	0.652959	0.186275	0.329114	0.163934	0.0717593	0	0.4188	0.373029	0.0566198	0.475928	0.676471	0.334548	0.837261	0.525259	0.478556	0.578912	0.174267	0.655281	0.476267	0.5	0
1	0.392157	0.0194175	0.162791	0.333333	0.0967742	0.213105	0.302073	0.300585	0.364996	0.230769	0.25	0.347826	0.583333	0.657709	0	0.871061	0.371324	0.670001	0.65017	0.253676	0.289996	0.163934	0.0648148	0	0.4188	0.373029	0.0566198	0.475928	0.676471	0.334548	0.837261	0.525259	0.478556	0.578912	0.174267	0.655281	0.476267	0.5	1
1	0.392157	0.0194175	0.162791	0.333333	0.0967742	0.213105	0.302073	0.300585	0.364996	0.230769	0.25	0.347826	0.583333	0.657709	0	0.871061	0.373984	0.672313	0.64738	0.270833	0.240602	0.159836	0.0606481	0.0268182	0.4188	0.373029	0.0566198	0.475928	0.676471	0.334548	0.837261	0.525259	0.478556	0.578912	0.174267	0.655281	0.476267	0.5	1
1	0.392157	0.0194175	0.162791	0.333333	0.0967742	0.213105	0.302073	0.300585	0.364996	0.230769	0.25	0.347826	0.583333	0.657709	0	0.871061	0.376645	0.674625	0.644591	0.203431	0.00589605	0.173497	0.0814815	0.0621739	0.4188	0.373029	0.0566198	0.475928	0.676471	0.334548	0.837261	0.525259	0.478556	0.578912	0.174267	0.655281	0.476267	0.5	0
1	0.392157	0.0194175	0.162791	0.333333	0.0967742	0.213105	0.302073	0.300585	0.364996	0.230769	0.25	0.347826	0.583333	0.657709	0	0.871061	0.387365	0.676938	0.641802	0.169118	0.157587	0.166667	0.0923611	0.0879167	0.4188	0.373029	0.0566198	0.475928	0.676471	0.334548	0.837261	0.525259	0.478556	0.578912	0.174267	0.655281	0.476267	0.5	1
1	0.392157	0.0194175	0.162791	0.333333	0.0967742	0.213105	0.302073	0.300585	0.364996	0.230769	0.25	0.347826	0.583333	0.657709	0	0.871061	0.398086	0.67925	0.639012	0.181373	0.485322	0.163934	0.0991204	0.1116	0.4188	0.373029	0.0566198	0.475928	0.676471	0.334548	0.837261	0.525259	0.478556	0.578912	0.174267	0.655281	0.476267	0.5	1
1	0.392157	0.0194175	0.162791	0.333333	0.0967742	0.213105	0.302073	0.300585	0.364996	0.230769	0.25	0.347826	0.583333	0.657709	0	0.871061	0.408806	0.681562	0.636223	0.176471	0.34818	0.168716	0.11463	0.133462	0.4188	0.373029	0.0566198	0.475928	0.676471	0.334548	0.837261	0.525259	0.478556	0.578912	0.174267	0.655281	0.476267	0.5	0
1	0.392157	0.0194175	0.162791	0.333333	0.0967742	0.213105	0.302073	0.300585	0.364996	0.230769	0.25	0.347826	0.583333	0.657709	0	0.871061	0.419526	0.683874	0.633434	0.229167	0.240228	0.188525	0.123889	0.153704	0.4188	0.373029	0.0566198	0.475928	0.676471	0.334548	0.837261	0.525259	0.478556	0.578912	0.174267	0.655281	0.476267	0.5	0
1	0.392157	0.0194175	0.162791	0.333333	0.0967742	0.213105	0.302073	0.300585	0.364996	0.230769	0.25	0.347826	0.583333	0.657709	0	0.871061	0.430247	0.686187	0.630644	0.226716	0.114147	0.192623	0.128519	0.1725	0.4188	0.373029	0.0566198	0.475928	0.676471	0.334548	0.837261	0.525259	0.478556	0.578912	0.174267	0.655281	0.476267	0.5	0
1	0.392157	0.0194175	0.162791	0.333333	0.0967742	0.213105	0.302073	0.300585	0.364996	0.230769	0.25	0.347826	0.583333	0.657709	0	0.871061	0.440967	0.688499	0.627855	0.241422	0.426586	0.219945	0.135324	0.19	0.4188	0.373029	0.0566198	0.475928	0.676471	0.334548	0.837261	0.525259	0.478556	0.578912	0.174267	0.655281	0.476267	0.5	0
1	0.392157	0.0194175	0.162791	0.333333	0.0967742	0.213105	0.302073	0.300585	0.364996	0.230769	0.25	0.347826	0.583333	0.657709	0	0.871061	0.451688	0.690811	0.625066	0.210784	0.142149	0.243852	0.143194	0.206333	0.4188	0.373029	0.0566198	0.475928	0.676471	0.334548	0.837261	0.525259	0.478556	0.578912	0.174267	0.655281	0.476267	0.5	0
1	0.392157	0.0194175	0.162791	0.333333	0.0967742	0.213105	0.302073	0.300585	0.364996	0.230769	0.25	0.347826	0.583333	0.657709	0	0.871061	0.462408	0.693123	0.622276	0.216912	0.284007	0.24112	0.161574	0.199677	0.4188	0.373029	0.0566198	0.475928	0.676471	0.334548	0.837261	0.525259	0.478556	0.578912	0.174267	0.655281	0.476267	0.5	0
1	0.392157	0.0194175	0.162791	0.333333	0.0967742	0.213105	0.302073	0.300585	0.364996	0.230769	0.25	0.347826	0.583333	0.657709	0	0.871061	0.473129	0.695436	0.619487	0.230392	0.159973	0.239754	0.166435	0.193438	0.4188	0.373029	0.0566198	0.475928	0.676471	0.334548	0.837261	0.525259	0.478556	0.578912	0.174267	0.655281	0.476267	0.5	0
1	0.392157	0.0194175	0.162791	0.333333	0.0967742	0.213105	0.302073	0.300585	0.364996	0.230769	0.25	0.347826	0.583333	0.657709	0	0.871061	0.483849	0.697748	0.616698	0.269608	0.505551	0.237705	0.170093	0.187576	0.4188	0.373029	0.0566198	0.475928	0.676471	0.334548	0.837261	0.525259	0.478556	0.578912	0.174267	0.655281	0.476267	0.5	0
1	0.392157	0.0194175	0.162791	0.333333	0.0967742	0.213105	0.302073	0.300585	0.364996	0.230769	0.25	0.347826	0.583333	0.657709	0	0.871061	0.494569	0.70006	0.613908	0.238971	0	0.229508	0.170093	0.182059	0.4188	0.373029	0.0566198	0.475928	0.676471	0.334548	0.837261	0.525259	0.478556	0.578912	0.174267	0.655281	0.476267	0.5	0
1	0.392157	0.0194175	0.162791	0.333333	0.0967742	0.213105	0.302073	0.300585	0.364996	0.230769	0.25	0.347826	0.583333	0.657709	0	0.871061	0.50529	0.698286	0.614794	0.192892	0.0649349	0.219262	0.140694	0.176857	0.4188	0.373029	0.0566198	0.475928	0.676471	0.334548	0.837261	0.525259	0.478556	0.578912	0.174267	0.655281	0.476267	0.5	0
1	0.392157	0.0194175	0.162791	0.333333	0.0967742	0.213105	0.302073	0.300585	0.364996	0.230769	0.25	0.347826	0.583333	0.657709	0	0.871061	0.51601	0.696512	0.615679	0.207598	0.247265	0.215164	0.118704	0.171944	0.4188	0.373029	0.0566198	0.475928	0.676471	0.334548	0.837261	0.525259	0.478556	0.578912	0.174267	0.655281	0.476267	0.5	0
1	0.392157	0.0194175	0.162791	0.333333	0.0967742	0.213105	0.302073	0.300585	0.364996	0.230769	0.25	0.347826	0.583333	0.657709	0	0.871061	0.526731	0.694737	0.616564	0.126103	0.464202	0.214481	0.106157	0.167297	0.4188	0.373029	0.0566198	0.475928	0.676471	0.334548	0.837261	0.525259	0.478556	0.578912	0.174267	0.655281	0.476267	0.5	0
1	0.392157	0.0194175	0.162791	0.333333	0.0967742	0.213105	0.302073	0.300585	0.364996	0.230769	0.25	0.347826	0.583333	0.657709	0	0.871061	0.537451	0.692963	0.61745	0.19473	0.349224	0.224727	0.0918056	0.162895	0.4188	0.373029	0.0566198	0.475928	0.676471	0.334548	0.837261	0.525259	0.478556	0.578912	0.174267	0.655281	0.476267	0.5	0
1	0.392157	0.0194175	0.162791	0.333333	0.0967742	0.213105	0.302073	0.300585	0.364996	0.230769	0.25	0.347826	0.583333	0.657709	0	0.871061	0.548172	0.691189	0.618335	0.229779	0.213989	0.227459	0.0839352	0.158718	0.4188	0.373029	0.0566198	0.475928	0.676471	0.334548	0.837261	0.525259	0.478556	0.578912	0.174267	0.655281	0.476267	0.5	0
1	0.392157	0.0194175	0.162791	0.333333	0.0967742	0.213105	0.302073	0.300585	0.364996	0.230769	0.25	0.347826	0.583333	0.657709	0	0.871061	0.558892	0.689414	0.619221	0.244485	0.291758	0.24112	0.0927315	0.15475	0.4188	0.373029	0.0566198	0.475928	0.676471	0.334548	0.837261	0.525259	0.478556	0.578912	0.174267	0.655281	0.476267	0.5	0
1	0.392157	0.0194175	0.162791	0.333333	0.0967742	0.213105	0.302073	0.300585	0.364996	0.230769	0.25	0.347826	0.583333	0.657709	0	0.871061	0.569613	0.68764	0.620106	0.235294	0.225664	0.22582	0.097963	0.150976	0.4188	0.373029	0.0566198	0.475928	0.676471	0.334548	0.837261	0.525259	0.478556	0.578912	0.174267	0.655281	0.476267	0.5	0
1	0.392157	0.0194175	0.162791	0.333333	0.0967742	0.213105	0.302073	0.300585	0.364996	0.230769	0.25	0.347826	0.583333	0.657709	0	0.871061	0.580333	0.685865	0.620991	0.232843	0.266603	0.201913	0.0869444	0.147381	0.4188	0.373029	0.0566198	0.475928	0.676471	0.334548	0.837261	0.525259	0.478556	0.578912	0.174267	0.655281	0.476267	0.5	0
1	0.392157	0.0194175	0.162791	0.333333	0.0967742	0.213105	0.302073	0.300585	0.364996	0.230769	0.25	0.347826	0.583333	0.657709	0	0.871061	0.591053	0.684091	0.621877	0.208333	0.117092	0.200546	0.0699537	0.143953	0.4188	0.373029	0.0566198	0.475928	0.676471	0.334548	0.837261	0.525259	0.478556	0.578912	0.174267	0.655281	0.476267	0.5	0
1	0.392157	0.0194175	0.162791	0.333333	0.0967742	0.213105	0.302073	0.300585	0.364996	0.230769	0.25	0.347826	0.583333	0.657709	0	0.871061	0.601774	0.682317	0.622762	0.202206	0.298807	0.223224	0.0736574	0.140682	0.4188	0.373029	0.0566198	0.475928	0.676471	0.334548	0.837261	0.525259	0.478556	0.578912	0.174267	0.655281	0.476267	0.5	0
1	0.392157	0.0194175	0.162791	0.333333	0.0967742	0.213105	0.302073	0.300585	0.364996	0.230769	0.25	0.347826	0.583333	0.657709	0	0.871061	0.612494	0.680542	0.623647	0.207108	0.265526	0.235109	0.0786111	0.137556	0.4188	0.373029	0.0566198	0.475928	0.676471	0.334548	0.837261	0.525259	0.478556	0.578912	0.174267	0.655281	0.476267	0.5	0
1	0.392157	0.0194175	0.162791	0.333333	0.0967742	0.213105	0.302073	0.300585	0.364996	0.230769	0.25	0.347826	0.583333	0.657709	0	0.871061	0.623215	0.678768	0.624533	0.210784	0.333767	0.261749	0.0931481	0.134565	0.4188	0.373029	0.0566198	0.475928	0.676471	0.334548	0.837261	0.525259	0.478556	0.578912	0.174267	0.655281	0.476267	0.5	0
1	0.392157	0.0194175	0.162791	0.333333	0.0967742	0.213105	0.302073	0.300585	0.364996	0.230769	0.25	0.347826	0.583333	0.657709	0	0.871061	0.633935	0.676994	0.625418	0.23652	0.205108	0.264481	0.108843	0.131702	0.4188	0.373029	0.0566198	0.475928	0.676471	0.334548	0.837261	0.525259	0.478556	0.578912	0.174267	0.655281	0.476267	0.5	0
1	0.392157	0.0194175	0.162791	0.333333	0.0967742	0.213105	0.302073	0.300585	0.364996	0.230769	0.25	0.347826	0.583333	0.657709	0	0.871061	0.644656	0.675219	0.626304	0.240809	0.276719	0.28388	0.137778	0.128958	0.4188	0.373029	0.0566198	0.475928	0.676471	0.334548	0.837261	0.525259	0.478556	0.578912	0.174267	0.655281	0.476267	0.5	0
1	0.392157	0.0194175	0.162791	0.333333	0.0967742	0.213105	0.302073	0.300585	0.364996	0.230769	0.25	0.347826	0.583333	0.657709	0	0.871061	0.655376	0.673445	0.627189	0.251225	0.265584	0.29235	0.170417	0.126327	0.4188	0.373029	0.0566198	0.475928	0.676471	0.334548	0.837261	0.525259	0.478556	0.578912	0.174267	0.655281	0.476267	0.5	0
1	0.392157	0.0194175	0.162791	0.333333	0.0967742	0.213105	0.302073	0.300585	0.364996	0.230769	0.25	0.347826	0.583333	0.657709	0	0.871061	0.666096	0.671671	0.628074	0.235294	0.231023	0.290984	0.193704	0.1238	0.4188	0.373029	0.0566198	0.475928	0.676471	0.334548	0.837261	0.525259	0.478556	0.578912	0.174267	0.655281	0.476267	0.5	0
1	0.392157	0.0194175	0.162791	0.333333	0.0967742	0.213105	0.302073	0.300585	0.364996	0.230769	0.25	0.347826	0.583333	0.657709	0	0.871061	0.666096	0.669896	0.62896	0.252574	0.270818	0.290984	0.227963	0.121373	0.4188	0.373029	0.0566198	0.475928	0.676471	0.334548	0.837261	0.525259	0.478556	0.578912	0.174267	0.655281	0.476267	0.5	1
1	0.392157	0.0194175	0.162791	0.333333	0.0967742	0.213105	0.302073	0.300585	0.364996	0.230769	0.25	0.347826	0.583333	0.657709	0	0.871061	0.666096	0.668122	0.629845	0.259314	0.276835	0.291667	0.256111	0.126923	0.4188	0.373029	0.0566198	0.475928	0.676471	0.334548	0.837261	0.525259	0.478556	0.578912	0.174267	0.655281	0.476267	0.5	1
1	0.392157	0.0194175	0.162791	0.333333	0.0967742	0.213105	0.302073	0.300585	0.364996	0.230769	0.25	0.347826	0.583333	0.657709	0	0.871061	0.666096	0.668122	0.629845	0.331005	0.418782	0.285109	0.268611	0.129057	0.4188	0.373029	0.0566198	0.475928	0.676471	0.334548	0.837261	0.525259	0.478556	0.578912	0.174267	0.655281	0.476267	0.5	0
1	0.392157	0.0194175	0.162791	0.333333	0.0967742	0.213105	0.302073	0.300585	0.364996	0.230769	0.25	0.347826	0.583333	0.657709	0	0.871061	0.666096	0.668122	0.629845	0.29424	0.0603665	0.297404	0.290509	0.126667	0.4188	0.373029	0.0566198	0.475928	0.676471	0.334548	0.837261	0.525259	0.478556	0.578912	0.174267	0.655281	0.476267	0.5	0
1	0.392157	0.0194175	0.162791	0.333333	0.0967742	0.213105	0.302073	0.300585	0.364996	0.230769	0.25	0.347826	0.583333	0.657709	0	0.871061	0.666096	0.668122	0.629845	0.280637	0.194926	0.302186	0.319167	0.124364	0.4188	0.373029	0.0566198	0.475928	0.676471	0.334548	0.837261	0.525259	0.478556	0.578912	0.174267	0.655281	0.476267	0.5	0
1	0.392157	0.0194175	0.162791	0.333333	0.0967742	0.213105	0.302073	0.300585	0.364996	0.230769	0.25	0.347826	0.583333	0.657709	0	0.871061	0.666096	0.668122	0.629845	0.283701	0.273777	0.287705	0.327731	0.122143	0.4188	0.373029	0.0566198	0.475928	0.676471	0.334548	0.837261	0.525259	0.478556	0.578912	0.174267	0.655281	0.476267	0.5	0
1	0.392157	0.0194175	0.162791	0.333333	0.0967742	0.213105	0.302073	0.300585	0.364996	0.230769	0.25	0.347826	0.583333	0.657709	0	0.871061	0.666096	0.668122	0.629845	0.207721	0.297323	0.283333	0.329537	0.12	0.4188	0.373029	0.0566198	0.475928	0.676471	0.334548	0.837261	0.525259	0.478556	0.578912	0.174267	0.655281	0.476267	0.5	0
1	0.392157	0.0194175	0.162791	0.333333	0.0967742	0.213105	0.302073	0.300585	0.364996	0.230769	0.25	0.347826	0.583333	0.657709	0	0.871061	0.666096	0.668122	0.629845	0.259191	0.266848	0.268306	0.328657	0.117931	0.4188	0.373029	0.0566198	0.475928	0.676471	0.334548	0.837261	0.525259	0.478556	0.578912	0.174267	0.655281	0.476267	0.5	0
1	0.392157	0.0194175	0.162791	0.333333	0.0967742	0.213105	0.302073	0.300585	0.364996	0.230769	0.25	0.347826	0.583333	0.657709	0	0.871061	0.666096	0.668122	0.629845	0.298407	0.316531	0.256694	0.322037	0.115932	0.4188	0.373029	0.0566198	0.475928	0.676471	0.334548	0.837261	0.525259	0.478556	0.578912	0.174267	0.655281	0.476267	0.5	0
1	0.392157	0.0194175	0.162791	0.333333	0.0967742	0.213105	0.302073	0.300585	0.364996	0.230769	0.25	0.347826	0.583333	0.657709	0	0.871061	0.666096	0.668122	0.629845	0.313725	0.284763	0.246858	0.309213	0.114	0.4188	0.373029	0.0566198	0.475928	0.676471	0.334548	0.837261	0.525259	0.478556	0.578912	0.174267	0.655281	0.476267	0.5	0
1	0.392157	0.0194175	0.162791	0.333333	0.0967742	0.213105	0.302073	0.300585	0.364996	0.230769	0.25	0.347826	0.583333	0.657709	0	0.871061	0.666096	0.668122	0.629845	0.338235	0.239332	0.239754	0.296759	0.112131	0.4188	0.373029	0.0566198	0.475928	0.676471	0.334548	0.837261	0.525259	0.478556	0.578912	0.174267	0.655281	0.476267	0.5	0
1	0.392157	0.0194175	0.162791	0.333333	0.0967742	0.213105	0.302073	0.300585	0.364996	0.230769	0.25	0.347826	0.583333	0.657709	0	0.871061	0.666096	0.668122	0.629845	0.330882	0.187014	0.240437	0.283565	0.110323	0.4188	0.373029	0.0566198	0.475928	0.676471	0.334548	0.837261	0.525259	0.478556	0.578912	0.174267	0.655281	0.476267	0.5	0
1	0.392157	0.0194175	0.162791	0.333333	0.0967742	0.213105	0.302073	0.300585	0.364996	0.230769	0.25	0.347826	0.583333	0.657709	0	0.871061	0.666096	0.668122	0.629845	0.32598	0.261948	0.232923	0.262963	0.108571	0.4188	0.373029	0.0566198	0.475928	0.676471	0.334548	0.837261	0.525259	0.478556	0.578912	0.174267	0.655281	0.476267	0.5	0
1	0.392157	0.0194175	0.162791	0.333333	0.0967742	0.213105	0.302073	0.300585	0.364996	0.230769	0.25	0.347826	0.583333	0.657709	0	0.871061	0.666096	0.668122	0.629845	0.253676	0.0717139	0.249317	0.248472	0.106875	0.4188	0.373029	0.0566198	0.475928	0.676471	0.334548	0.837261	0.525259	0.478556	0.578912	0.174267	0.655281	0.476267	0.5	0
1	0.392157	0.0194175	0.162791	0.333333	0.0967742	0.213105	0.302073	0.300585	0.364996	0.230769	0.25	0.347826	0.583333	0.657709	0	0.871061	0.666096	0.668122	0.629845	0.265931	0.362102	0.261612	0.249861	0.105231	0.4188	0.373029	0.0566198	0.475928	0.676471	0.334548	0.837261	0.525259	0.478556	0.578912	0.174267	0.655281	0.476267	0.5	0
1	0.392157	0.0194175	0.162791	0.333333	0.0967742	0.213105	0.302073	0.300585	0.364996	0.230769	0.25	0.347826	0.583333	0.657709	0	0.871061	0.666096	0.668122	0.629845	0.284314	0.266472	0.26776	0.253241	0.103636	0.4188	0.373029	0.0566198	0.475928	0.676471	0.334548	0.837261	0.525259	0.478556	0.578912	0.174267	0.655281	0.476267	0.5	0
1	0.392157	0.0194175	0.162791	0.333333	0.0967742	0.213105	0.302073	0.300585	0.364996	0.230769	0.25	0.347826	0.583333	0.657709	0	0.871061	0.666096	0.668122	0.629845	0.262255	0.268851	0.264344	0.236389	0.10209	0.4188	0.373029	0.0566198	0.475928	0.676471	0.334548	0.837261	0.525259	0.478556	0.578912	0.174267	0.655281	0.476267	0.5	0
1	0.392157	0.0194175	0.162791	0.333333	0.0967742	0.213105	0.302073	0.300585	0.364996	0.230769	0.25	0.347826	0.583333	0.657709	0	0.871061	0.666096	0.668122	0.629845	0.334559	0.273304	0.269809	0.246343	0.100588	0.4188	0.373029	0.0566198	0.475928	0.676471	0.334548	0.837261	0.525259	0.478556	0.578912	0.174267	0.655281	0.476267	0.5	0
1	0.392157	0.0194175	0.162791	0.333333	0.0967742	0.213105	0.302073	0.300585	0.364996	0.230769	0.25	0.347826	0.583333	0.657709	0	0.871061	0.666096	0.668122	0.629845	0.327206	0.280129	0.275956	0.26463	0.0991304	0.4188	0.373029	0.0566198	0.475928	0.676471	0.334548	0.837261	0.525259	0.478556	0.578912	0.174267	0.655281	0.476267	0.5	0
1	0.392157	0.0194175	0.162791	0.333333	0.0967742	0.213105	0.302073	0.300585	0.364996	0.230769	0.25	0.347826	0.583333	0.657709	0	0.871061	0.666096	0.668122	0.629845	0.339461	0.269757	0.293033	0.272037	0.0977143	0.4188	0.373029	0.0566198	0.475928	0.676471	0.334548	0.837261	0.525259	0.478556	0.578912	0.174267	0.655281	0.476267	0.5	0
1	0.392157	0.0194175	0.162791	0.333333	0.0967742	0.213105	0.302073	0.300585	0.364996	0.230769	0.25	0.347826	0.583333	0.657709	0	0.871061	0.666096	0.668122	0.629845	0.339461	0.194982	0.318989	0.272685	0.096338	0.4188	0.373029	0.0566198	0.475928	0.676471	0.334548	0.837261	0.525259	0.478556	0.578912	0.174267	0.655281	0.476267	0.5	0
1	0.392157	0.0194175	0.162791	0.333333	0.0967742	0.213105	0.302073	0.300585	0.364996	0.230769	0.25	0.347826	0.583333	0.657709	0	0.871061	0.666096	0.668122	0.629845	0.321998	0.225119	0.319672	0.256806	0.095	0.4188	0.373029	0.0566198	0.475928	0.676471	0.334548	0.837261	0.525259	0.478556	0.578912	0.174267	0.655281	0.476267	0.5	0
1	0.392157	0.0194175	0.162791	0.333333	0.0967742	0.213105	0.302073	0.300585	0.364996	0.230769	0.25	0.347826	0.583333	0.657709	0	0.871061	0.666096	0.668122	0.629845	0.243566	0.0578021	0.312842	0.236157	0.0936986	0.4188	0.373029	0.0566198	0.475928	0.676471	0.334548	0.837261	0.525259	0.478556	0.578912	0.174267	0.655281	0.476267	0.5	0
1	0.392157	0.0194175	0.162791	0.333333	0.0967742	0.213105	0.302073	0.300585	0.364996	0.230769	0.25	0.347826	0.583333	0.657709	0	0.871061	0.666096	0.668122	0.629845	0.208027	0.271543	0.311202	0.233565	0.0924324	0.4188	0.373029	0.0566198	0.475928	0.676471	0.334548	0.837261	0.525259	0.478556	0.578912	0.174267	0.655281	0.476267	0.5	0
1	0.392157	0.0194175	0.162791	0.333333	0.0967742	0.213105	0.302073	0.300585	0.364996	0.230769	0.25	0.347826	0.583333	0.657709	0	0.871061	0.666096	0.668122	0.629845	0.192096	0.273544	0.329781	0.235741	0.0912	0.4188	0.373029	0.0566198	0.475928	0.676471	0.334548	0.837261	0.525259	0.478556	0.578912	0.174267	0.655281	0.476267	0.5	0
1	0.392157	0.0194175	0.162791	0.333333	0.0967742	0.213105	0.302073	0.300585	0.364996	0.230769	0.25	0.347826	0.583333	0.657709	0	0.871061	0.666096	0.668122	0.629845	0.182598	0.334808	0.318033	0.227824	0.09	0.4188	0.373029	0.0566198	0.475928	0.676471	0.334548	0.837261	0.525259	0.478556	0.578912	0.174267	0.655281	0.476267	0.5	0
1	0.392157	0.0194175	0.162791	0.333333	0.0967742	0.213105	0.302073	0.300585	0.364996	0.230769	0.25	0.347826	0.583333	0.657709	0	0.871061	0.666096	0.668122	0.629845	0.209559	0.186692	0.314617	0.221574	0.0888312	0.4188	0.373029	0.0566198	0.475928	0.676471	0.334548	0.837261	0.525259	0.478556	0.578912	0.174267	0.655281	0.476267	0.5	0
1	0.392157	0.0194175	0.162791	0.333333	0.0967742	0.213105	0.302073	0.300585	0.364996	0.230769	0.25	0.347826	0.583333	0.657709	0	0.871061	0.666096	0.668122	0.629845	0.197917	0.221905	0.297951	0.218611	0.0876923	0.4188	0.373029	0.0566198	0.475928	0.676471	0.334548	0.837261	0.525259	0.478556	0.578912	0.174267	0.655281	0.476267	0.5	0
1	0.392157	0.0194175	0.162791	0.333333	0.0967742	0.213105	0.302073	0.300585	0.364996	0.230769	0.25	0.347826	0.583333	0.657709	0	0.871061	0.666096	0.668122	0.629845	0.161152	0.0875461	0.30929	0.214444	0.0865823	0.4188	0.373029	0.0566198	0.475928	0.676471	0.334548	0.837261	0.525259	0.478556	0.578912	0.174267	0.655281	0.476267	0.5	0
1	0.392157	0.0194175	0.162791	0.333333	0.0967742	0.213105	0.302073	0.300585	0.364996	0.230769	0.25	0.347826	0.583333	0.657709	0	0.871061	0.666096	0.668122	0.629845	0.166667	0.418561	0.309836	0.201574	0.0855	0.4188	0.373029	0.0566198	0.475928	0.676471	0.334548	0.837261	0.525259	0.478556	0.578912	0.174267	0.655281	0.476267	0.5	0
1	0.411765	0.163662	0.139535	0.444444	0.116129	0.22474	0.286482	0.189864	0.167986	0.346154	0.125	0.782609	0.0833333	0.755214	0.369234	0.475729	0.28664	0.215747	0.421928	0.323529	0.25	0.229508	0.0611111	0	0.5	0.5	0	0.5	0.5	0	0.5	0.5	1	1	0	1	1	0.666667	0
1	0.411765	0.163662	0.139535	0.444444	0.116129	0.22474	0.286482	0.189864	0.167986	0.346154	0.125	0.782609	0.0833333	0.755214	0.369234	0.475729	0.290348	0.215443	0.418217	0.335784	0.257271	0.188525	0.0680556	0	0.5	0.5	0	0.5	0.5	0	0.5	0.5	1	1	0	1	1	0.666667	0
1	0.411765	0.163662	0.139535	0.444444	0.116129	0.22474	0.286482	0.189864	0.167986	0.346154	0.125	0.782609	0.0833333	0.755214	0.369234	0.475729	0.294057	0.215139	0.414506	0.331699	0.236581	0.125683	0.0685185	0	0.5	0.5	0	0.5	0.5	0	0.5	0.5	1	1	0	1	1	0.666667	0
1	0.411765	0.163662	0.139535	0.444444	0.116129	0.22474	0.286482	0.189864	0.167986	0.346154	0.125	0.782609	0.0833333	0.755214	0.369234	0.475729	0.297766	0.214836	0.410795	0.332108	0.251545	0.110656	0.0625	0	0.5	0.5	0	0.5	0.5	0	0.5	0.5	1	1	0	1	1	0.666667	0
1	0.411765	0.163662	0.139535	0.444444	0.116129	0.22474	0.286482	0.189864	0.167986	0.346154	0.125	0.782609	0.0833333	0.755214	0.369234	0.475729	0.301474	0.214532	0.407083	0.338235	0.258255	0.114754	0.07	0	0.5	0.5	0	0.5	0.5	0	0.5	0.5	1	1	0	1	1	0.666667	0
1	0.411765	0.163662	0.139535	0.444444	0.116129	0.22474	0.286482	0.189864	0.167986	0.346154	0.125	0.782609	0.0833333	0.755214	0.369234	0.475729	0.305183	0.214228	0.403372	0.332108	0.241054	0.0956284	0.0736111	0	0.5	0.5	0	0.5	0.5	0	0.5	0.5	1	1	0	1	1	0.666667	0
1	0.411765	0.163662	0.139535	0.444444	0.116129	0.22474	0.286482	0.189864	0.167986	0.346154	0.125	0.782609	0.0833333	0.755214	0.369234	0.475729	0.316309	0.213316	0.392238	0.336601	0.263792	0.0932377	0.065625	0	0.5	0.5	0	0.5	0.5	0	0.5	0.5	1	1	0	1	1	0.666667	0
1	0.411765	0.163662	0.139535	0.444444	0.116129	0.22474	0.286482	0.189864	0.167986	0.346154	0.125	0.782609	0.0833333	0.755214	0.369234	0.475729	0.320018	0.213013	0.388527	0.346405	0.253926	0.0974499	0.0638889	0	0.5	0.5	0	0.5	0.5	0	0.5	0.5	1	1	0	1	1	0.666667	0
1	0.411765	0.163662	0.139535	0.444444	0.116129	0.22474	0.286482	0.189864	0.167986	0.346154	0.125	0.782609	0.0833333	0.755214	0.369234	0.475729	0.323727	0.212709	0.384816	0.341503	0.232837	0.0877049	0.06	0	0.5	0.5	0	0.5	0.5	0	0.5	0.5	1	1	0	1	1	0.666667	0
1	0.411765	0.163662	0.139535	0.444444	0.116129	0.22474	0.286482	0.189864	0.167986	0.346154	0.125	0.782609	0.0833333	0.755214	0.369234	0.475729	0.327435	0.212405	0.381104	0.332108	0.229207	0.0886736	0.0590909	0	0.5	0.5	0	0.5	0.5	0	0.5	0.5	1	1	0	1	1	0.666667	0
1	0.411765	0.163662	0.139535	0.444444	0.116129	0.22474	0.286482	0.189864	0.167986	0.346154	0.125	0.782609	0.0833333	0.755214	0.369234	0.475729	0.331144	0.212101	0.377393	0.324755	0.258328	0.0678092	0.0558081	0	0.5	0.5	0	0.5	0.5	0	0.5	0.5	1	1	0	1	1	0.666667	0
1	0.411765	0.163662	0.139535	0.444444	0.116129	0.22474	0.286482	0.189864	0.167986	0.346154	0.125	0.782609	0.0833333	0.755214	0.369234	0.475729	0.334853	0.211797	0.373682	0.327206	0.270024	0.0700447	0.0505051	0	0.5	0.5	0	0.5	0.5	0	0.5	0.5	1	1	0	1	1	0.666667	0
1	0.411765	0.163662	0.139535	0.444444	0.116129	0.22474	0.286482	0.189864	0.167986	0.346154	0.125	0.782609	0.0833333	0.755214	0.369234	0.475729	0.338561	0.211493	0.369971	0.310049	0.203014	0.0700447	0.0472222	0	0.5	0.5	0	0.5	0.5	0	0.5	0.5	1	1	0	1	1	0.666667	0
1	0.411765	0.163662	0.139535	0.444444	0.116129	0.22474	0.286482	0.189864	0.167986	0.346154	0.125	0.782609	0.0833333	0.755214	0.369234	0.475729	0.34227	0.21119	0.366259	0.283088	0.188221	0.0640835	0.0431818	0	0.5	0.5	0	0.5	0.5	0	0.5	0.5	1	1	0	1	1	0.666667	0
1	0.411765	0.163662	0.139535	0.444444	0.116129	0.22474	0.286482	0.189864	0.167986	0.346154	0.125	0.782609	0.0833333	0.755214	0.369234	0.475729	0.345979	0.210886	0.362548	0.291667	0.310219	0.0611028	0.0381313	0	0.5	0.5	0	0.5	0.5	0	0.5	0.5	1	1	0	1	1	0.666667	0
1	0.411765	0.163662	0.139535	0.444444	0.116129	0.22474	0.286482	0.189864	0.167986	0.346154	0.125	0.782609	0.0833333	0.755214	0.369234	0.475729	0.349687	0.211299	0.362144	0.290441	0.297096	0.0730253	0.0343434	0	0.5	0.5	0	0.5	0.5	0	0.5	0.5	1	1	0	1	1	0.666667	0
1	0.411765	0.163662	0.139535	0.444444	0.116129	0.22474	0.286482	0.189864	0.167986	0.346154	0.125	0.782609	0.0833333	0.755214	0.369234	0.475729	0.353396	0.211712	0.361739	0.3125	0.259964	0.0752608	0.0358586	0	0.5	0.5	0	0.5	0.5	0	0.5	0.5	1	1	0	1	1	0.666667	0
1	0.411765	0.163662	0.139535	0.444444	0.116129	0.22474	0.286482	0.189864	0.167986	0.346154	0.125	0.782609	0.0833333	0.755214	0.369234	0.475729	0.357105	0.212125	0.361335	0.352941	0.249806	0.0771858	0.0365741	0	0.5	0.5	0	0.5	0.5	0	0.5	0.5	1	1	0	1	1	0.666667	0
1	0.411765	0.163662	0.139535	0.444444	0.116129	0.22474	0.286482	0.189864	0.167986	0.346154	0.125	0.782609	0.0833333	0.755214	0.369234	0.475729	0.360813	0.212539	0.36093	0.36152	0.275661	0.0771858	0.0372685	0	0.5	0.5	0	0.5	0.5	0	0.5	0.5	1	1	0	1	1	0.666667	0
1	0.411765	0.163662	0.139535	0.444444	0.116129	0.22474	0.286482	0.189864	0.167986	0.346154	0.125	0.782609	0.0833333	0.755214	0.369234	0.475729	0.360813	0.212952	0.360526	0.356618	0.238202	0.0662568	0.0372685	0	0.5	0.5	0	0.5	0.5	0	0.5	0.5	1	1	0	1	1	0.666667	0
1	0.411765	0.163662	0.139535	0.444444	0.116129	0.22474	0.286482	0.189864	0.167986	0.346154	0.125	0.782609	0.0833333	0.755214	0.369234	0.475729	0.360813	0.213365	0.360121	0.362745	0.246669	0.0744536	0.037963	0	0.5	0.5	0	0.5	0.5	0	0.5	0.5	1	1	0	1	1	0.666667	0
1	0.411765	0.163662	0.139535	0.444444	0.116129	0.22474	0.286482	0.189864	0.167986	0.346154	0.125	0.782609	0.0833333	0.755214	0.369234	0.475729	0.360813	0.213778	0.359717	0.355392	0.22794	0.0662568	0.0358796	0	0.5	0.5	0	0.5	0.5	0	0.5	0.5	1	1	0	1	1	0.666667	0
1	0.411765	0.163662	0.139535	0.444444	0.116129	0.22474	0.286482	0.189864	0.167986	0.346154	0.125	0.782609	0.0833333	0.755214	0.369234	0.475729	0.360813	0.214191	0.359312	0.332108	0.229042	0.0778689	0.037037	0	0.5	0.5	0	0.5	0.5	0	0.5	0.5	1	1	0	1	1	0.666667	0
1	0.411765	0.163662	0.139535	0.444444	0.116129	0.22474	0.286482	0.189864	0.167986	0.346154	0.125	0.782609	0.0833333	0.755214	0.369234	0.475729	0.360813	0.214605	0.358908	0.329657	0.25295	0.0635246	0.0398148	0	0.5	0.5	0	0.5	0.5	0	0.5	0.5	1	1	0	1	1	0.666667	0
1	0.411765	0.163662	0.139535	0.444444	0.116129	0.22474	0.286482	0.189864	0.167986	0.346154	0.125	0.782609	0.0833333	0.755214	0.369234	0.475729	0.360813	0.215018	0.358503	0.319853	0.248347	0.0635246	0.0391204	0	0.5	0.5	0	0.5	0.5	0	0.5	0.5	1	1	0	1	1	0.666667	0
1	0.411765	0.163662	0.139535	0.444444	0.116129	0.22474	0.286482	0.189864	0.167986	0.346154	0.125	0.782609	0.0833333	0.755214	0.369234	0.475729	0.360813	0.215431	0.358099	0.319853	0.254882	0.0635246	0.0428241	0	0.5	0.5	0	0.5	0.5	0	0.5	0.5	1	1	0	1	1	0.666667	0
1	0.411765	0.163662	0.139535	0.444444	0.116129	0.22474	0.286482	0.189864	0.167986	0.346154	0.125	0.782609	0.0833333	0.755214	0.369234	0.475729	0.360813	0.215844	0.357694	0.330882	0.2565	0.0614754	0.0418981	0	0.5	0.5	0	0.5	0.5	0	0.5	0.5	1	1	0	1	1	0.666667	0
1	0.411765	0.163662	0.139535	0.444444	0.116129	0.22474	0.286482	0.189864	0.167986	0.346154	0.125	0.782609	0.0833333	0.755214	0.369234	0.475729	0.360813	0.216257	0.35729	0.328431	0.246145	0.0505464	0.0414352	0	0.5	0.5	0	0.5	0.5	0	0.5	0.5	1	1	0	1	1	0.666667	0
1	0.411765	0.163662	0.139535	0.444444	0.116129	0.22474	0.286482	0.189864	0.167986	0.346154	0.125	0.782609	0.0833333	0.755214	0.369234	0.475729	0.360813	0.216671	0.356886	0.333333	0.258049	0.0539617	0.0386574	0	0.5	0.5	0	0.5	0.5	0	0.5	0.5	1	1	0	1	1	0.666667	0
1	0.411765	0.163662	0.139535	0.444444	0.116129	0.22474	0.286482	0.189864	0.167986	0.346154	0.125	0.782609	0.0833333	0.755214	0.369234	0.475729	0.360813	0.217084	0.356481	0.334559	0.241502	0.0484973	0.0388889	0	0.5	0.5	0	0.5	0.5	0	0.5	0.5	1	1	0	1	1	0.666667	0
1	0.411765	0.163662	0.139535	0.444444	0.116129	0.22474	0.286482	0.189864	0.167986	0.346154	0.125	0.782609	0.0833333	0.755214	0.369234	0.475729	0.360813	0.217497	0.356077	0.328431	0.248719	0.0484973	0.0375	0	0.5	0.5	0	0.5	0.5	0	0.5	0.5	1	1	0	1	1	0.666667	0
1	0.411765	0.163662	0.139535	0.444444	0.116129	0.22474	0.286482	0.189864	0.167986	0.346154	0.125	0.782609	0.0833333	0.755214	0.369234	0.475729	0.360813	0.21791	0.355672	0.322304	0.238078	0.0484973	0.0333333	0	0.5	0.5	0	0.5	0.5	0	0.5	0.5	1	1	0	1	1	0.666667	0
1	0.411765	0.163662	0.139535	0.444444	0.116129	0.22474	0.286482	0.189864	0.167986	0.346154	0.125	0.782609	0.0833333	0.755214	0.369234	0.475729	0.360813	0.218323	0.355268	0.324755	0.275684	0.0403005	0.0333333	0	0.5	0.5	0	0.5	0.5	0	0.5	0.5	1	1	0	1	1	0.666667	0
1	0.411765	0.163662	0.139535	0.444444	0.116129	0.22474	0.286482	0.189864	0.167986	0.346154	0.125	0.782609	0.0833333	0.755214	0.369234	0.475729	0.360813	0.218737	0.354863	0.281863	0.144479	0.0403005	0.03125	0	0.5	0.5	0	0.5	0.5	0	0.5	0.5	1	1	0	1	1	0.666667	0
1	0.411765	0.163662	0.139535	0.444444	0.116129	0.22474	0.286482	0.189864	0.167986	0.346154	0.125	0.782609	0.0833333	0.755214	0.369234	0.475729	0.360813	0.21915	0.354459	0.213235	0.0596524	0.0286885	0.0280093	0	0.5	0.5	0	0.5	0.5	0	0.5	0.5	1	1	0	1	1	0.666667	0
1	0.411765	0.163662	0.139535	0.444444	0.116129	0.22474	0.286482	0.189864	0.167986	0.346154	0.125	0.782609	0.0833333	0.755214	0.369234	0.475729	0.360813	0.219563	0.354054	0.188725	0.260374	0.0286885	0.0238426	0	0.5	0.5	0	0.5	0.5	0	0.5	0.5	1	1	0	1	1	0.666667	0
1	0.411765	0.163662	0.139535	0.444444	0.116129	0.22474	0.286482	0.189864	0.167986	0.346154	0.125	0.782609	0.0833333	0.755214	0.369234	0.475729	0.360813	0.219976	0.35365	0.16299	0.371895	0.0286885	0.0231481	0	0.5	0.5	0	0.5	0.5	0	0.5	0.5	1	1	0	1	1	0.666667	0
1	0.411765	0.163662	0.139535	0.444444	0.116129	0.22474	0.286482	0.189864	0.167986	0.346154	0.125	0.782609	0.0833333	0.755214	0.369234	0.475729	0.360813	0.220389	0.353245	0.196078	0.363221	0.0286885	0.0194444	0	0.5	0.5	0	0.5	0.5	0	0.5	0.5	1	1	0	1	1	0.666667	0
1	0.411765	0.163662	0.139535	0.444444	0.116129	0.22474	0.286482	0.189864	0.167986	0.346154	0.125	0.782609	0.0833333	0.755214	0.369234	0.475729	0.360813	0.220803	0.352841	0.26348	0.289439	0.022541	0.0166667	0	0.5	0.5	0	0.5	0.5	0	0.5	0.5	1	1	0	1	1	0.666667	0
1	0.411765	0.163662	0.139535	0.444444	0.116129	0.22474	0.286482	0.189864	0.167986	0.346154	0.125	0.782609	0.0833333	0.755214	0.369234	0.475729	0.360813	0.221216	0.352436	0.300245	0.283172	0.022541	0.012963	0	0.5	0.5	0	0.5	0.5	0	0.5	0.5	1	1	0	1	1	0.666667	0
1	0.411765	0.163662	0.139535	0.444444	0.116129	0.22474	0.286482	0.189864	0.167986	0.346154	0.125	0.782609	0.0833333	0.755214	0.369234	0.475729	0.360813	0.220929	0.351949	0.321078	0.265067	0.0163934	0.0143519	0	0.5	0.5	0	0.5	0.5	0	0.5	0.5	1	1	0	1	1	0.666667	0
1	0.411765	0.163662	0.139535	0.444444	0.116129	0.22474	0.286482	0.189864	0.167986	0.346154	0.125	0.782609	0.0833333	0.755214	0.369234	0.475729	0.360813	0.220642	0.351461	0.333333	0.262065	0.0218579	0.0118056	0	0.5	0.5	0	0.5	0.5	0	0.5	0.5	1	1	0	1	1	0.666667	0
0	0.647059	0.0194175	0.906977	0.333333	0.130645	0.347214	0.215826	0.320858	0.297274	0.692308	0.5	0.369565	0.333333	0	0.311134	0.721219	0.463792	0.665743	0.331875	0.0147059	0.25	0.0057377	0.00111111	0	0.5	0	0	0.5	1	0	0.5	0	1	1	0	1	1	0.583333	0
0	0.647059	0.0194175	0.906977	0.333333	0.130645	0.347214	0.215826	0.320858	0.297274	0.692308	0.5	0.369565	0.333333	0	0.311134	0.721219	0.468972	0.665743	0.331875	0.0857843	0.459067	0.10123	0.0338889	0	0.5	0	0	0.5	1	0	0.5	0	1	1	0	1	1	0.583333	0
0	0.647059	0.0194175	0.906977	0.333333	0.130645	0.347214	0.215826	0.320858	0.297274	0.692308	0.5	0.369565	0.333333	0	0.311134	0.721219	0.474151	0.665743	0.331875	0.106209	0.354769	0.13306	0.0596296	0	0.5	0	0	0.5	1	0	0.5	0	1	1	0	1	1	0.583333	0
0	0.647059	0.0194175	0.906977	0.333333	0.130645	0.347214	0.215826	0.320858	0.297274	0.692308	0.5	0.369565	0.333333	0	0.311134	0.721219	0.47933	0.668345	0.336646	0.0980392	0.18161	0.165369	0.0530556	0	0.5	0	0	0.5	1	0	0.5	0	1	1	0	1	1	0.583333	0
0	0.647059	0.0194175	0.906977	0.333333	0.130645	0.347214	0.215826	0.320858	0.297274	0.692308	0.5	0.369565	0.333333	0	0.311134	0.721219	0.48451	0.670947	0.341417	0.10674	0.114405	0.191311	0.0457778	0	0.5	0	0	0.5	1	0	0.5	0	1	1	0	1	1	0.583333	0
0	0.647059	0.0194175	0.906977	0.333333	0.130645	0.347214	0.215826	0.320858	0.297274	0.692308	0.5	0.369565	0.333333	0	0.311134	0.721219	0.489689	0.67355	0.346188	0.0675245	0	0.159426	0.0381481	0	0.5	0	0	0.5	1	0	0.5	0	1	1	0	1	1	0.583333	0
0	0.647059	0.0194175	0.906977	0.333333	0.130645	0.347214	0.215826	0.320858	0.297274	0.692308	0.5	0.369565	0.333333	0	0.311134	0.721219	0.494869	0.676152	0.350959	0.045098	0.330213	0.136651	0.0326984	0	0.5	0	0	0.5	1	0	0.5	0	1	1	0	1	1	0.583333	0
0	0.647059	0.0194175	0.906977	0.333333	0.130645	0.347214	0.215826	0.320858	0.297274	0.692308	0.5	0.369565	0.333333	0	0.311134	0.721219	0.500048	0.678754	0.35573	0.0530637	0.498367	0.141291	0.0324306	0	0.5	0	0	0.5	1	0	0.5	0	1	1	0	1	1	0.583333	0
0	0.647059	0.0194175	0.906977	0.333333	0.130645	0.347214	0.215826	0.320858	0.297274	0.692308	0.5	0.369565	0.333333	0	0.311134	0.721219	0.505228	0.681357	0.360501	0.079902	0.492924	0.141985	0.0316667	0	0.5	0	0	0.5	1	0	0.5	0	1	1	0	1	1	0.583333	0
0	0.647059	0.0194175	0.906977	0.333333	0.130645	0.347214	0.215826	0.320858	0.297274	0.692308	0.5	0.369565	0.333333	0	0.311134	0.721219	0.510407	0.683959	0.365273	0.122402	0.334907	0.139262	0.0326667	0	0.5	0	0	0.5	1	0	0.5	0	1	1	0	1	1	0.583333	0
0	0.647059	0.0194175	0.906977	0.333333	0.130645	0.347214	0.215826	0.320858	0.297274	0.692308	0.5	0.369565	0.333333	0	0.311134	0.721219	0.515587	0.686561	0.370044	0.161679	0.330446	0.126602	0.0327273	0	0.5	0	0	0.5	1	0	0.5	0	1	1	0	1	1	0.583333	0
0	0.647059	0.0194175	0.906977	0.333333	0.130645	0.347214	0.215826	0.320858	0.297274	0.692308	0.5	0.369565	0.333333	0	0.311134	0.721219	0.520766	0.689164	0.374815	0.196838	0.313106	0.123019	0.0334259	0	0.5	0	0	0.5	1	0	0.5	0	1	1	0	1	1	0.583333	0
0	0.647059	0.0194175	0.906977	0.333333	0.130645	0.347214	0.215826	0.320858	0.297274	0.692308	0.5	0.369565	0.333333	0	0.311134	0.721219	0.536304	0.696971	0.389128	0.214199	0.240167	0.0979136	0.0270707	0	0.5	0	0	0.5	1	0	0.5	0	1	1	0	1	1	0.583333	0
0	0.647059	0.0194175	0.906977	0.333333	0.130645	0.347214	0.215826	0.320858	0.297274	0.692308	0.5	0.369565	0.333333	0	0.311134	0.721219	0.541484	0.699573	0.393899	0.181209	0.219496	0.0740686	0.0258081	0	0.5	0	0	0.5	1	0	0.5	0	1	1	0	1	1	0.583333	0
0	0.647059	0.0194175	0.906977	0.333333	0.130645	0.347214	0.215826	0.320858	0.297274	0.692308	0.5	0.369565	0.333333	0	0.311134	0.721219	0.546663	0.699331	0.394298	0.222386	0.355805	0.0472429	0.0263131	0	0.5	0	0	0.5	1	0	0.5	0	1	1	0	1	1	0.583333	1
0	0.647059	0.0194175	0.906977	0.333333	0.130645	0.347214	0.215826	0.320858	0.297274	0.692308	0.5	0.369565	0.333333	0	0.311134	0.721219	0.551843	0.69909	0.394697	0.21201	0.206492	0.0472429	0.0293434	0.0241176	0.5	0	0	0.5	1	0	0.5	0	1	1	0	1	1	0.583333	0
0	0.647059	0.0194175	0.906977	0.333333	0.130645	0.347214	0.215826	0.320858	0.297274	0.692308	0.5	0.369565	0.333333	0	0.311134	0.721219	0.557022	0.698848	0.395096	0.217365	0.271936	0.0472429	0.0303535	0.0411111	0.5	0	0	0.5	1	0	0.5	0	1	1	0	1	1	0.583333	0
0	0.647059	0.0194175	0.906977	0.333333	0.130645	0.347214	0.215826	0.320858	0.297274	0.692308	0.5	0.369565	0.333333	0	0.311134	0.721219	0.562202	0.698606	0.395496	0.1806	0	0.0314456	0.0275758	0.0389474	0.5	0	0	0.5	1	0	0.5	0	1	1	0	1	1	0.583333	0
0	0.647059	0.0194175	0.906977	0.333333	0.130645	0.347214	0.215826	0.320858	0.297274	0.692308	0.5	0.369565	0.333333	0	0.311134	0.721219	0.494243	0.697881	0.396693	0	0	0.0413115	0.0219444	0.0671429	0.5	0	0	0.5	1	0	0.5	0	1	1	0	1	1	0.583333	1
0	0.647059	0.0194175	0.906977	0.333333	0.130645	0.347214	0.215826	0.320858	0.297274	0.692308	0.5	0.369565	0.333333	0	0.311134	0.721219	0.47159	0.69764	0.397092	0	0	0.0696721	0.0195	0.109545	0.5	0	0	0.5	1	0	0.5	0	1	1	0	1	1	0.583333	0
0	0.647059	0.0194175	0.906977	0.333333	0.130645	0.347214	0.215826	0.320858	0.297274	0.692308	0.5	0.369565	0.333333	0	0.311134	0.721219	0.448938	0.697398	0.397492	0	0	0.110656	0.0166667	0.104783	0.5	0	0	0.5	1	0	0.5	0	1	1	0	1	1	0.583333	0
0	0.647059	0.0194175	0.906977	0.333333	0.130645	0.347214	0.215826	0.320858	0.297274	0.692308	0.5	0.369565	0.333333	0	0.311134	0.721219	0.426285	0.697157	0.397891	0	0	0.130402	0.0166667	0.100417	0.5	0	0	0.5	1	0	0.5	0	1	1	0	1	1	0.583333	0
0	0.647059	0.0194175	0.906977	0.333333	0.130645	0.347214	0.215826	0.320858	0.297274	0.692308	0.5	0.369565	0.333333	0	0.311134	0.721219	0.403632	0.696915	0.39829	0	0	0.152757	0.015404	0.0964	0.5	0	0	0.5	1	0	0.5	0	1	1	0	1	1	0.583333	0
0	0.647059	0.0194175	0.906977	0.333333	0.130645	0.347214	0.215826	0.320858	0.297274	0.692308	0.5	0.369565	0.333333	0	0.311134	0.721219	0.380979	0.696673	0.398689	0	0	0.185544	0.0136364	0.0926923	0.5	0	0	0.5	1	0	0.5	0	1	1	0	1	1	0.583333	1
0	0.647059	0.0194175	0.906977	0.333333	0.130645	0.347214	0.215826	0.320858	0.297274	0.692308	0.5	0.369565	0.333333	0	0.311134	0.721219	0.358327	0.696432	0.399088	0.0131618	1	0.211177	0.0116162	0.104444	0.5	0	0	0.5	1	0	0.5	0	1	1	0	1	1	0.583333	1
0	0.647059	0.0194175	0.906977	0.333333	0.130645	0.347214	0.215826	0.320858	0.297274	0.692308	0.5	0.369565	0.333333	0	0.311134	0.721219	0.335674	0.69619	0.399487	0.0206618	0.350487	0.2462	0.00858586	0.118571	0.5	0	0	0.5	1	0	0.5	0	1	1	0	1	1	0.583333	0
0	0.647059	0.0194175	0.906977	0.333333	0.130645	0.347214	0.215826	0.320858	0.297274	0.692308	0.5	0.369565	0.333333	0	0.311134	0.721219	0.313021	0.695948	0.399887	0.0359804	0.417203	0.277496	0.00757576	0.114483	0.5	0	0	0.5	1	0	0.5	0	1	1	0	1	1	0.583333	0
0	0.647059	0.0194175	0.906977	0.333333	0.130645	0.347214	0.215826	0.320858	0.297274	0.692308	0.5	0.369565	0.333333	0	0.311134	0.721219	0.290368	0.695707	0.400286	0.0359804	0	0.288525	0.00757576	0.110667	0.5	0	0	0.5	1	0	0.5	0	1	1	0	1	1	0.583333	0
0	0.647059	0.0194175	0.906977	0.333333	0.130645	0.347214	0.215826	0.320858	0.297274	0.692308	0.5	0.369565	0.333333	0	0.311134	0.721219	0.267715	0.695465	0.400685	0.0228186	0	0.302981	0.00757576	0.107097	0.5	0	0	0.5	1	0	0.5	0	1	1	0	1	1	0.583333	0
0	0.647059	0.0194175	0.906977	0.333333	0.130645	0.347214	0.215826	0.320858	0.297274	0.692308	0.5	0.369565	0.333333	0	0.311134	0.721219	0.245063	0.695223	0.401084	0.0153186	0	0.313251	0.00694444	0.10375	0.5	0	0	0.5	1	0	0.5	0	1	1	0	1	1	0.583333	0
0	0.647059	0.0194175	0.906977	0.333333	0.130645	0.347214	0.215826	0.320858	0.297274	0.692308	0.5	0.369565	0.333333	0	0.311134	0.721219	0.22241	0.694982	0.401483	0	0	0.315847	0.0166667	0.100606	0.5	0	0	0.5	1	0	0.5	0	1	1	0	1	1	0.583333	0
0	0.647059	0.0194175	0.906977	0.333333	0.130645	0.347214	0.215826	0.320858	0.297274	0.692308	0.5	0.369565	0.333333	0	0.311134	0.721219	0.199757	0.69474	0.401883	0	0	0.287978	0.0152778	0.0976471	0.5	0	0	0.5	1	0	0.5	0	1	1	0	1	1	0.583333	0
0	0.647059	0.0194175	0.906977	0.333333	0.130645	0.347214	0.215826	0.320858	0.297274	0.692308	0.5	0.369565	0.333333	0	0.311134	0.721219	0.177104	0.69474	0.401883	0	0	0.295219	0.0125	0.0948571	0.5	0	0	0.5	1	0	0.5	0	1	1	0	1	1	0.583333	0
0	0.647059	0.0194175	0.906977	0.333333	0.130645	0.347214	0.215826	0.320858	0.297274	0.692308	0.5	0.369565	0.333333	0	0.311134	0.721219	0.154452	0.69474	0.401883	0.00857843	1	0.29071	0.0111111	0.0922222	0.5	0	0	0.5	1	0	0.5	0	1	1	0	1	1	0.583333	0
0	0.647059	0.0194175	0.906977	0.333333	0.130645	0.347214	0.215826	0.320858	0.297274	0.692308	0.5	0.369565	0.333333	0	0.311134	0.721219	0.154452	0.69474	0.401883	0.0204657	0.580838	0.293989	0.0140741	0.0897297	0.5	0	0	0.5	1	0	0.5	0	1	1	0	1	1	0.583333	0
0	0.647059	0.0194175	0.906977	0.333333	0.130645	0.347214	0.215826	0.320858	0.297274	0.692308	0.5	0.369565	0.333333	0	0.311134	0.721219	0.154452	0.69474	0.401883	0.0294118	0.25	0.328142	0.00592593	0.0851282	0.5	0	0	0.5	1	0	0.5	0	1	1	0	1	1	0.583333	0
0	0.372549	0	0.534884	0.5	0.0129032	0.233925	0.573987	0.443665	0.364996	0.307692	0.25	0.826087	0.583333	0.808922	0.321487	0.616729	0.460018	0.426417	0.342827	0.404412	0.25	0.196721	0	0	1	0.5	0	0.5	0.5	0.5	1	1	0	0	0	1	0.5	0.583333	0
0	0.372549	0	0.534884	0.5	0.0129032	0.233925	0.573987	0.443665	0.364996	0.307692	0.25	0.826087	0.583333	0.808922	0.321487	0.616729	0.447386	0.42584	0.342078	0.439461	0.267357	0.190164	0.00833333	0	1	0.5	0	0.5	0.5	0.5	1	1	0	0	0	1	0.5	0.583333	0
0	0.372549	0	0.534884	0.5	0.0129032	0.233925	0.573987	0.443665	0.364996	0.307692	0.25	0.826087	0.583333	0.808922	0.321487	0.616729	0.434753	0.425262	0.341329	0.423693	0.23187	0.197814	0.00925926	0	1	0.5	0	0.5	0.5	0.5	1	1	0	0	0	1	0.5	0.583333	0
0	0.372549	0	0.534884	0.5	0.0129032	0.233925	0.573987	0.443665	0.364996	0.307692	0.25	0.826087	0.583333	0.808922	0.321487	0.616729	0.42212	0.424684	0.34058	0.435417	0.253189	0.19959	0.00694444	0	1	0.5	0	0.5	0.5	0.5	1	1	0	0	0	1	0.5	0.583333	0
0	0.372549	0	0.534884	0.5	0.0129032	0.233925	0.573987	0.443665	0.364996	0.307692	0.25	0.826087	0.583333	0.808922	0.321487	0.616729	0.409488	0.424106	0.339831	0.451961	0.263452	0.179344	0.00555556	0	1	0.5	0	0.5	0.5	0.5	1	1	0	0	0	1	0.5	0.583333	0
0	0.372549	0	0.534884	0.5	0.0129032	0.233925	0.573987	0.443665	0.364996	0.307692	0.25	0.826087	0.583333	0.808922	0.321487	0.616729	0.396855	0.423529	0.339082	0.455882	0.265517	0.160383	0.00462963	0	1	0.5	0	0.5	0.5	0.5	1	1	0	0	0	1	0.5	0.583333	0
0	0.372549	0	0.534884	0.5	0.0129032	0.233925	0.573987	0.443665	0.364996	0.307692	0.25	0.826087	0.583333	0.808922	0.321487	0.616729	0.384222	0.422951	0.338333	0.408824	0.131903	0.137471	0.00396825	0	1	0.5	0	0.5	0.5	0.5	1	1	0	0	0	1	0.5	0.583333	0
0	0.372549	0	0.534884	0.5	0.0129032	0.233925	0.573987	0.443665	0.364996	0.307692	0.25	0.826087	0.583333	0.808922	0.321487	0.616729	0.37159	0.422373	0.337584	0.389216	0.253417	0.146926	0.00486111	0	1	0.5	0	0.5	0.5	0.5	1	1	0	0	0	1	0.5	0.583333	0
0	0.372549	0	0.534884	0.5	0.0129032	0.233925	0.573987	0.443665	0.364996	0.307692	0.25	0.826087	0.583333	0.808922	0.321487	0.616729	0.358957	0.421796	0.336835	0.35049	0.235759	0.135155	0.00432099	0	1	0.5	0	0.5	0.5	0.5	1	1	0	0	0	1	0.5	0.583333	0
0	0.372549	0	0.534884	0.5	0.0129032	0.233925	0.573987	0.443665	0.364996	0.307692	0.25	0.826087	0.583333	0.808922	0.321487	0.616729	0.346324	0.421218	0.336086	0.291176	0.218504	0.131475	0.00388889	0	1	0.5	0	0.5	0.5	0.5	1	1	0	0	0	1	0.5	0.583333	0
0	0.372549	0	0.534884	0.5	0.0129032	0.233925	0.573987	0.443665	0.364996	0.307692	0.25	0.826087	0.583333	0.808922	0.321487	0.616729	0.333692	0.42064	0.335337	0.30049	0.199218	0.125484	0.00353535	0	1	0.5	0	0.5	0.5	0.5	1	1	0	0	0	1	0.5	0.583333	0
0	0.372549	0	0.534884	0.5	0.0129032	0.233925	0.573987	0.443665	0.364996	0.307692	0.25	0.826087	0.583333	0.808922	0.321487	0.616729	0.321059	0.420062	0.334588	0.30049	0.314141	0.131421	0.00324074	0	1	0.5	0	0.5	0.5	0.5	1	1	0	0	0	1	0.5	0.583333	0
0	0.372549	0	0.534884	0.5	0.0129032	0.233925	0.573987	0.443665	0.364996	0.307692	0.25	0.826087	0.583333	0.808922	0.321487	0.616729	0.308426	0.419485	0.333839	0.318235	0.301189	0.129372	0.00324074	0	1	0.5	0	0.5	0.5	0.5	1	1	0	0	0	1	0.5	0.583333	0
0	0.372549	0	0.534884	0.5	0.0129032	0.233925	0.573987	0.443665	0.364996	0.307692	0.25	0.826087	0.583333	0.808922	0.321487	0.616729	0.295794	0.418907	0.33309	0.366765	0.305147	0.130464	0.00185185	0	1	0.5	0	0.5	0.5	0.5	1	1	0	0	0	1	0.5	0.583333	0
0	0.372549	0	0.534884	0.5	0.0129032	0.233925	0.573987	0.443665	0.364996	0.307692	0.25	0.826087	0.583333	0.808922	0.321487	0.616729	0.283161	0.418329	0.332341	0.363431	0.165238	0.118852	0.000925926	0	1	0.5	0	0.5	0.5	0.5	1	1	0	0	0	1	0.5	0.583333	0
0	0.372549	0	0.534884	0.5	0.0129032	0.233925	0.573987	0.443665	0.364996	0.307692	0.25	0.826087	0.583333	0.808922	0.321487	0.616729	0.270528	0.417752	0.331592	0.316373	0.168585	0.101776	0.000925926	0	1	0.5	0	0.5	0.5	0.5	1	1	0	0	0	1	0.5	0.583333	0
0	0.372549	0	0.534884	0.5	0.0129032	0.233925	0.573987	0.443665	0.364996	0.307692	0.25	0.826087	0.583333	0.808922	0.321487	0.616729	0.270528	0.417752	0.331592	0.308554	0.289709	0.109973	0.00162037	0	1	0.5	0	0.5	0.5	0.5	1	1	0	0	0	1	0.5	0.583333	0
0	0.372549	0	0.534884	0.5	0.0129032	0.233925	0.573987	0.443665	0.364996	0.307692	0.25	0.826087	0.583333	0.808922	0.321487	0.616729	0.270528	0.417752	0.331592	0.315417	0.363628	0.131831	0.00300926	0	1	0.5	0	0.5	0.5	0.5	1	1	0	0	0	1	0.5	0.583333	0
0	0.372549	0	0.534884	0.5	0.0129032	0.233925	0.573987	0.443665	0.364996	0.307692	0.25	0.826087	0.583333	0.808922	0.321487	0.616729	0.270528	0.417752	0.331592	0.373652	0.300906	0.141393	0.00300926	0	1	0.5	0	0.5	0.5	0.5	1	1	0	0	0	1	0.5	0.583333	0
0	0.372549	0	0.534884	0.5	0.0129032	0.233925	0.573987	0.443665	0.364996	0.307692	0.25	0.826087	0.583333	0.808922	0.321487	0.616729	0.270528	0.417752	0.331592	0.396985	0.189703	0.127732	0.00208333	0	1	0.5	0	0.5	0.5	0.5	1	1	0	0	0	1	0.5	0.583333	0
0	0.372549	0	0.534884	0.5	0.0129032	0.233925	0.573987	0.443665	0.364996	0.307692	0.25	0.826087	0.583333	0.808922	0.321487	0.616729	0.270528	0.417752	0.331592	0.417941	0.266397	0.131831	0.00208333	0	1	0.5	0	0.5	0.5	0.5	1	1	0	0	0	1	0.5	0.583333	0
0	0.372549	0	0.534884	0.5	0.0129032	0.233925	0.573987	0.443665	0.364996	0.307692	0.25	0.826087	0.583333	0.808922	0.321487	0.616729	0.270528	0.417752	0.331592	0.365	0.182296	0.129781	0.00208333	0	1	0.5	0	0.5	0.5	0.5	1	1	0	0	0	1	0.5	0.583333	0
0	0.372549	0	0.534884	0.5	0.0129032	0.233925	0.573987	0.443665	0.364996	0.307692	0.25	0.826087	0.583333	0.808922	0.321487	0.616729	0.270528	0.417752	0.331592	0.320882	0.228535	0.130464	0.00208333	0	1	0.5	0	0.5	0.5	0.5	1	1	0	0	0	1	0.5	0.583333	0
0	0.372549	0	0.534884	0.5	0.0129032	0.233925	0.573987	0.443665	0.364996	0.307692	0.25	0.826087	0.583333	0.808922	0.321487	0.616729	0.270528	0.417752	0.331592	0.35	0.293804	0.119536	0.00486111	0	1	0.5	0	0.5	0.5	0.5	1	1	0	0	0	1	0.5	0.583333	0
0	0.372549	0	0.534884	0.5	0.0129032	0.233925	0.573987	0.443665	0.364996	0.307692	0.25	0.826087	0.583333	0.808922	0.321487	0.616729	0.270528	0.417752	0.331592	0.324118	0.249895	0.112022	0.00625	0	1	0.5	0	0.5	0.5	0.5	1	1	0	0	0	1	0.5	0.583333	0
0	0.372549	0	0.534884	0.5	0.0129032	0.233925	0.573987	0.443665	0.364996	0.307692	0.25	0.826087	0.583333	0.808922	0.321487	0.616729	0.270528	0.417752	0.331592	0.358431	0.274754	0.0997268	0.00833333	0	1	0.5	0	0.5	0.5	0.5	1	1	0	0	0	1	0.5	0.583333	0
0	0.372549	0	0.534884	0.5	0.0129032	0.233925	0.573987	0.443665	0.364996	0.307692	0.25	0.826087	0.583333	0.808922	0.321487	0.616729	0.270528	0.417752	0.331592	0.366765	0.217808	0.0935792	0.00972222	0	1	0.5	0	0.5	0.5	0.5	1	1	0	0	0	1	0.5	0.583333	0
0	0.372549	0	0.534884	0.5	0.0129032	0.233925	0.573987	0.443665	0.364996	0.307692	0.25	0.826087	0.583333	0.808922	0.321487	0.616729	0.270528	0.417752	0.331592	0.374118	0.293337	0.0935792	0.00972222	0	1	0.5	0	0.5	0.5	0.5	1	1	0	0	0	1	0.5	0.583333	0
0	0.372549	0	0.534884	0.5	0.0129032	0.233925	0.573987	0.443665	0.364996	0.307692	0.25	0.826087	0.583333	0.808922	0.321487	0.616729	0.270528	0.417752	0.331592	0.389216	0.260809	0.0806011	0.00902778	0	1	0.5	0	0.5	0.5	0.5	1	1	0	0	0	1	0.5	0.583333	0
0	0.372549	0	0.534884	0.5	0.0129032	0.233925	0.573987	0.443665	0.364996	0.307692	0.25	0.826087	0.583333	0.808922	0.321487	0.616729	0.270528	0.417752	0.331592	0.337745	0.151799	0.0532787	0.00763889	0	1	0.5	0	0.5	0.5	0.5	1	1	0	0	0	1	0.5	0.583333	0
0	0.372549	0	0.534884	0.5	0.0129032	0.233925	0.573987	0.443665	0.364996	0.307692	0.25	0.826087	0.583333	0.808922	0.321487	0.616729	0.270528	0.417752	0.331592	0.337255	0.235573	0.0491803	0.00763889	0	1	0.5	0	0.5	0.5	0.5	1	1	0	0	0	1	0.5	0.583333	0
0	0.372549	0	0.534884	0.5	0.0129032	0.233925	0.573987	0.443665	0.364996	0.307692	0.25	0.826087	0.583333	0.808922	0.321487	0.616729	0.270528	0.417752	0.331592	0.338971	0.326184	0.0505464	0.00763889	0	1	0.5	0	0.5	0.5	0.5	1	1	0	0	0	1	0.5	0.583333	0
0	0.882353	0.0651872	0.255814	0.555556	0.164516	0.249235	0.65336	0.441715	0.444151	0.461538	0.25	0.0869565	0.25	0.704516	0.305957	0.532983	0.263457	0.519543	0.616287	0.389706	0.25	0.0163934	0	0	0	0	0	1	0.5	0.5	1	0.5	1	1	1	0	0	0.583333	1
0	0.882353	0.0651872	0.255814	0.555556	0.164516	0.249235	0.65336	0.441715	0.444151	0.461538	0.25	0.0869565	0.25	0.704516	0.305957	0.532983	0.272065	0.521914	0.612168	0.314951	0.200682	0.0655738	0.0305556	0.16	0	0	0	1	0.5	0.5	1	0.5	1	1	1	0	0	0.583333	0
0	0.882353	0.0651872	0.255814	0.555556	0.164516	0.249235	0.65336	0.441715	0.444151	0.461538	0.25	0.0869565	0.25	0.704516	0.305957	0.532983	0.280672	0.524284	0.608049	0.252451	0.127752	0.169399	0.0203704	0.106667	0	0	0	1	0.5	0.5	1	0.5	1	1	1	0	0	0.583333	1
0	0.882353	0.0651872	0.255814	0.555556	0.164516	0.249235	0.65336	0.441715	0.444151	0.461538	0.25	0.0869565	0.25	0.704516	0.305957	0.532983	0.28928	0.526655	0.60393	0.336397	0.43151	0.184426	0.0152778	0.12	0	0	0	1	0.5	0.5	1	0.5	1	1	1	0	0	0.583333	0
0	0.882353	0.0651872	0.255814	0.555556	0.164516	0.249235	0.65336	0.441715	0.444151	0.461538	0.25	0.0869565	0.25	0.704516	0.305957	0.532983	0.297887	0.529025	0.599811	0.339216	0.295371	0.195082	0.0172222	0.128	0	0	0	1	0.5	0.5	1	0.5	1	1	1	0	0	0.583333	1
0	0.882353	0.0651872	0.255814	0.555556	0.164516	0.249235	0.65336	0.441715	0.444151	0.461538	0.25	0.0869565	0.25	0.704516	0.305957	0.532983	0.306495	0.531396	0.595692	0.404412	0.302163	0.189891	0.0189815	0.19	0	0	0	1	0.5	0.5	1	0.5	1	1	1	0	0	0.583333	1
0	0.882353	0.0651872	0.255814	0.555556	0.164516	0.249235	0.65336	0.441715	0.444151	0.461538	0.25	0.0869565	0.25	0.704516	0.305957	0.532983	0.315103	0.533766	0.591573	0.492647	0.241193	0.190867	0.0198413	0.185714	0	0	0	1	0.5	0.5	1	0.5	1	1	1	0	0	0.583333	0
0	0.882353	0.0651872	0.255814	0.555556	0.164516	0.249235	0.65336	0.441715	0.444151	0.461538	0.25	0.0869565	0.25	0.704516	0.305957	0.532983	0.32371	0.536137	0.587454	0.449387	0.234987	0.197746	0.0204861	0.1625	0	0	0	1	0.5	0.5	1	0.5	1	1	1	0	0	0.583333	1
0	0.882353	0.0651872	0.255814	0.555556	0.164516	0.249235	0.65336	0.441715	0.444151	0.461538	0.25	0.0869565	0.25	0.704516	0.305957	0.532983	0.332318	0.538507	0.583335	0.458738	0.241736	0.190346	0.0228395	0.2	0	0	0	1	0.5	0.5	1	0.5	1	1	1	0	0	0.583333	0
0	0.882353	0.0651872	0.255814	0.555556	0.164516	0.249235	0.65336	0.441715	0.444151	0.461538	0.25	0.0869565	0.25	0.704516	0.305957	0.532983	0.340925	0.540878	0.579216	0.44636	0.248591	0.197541	0.0230556	0.23	0	0	0	1	0.5	0.5	1	0.5	1	1	1	0	0	0.583333	1
0	0.882353	0.0651872	0.255814	0.555556	0.164516	0.249235	0.65336	0.441715	0.444151	0.461538	0.25	0.0869565	0.25	0.704516	0.305957	0.532983	0.349533	0.543248	0.575097	0.38337	0.146212	0.207899	0.0306566	0.270909	0	0	0	1	0.5	0.5	1	0.5	1	1	1	0	0	0.583333	1
0	0.882353	0.0651872	0.255814	0.555556	0.164516	0.249235	0.65336	0.441715	0.444151	0.461538	0.25	0.0869565	0.25	0.704516	0.305957	0.532983	0.35814	0.545618	0.570979	0.314865	0.11336	0.226093	0.0446296	0.318333	0	0	0	1	0.5	0.5	1	0.5	1	1	1	0	0	0.583333	1
0	0.882353	0.0651872	0.255814	0.555556	0.164516	0.249235	0.65336	0.441715	0.444151	0.461538	0.25	0.0869565	0.25	0.704516	0.305957	0.532983	0.366748	0.547989	0.56686	0.221691	0.0757487	0.25888	0.0583796	0.370769	0	0	0	1	0.5	0.5	1	0.5	1	1	1	0	0	0.583333	1
0	0.882353	0.0651872	0.255814	0.555556	0.164516	0.249235	0.65336	0.441715	0.444151	0.461538	0.25	0.0869565	0.25	0.704516	0.305957	0.532983	0.375355	0.550359	0.562741	0.156863	0.299848	0.282104	0.0618981	0.404286	0	0	0	1	0.5	0.5	1	0.5	1	1	1	0	0	0.583333	1
0	0.882353	0.0651872	0.255814	0.555556	0.164516	0.249235	0.65336	0.441715	0.444151	0.461538	0.25	0.0869565	0.25	0.704516	0.305957	0.532983	0.383963	0.55273	0.558622	0.16924	0.425301	0.295082	0.0725463	0.433333	0	0	0	1	0.5	0.5	1	0.5	1	1	1	0	0	0.583333	1
0	0.882353	0.0651872	0.255814	0.555556	0.164516	0.249235	0.65336	0.441715	0.444151	0.461538	0.25	0.0869565	0.25	0.704516	0.305957	0.532983	0.392571	0.5551	0.554503	0.210294	0.363208	0.313525	0.0820833	0.455937	0	0	0	1	0.5	0.5	1	0.5	1	1	1	0	0	0.583333	0
0	0.882353	0.0651872	0.255814	0.555556	0.164516	0.249235	0.65336	0.441715	0.444151	0.461538	0.25	0.0869565	0.25	0.704516	0.305957	0.532983	0.401178	0.554605	0.556423	0.297549	0.361313	0.336749	0.0852315	0.447941	0	0	0	1	0.5	0.5	1	0.5	1	1	1	0	0	0.583333	1
0	0.882353	0.0651872	0.255814	0.555556	0.164516	0.249235	0.65336	0.441715	0.444151	0.461538	0.25	0.0869565	0.25	0.704516	0.305957	0.532983	0.409786	0.554109	0.558343	0.353676	0.291483	0.356011	0.0874074	0.445833	0	0	0	1	0.5	0.5	1	0.5	1	1	1	0	0	0.583333	1
0	0.882353	0.0651872	0.255814	0.555556	0.164516	0.249235	0.65336	0.441715	0.444151	0.461538	0.25	0.0869565	0.25	0.704516	0.305957	0.532983	0.418393	0.553613	0.560264	0.367034	0.22647	0.376503	0.0897685	0.4382	0	0	0	1	0.5	0.5	1	0.5	1	1	1	0	0	0.583333	1
0	0.882353	0.0651872	0.255814	0.555556	0.164516	0.249235	0.65336	0.441715	0.444151	0.461538	0.25	0.0869565	0.25	0.704516	0.305957	0.532983	0.427001	0.553117	0.562184	0.399265	0.265543	0.377869	0.0876852	0.43101	0	0	0	1	0.5	0.5	1	0.5	1	1	1	0	0	0.583333	1
0	0.882353	0.0651872	0.255814	0.555556	0.164516	0.249235	0.65336	0.441715	0.444151	0.461538	0.25	0.0869565	0.25	0.704516	0.305957	0.532983	0.435608	0.552621	0.564104	0.340564	0.136513	0.377869	0.0862963	0.421305	0	0	0	1	0.5	0.5	1	0.5	1	1	1	0	0	0.583333	1
0	0.882353	0.0651872	0.255814	0.555556	0.164516	0.249235	0.65336	0.441715	0.444151	0.461538	0.25	0.0869565	0.25	0.704516	0.305957	0.532983	0.444216	0.552126	0.566025	0.337096	0.302269	0.384016	0.089213	0.426591	0	0	0	1	0.5	0.5	1	0.5	1	1	1	0	0	0.583333	1
0	0.882353	0.0651872	0.255814	0.555556	0.164516	0.249235	0.65336	0.441715	0.444151	0.461538	0.25	0.0869565	0.25	0.704516	0.305957	0.532983	0.444216	0.55163	0.567945	0.333909	0.237926	0.393579	0.0831019	0.434078	0	0	0	1	0.5	0.5	1	0.5	1	1	1	0	0	0.583333	0
0	0.882353	0.0651872	0.255814	0.555556	0.164516	0.249235	0.65336	0.441715	0.444151	0.461538	0.25	0.0869565	0.25	0.704516	0.305957	0.532983	0.444216	0.551134	0.569865	0.328272	0.310839	0.383333	0.0693519	0.419325	0	0	0	1	0.5	0.5	1	0.5	1	1	1	0	0	0.583333	1
0	0.882353	0.0651872	0.255814	0.555556	0.164516	0.249235	0.65336	0.441715	0.444151	0.461538	0.25	0.0869565	0.25	0.704516	0.305957	0.532983	0.444216	0.550638	0.571785	0.387463	0.272786	0.385383	0.0583796	0.408696	0	0	0	1	0.5	0.5	1	0.5	1	1	1	0	0	0.583333	0
0	0.882353	0.0651872	0.255814	0.555556	0.164516	0.249235	0.65336	0.441715	0.444151	0.461538	0.25	0.0869565	0.25	0.704516	0.305957	0.532983	0.444216	0.550142	0.573706	0.381127	0.244391	0.384016	0.0552315	0.396054	0	0	0	1	0.5	0.5	1	0.5	1	1	1	0	0	0.583333	0
0	0.882353	0.0651872	0.255814	0.555556	0.164516	0.249235	0.65336	0.441715	0.444151	0.461538	0.25	0.0869565	0.25	0.704516	0.305957	0.532983	0.444216	0.549647	0.575626	0.360294	0.158753	0.356694	0.0445833	0.381385	0	0	0	1	0.5	0.5	1	0.5	1	1	1	0	0	0.583333	0
0	0.882353	0.0651872	0.255814	0.555556	0.164516	0.249235	0.65336	0.441715	0.444151	0.461538	0.25	0.0869565	0.25	0.704516	0.305957	0.532983	0.444216	0.549151	0.577546	0.355392	0.271844	0.34918	0.0375926	0.367764	0	0	0	1	0.5	0.5	1	0.5	1	1	1	0	0	0.583333	0
0	0.882353	0.0651872	0.255814	0.555556	0.164516	0.249235	0.65336	0.441715	0.444151	0.461538	0.25	0.0869565	0.25	0.704516	0.305957	0.532983	0.444216	0.548655	0.579467	0.33451	0.248397	0.332787	0.0349074	0.355083	0	0	0	1	0.5	0.5	1	0.5	1	1	1	0	0	0.583333	1
0	0.882353	0.0651872	0.255814	0.555556	0.164516	0.249235	0.65336	0.441715	0.444151	0.461538	0.25	0.0869565	0.25	0.704516	0.305957	0.532983	0.444216	0.548159	0.581387	0.312574	0.228036	0.31694	0.0348148	0.351247	0	0	0	1	0.5	0.5	1	0.5	1	1	1	0	0	0.583333	1
0	0.882353	0.0651872	0.255814	0.555556	0.164516	0.249235	0.65336	0.441715	0.444151	0.461538	0.25	0.0869565	0.25	0.704516	0.305957	0.532983	0.444216	0.547664	0.583307	0.290515	0.125405	0.290301	0.0414815	0.367013	0	0	0	1	0.5	0.5	1	0.5	1	1	1	0	0	0.583333	0
0	0.882353	0.0651872	0.255814	0.555556	0.164516	0.249235	0.65336	0.441715	0.444151	0.461538	0.25	0.0869565	0.25	0.704516	0.305957	0.532983	0.444216	0.547168	0.585228	0.247623	0.228562	0.280055	0.0487963	0.378981	0	0	0	1	0.5	0.5	1	0.5	1	1	1	0	0	0.583333	1
0	0.882353	0.0651872	0.255814	0.555556	0.164516	0.249235	0.65336	0.441715	0.444151	0.461538	0.25	0.0869565	0.25	0.704516	0.305957	0.532983	0.444216	0.546672	0.587148	0.18027	0.0906492	0.290984	0.0650463	0.3978	0	0	0	1	0.5	0.5	1	0.5	1	1	1	0	0	0.583333	0
0	0.882353	0.0651872	0.255814	0.555556	0.164516	0.249235	0.65336	0.441715	0.444151	0.461538	0.25	0.0869565	0.25	0.704516	0.305957	0.532983	0.444216	0.546176	0.589068	0.137255	0.223198	0.284836	0.06875	0.408159	0	0	0	1	0.5	0.5	1	0.5	1	1	1	0	0	0.583333	0
0	0.882353	0.0651872	0.255814	0.555556	0.164516	0.249235	0.65336	0.441715	0.444151	0.461538	0.25	0.0869565	0.25	0.704516	0.305957	0.532983	0.444216	0.546176	0.589371	0.145833	0.316864	0.275273	0.0704167	0.417926	0	0	0	1	0.5	0.5	1	0.5	1	1	1	0	0	0.583333	0
0	0.882353	0.0651872	0.255814	0.555556	0.164516	0.249235	0.65336	0.441715	0.444151	0.461538	0.25	0.0869565	0.25	0.704516	0.305957	0.532983	0.444216	0.546176	0.589675	0.114093	0.204962	0.262295	0.071713	0.42715	0	0	0	1	0.5	0.5	1	0.5	1	1	1	0	0	0.583333	0
0	0.882353	0.0651872	0.255814	0.555556	0.164516	0.249235	0.65336	0.441715	0.444151	0.461538	0.25	0.0869565	0.25	0.704516	0.305957	0.532983	0.444216	0.546176	0.589978	0.150858	0.341632	0.248634	0.0689352	0.415605	0	0	0	1	0.5	0.5	1	0.5	1	1	1	0	0	0.583333	1
0	0.882353	0.0651872	0.255814	0.555556	0.164516	0.249235	0.65336	0.441715	0.444151	0.461538	0.25	0.0869565	0.25	0.704516	0.305957	0.532983	0.444216	0.546176	0.590281	0.207843	0.41181	0.230874	0.0634722	0.410984	0	0	0	1	0.5	0.5	1	0.5	1	1	1	0	0	0.583333	1
0	0.882353	0.0651872	0.255814	0.555556	0.164516	0.249235	0.65336	0.441715	0.444151	0.461538	0.25	0.0869565	0.25	0.704516	0.305957	0.532983	0.444216	0.546176	0.590584	0.217647	0.251666	0.226093	0.0700926	0.408651	0	0	0	1	0.5	0.5	1	0.5	1	1	1	0	0	0.583333	0
0	0.882353	0.0651872	0.255814	0.555556	0.164516	0.249235	0.65336	0.441715	0.444151	0.461538	0.25	0.0869565	0.25	0.704516	0.305957	0.532983	0.444216	0.546176	0.590887	0.288603	0.318154	0.223361	0.0696296	0.400435	0	0	0	1	0.5	0.5	1	0.5	1	1	1	0	0	0.583333	0
0	0.882353	0.0651872	0.255814	0.555556	0.164516	0.249235	0.65336	0.441715	0.444151	0.461538	0.25	0.0869565	0.25	0.704516	0.305957	0.532983	0.444216	0.546176	0.591191	0.33223	0.291621	0.206284	0.0698611	0.390668	0	0	0	1	0.5	0.5	1	0.5	1	1	1	0	0	0.583333	0
0	0.882353	0.0651872	0.255814	0.555556	0.164516	0.249235	0.65336	0.441715	0.444151	0.461538	0.25	0.0869565	0.25	0.704516	0.305957	0.532983	0.444216	0.546176	0.591494	0.331127	0.25007	0.204235	0.065463	0.381367	0	0	0	1	0.5	0.5	1	0.5	1	1	1	0	0	0.583333	1
0	0.882353	0.0651872	0.255814	0.555556	0.164516	0.249235	0.65336	0.441715	0.444151	0.461538	0.25	0.0869565	0.25	0.704516	0.305957	0.532983	0.444216	0.546176	0.591797	0.321324	0.141912	0.214481	0.0571296	0.382033	0	0	0	1	0.5	0.5	1	0.5	1	1	1	0	0	0.583333	0
0	0.882353	0.0651872	0.255814	0.555556	0.164516	0.249235	0.65336	0.441715	0.444151	0.461538	0.25	0.0869565	0.25	0.704516	0.305957	0.532983	0.444216	0.546176	0.5921	0.313971	0.274768	0.219399	0.0518981	0.37335	0	0	0	1	0.5	0.5	1	0.5	1	1	1	0	0	0.583333	0
0	0.882353	0.0651872	0.255814	0.555556	0.164516	0.249235	0.65336	0.441715	0.444151	0.461538	0.25	0.0869565	0.25	0.704516	0.305957	0.532983	0.444216	0.546176	0.592403	0.304657	0.295277	0.21735	0.0356019	0.365053	0	0	0	1	0.5	0.5	1	0.5	1	1	1	0	0	0.583333	0
0	0.882353	0.0651872	0.255814	0.555556	0.164516	0.249235	0.65336	0.441715	0.444151	0.461538	0.25	0.0869565	0.25	0.704516	0.305957	0.532983	0.444216	0.546176	0.592707	0.324755	0.329291	0.222131	0.0268981	0.357117	0	0	0	1	0.5	0.5	1	0.5	1	1	1	0	0	0.583333	0
0	0.882353	0.0651872	0.255814	0.555556	0.164516	0.249235	0.65336	0.441715	0.444151	0.461538	0.25	0.0869565	0.25	0.704516	0.305957	0.532983	0.444216	0.546176	0.59301	0.400123	0.305234	0.215984	0.0224537	0.349519	0	0	0	1	0.5	0.5	1	0.5	1	1	1	0	0	0.583333	0
0	0.882353	0.0651872	0.255814	0.555556	0.164516	0.249235	0.65336	0.441715	0.444151	0.461538	0.25	0.0869565	0.25	0.704516	0.305957	0.532983	0.444216	0.546176	0.593313	0.412377	0.238899	0.223497	0.0183796	0.342237	0	0	0	1	0.5	0.5	1	0.5	1	1	1	0	0	0.583333	0
0	0.882353	0.0651872	0.255814	0.555556	0.164516	0.249235	0.65336	0.441715	0.444151	0.461538	0.25	0.0869565	0.25	0.704516	0.305957	0.532983	0.444216	0.546176	0.593616	0.414951	0.212498	0.218033	0.020463	0.335253	0	0	0	1	0.5	0.5	1	0.5	1	1	1	0	0	0.583333	0
0	0.392157	0.0194175	0.302326	0.333333	0.033871	0.401715	0.277205	0.361404	0.328936	0.269231	0.375	0.369565	0.166667	0.785188	0.598886	0.316885	0.825444	0.353809	0.289948	0.117647	0.25	0.442623	0.0166667	0	0.4188	0.373029	0.0566198	0.475928	0.676471	0.334548	0.837261	0.525259	0.478556	0.578912	0.174267	0.655281	0.476267	0.5	0
0	0.392157	0.0194175	0.302326	0.333333	0.033871	0.401715	0.277205	0.361404	0.328936	0.269231	0.375	0.369565	0.166667	0.785188	0.598886	0.316885	0.828447	0.357389	0.289883	0.102941	0.210667	0.577869	0.00833333	0	0.4188	0.373029	0.0566198	0.475928	0.676471	0.334548	0.837261	0.525259	0.478556	0.578912	0.174267	0.655281	0.476267	0.5	0
0	0.392157	0.0194175	0.302326	0.333333	0.033871	0.401715	0.277205	0.361404	0.328936	0.269231	0.375	0.369565	0.166667	0.785188	0.598886	0.316885	0.83145	0.360968	0.289817	0.0686275	0	0.532787	0.00555556	0	0.4188	0.373029	0.0566198	0.475928	0.676471	0.334548	0.837261	0.525259	0.478556	0.578912	0.174267	0.655281	0.476267	0.5	0
0	0.392157	0.0194175	0.302326	0.333333	0.033871	0.401715	0.277205	0.361404	0.328936	0.269231	0.375	0.369565	0.166667	0.785188	0.598886	0.316885	0.834452	0.364548	0.289751	0.0919118	0.463231	0.485656	0.00416667	0	0.4188	0.373029	0.0566198	0.475928	0.676471	0.334548	0.837261	0.525259	0.478556	0.578912	0.174267	0.655281	0.476267	0.5	0
0	0.392157	0.0194175	0.302326	0.333333	0.033871	0.401715	0.277205	0.361404	0.328936	0.269231	0.375	0.369565	0.166667	0.785188	0.598886	0.316885	0.837455	0.368127	0.289685	0.11152	0.457935	0.481967	0.00333333	0	0.4188	0.373029	0.0566198	0.475928	0.676471	0.334548	0.837261	0.525259	0.478556	0.578912	0.174267	0.655281	0.476267	0.5	1
0	0.392157	0.0194175	0.302326	0.333333	0.033871	0.401715	0.277205	0.361404	0.328936	0.269231	0.375	0.369565	0.166667	0.785188	0.598886	0.316885	0.840458	0.371707	0.28962	0.144608	0.375241	0.452186	0.00277778	0.14	0.4188	0.373029	0.0566198	0.475928	0.676471	0.334548	0.837261	0.525259	0.478556	0.578912	0.174267	0.655281	0.476267	0.5	1
0	0.392157	0.0194175	0.302326	0.333333	0.033871	0.401715	0.277205	0.361404	0.328936	0.269231	0.375	0.369565	0.166667	0.785188	0.598886	0.316885	0.84346	0.375286	0.289554	0.148284	0.0262336	0.454333	0.00238095	0.262857	0.4188	0.373029	0.0566198	0.475928	0.676471	0.334548	0.837261	0.525259	0.478556	0.578912	0.174267	0.655281	0.476267	0.5	0
0	0.392157	0.0194175	0.302326	0.333333	0.033871	0.401715	0.277205	0.361404	0.328936	0.269231	0.375	0.369565	0.166667	0.785188	0.598886	0.316885	0.846463	0.378865	0.289488	0.107843	0	0.452869	0.00208333	0.23	0.4188	0.373029	0.0566198	0.475928	0.676471	0.334548	0.837261	0.525259	0.478556	0.578912	0.174267	0.655281	0.476267	0.5	0
0	0.392157	0.0194175	0.302326	0.333333	0.033871	0.401715	0.277205	0.361404	0.328936	0.269231	0.375	0.369565	0.166667	0.785188	0.598886	0.316885	0.849466	0.382445	0.289423	0.0588235	0	0.440801	0.00185185	0.315556	0.4188	0.373029	0.0566198	0.475928	0.676471	0.334548	0.837261	0.525259	0.478556	0.578912	0.174267	0.655281	0.476267	0.5	0
0	0.392157	0.0194175	0.302326	0.333333	0.033871	0.401715	0.277205	0.361404	0.328936	0.269231	0.375	0.369565	0.166667	0.785188	0.598886	0.316885	0.852468	0.386024	0.289357	0.00980392	0.625	0.42623	0.0025	0.359	0.4188	0.373029	0.0566198	0.475928	0.676471	0.334548	0.837261	0.525259	0.478556	0.578912	0.174267	0.655281	0.476267	0.5	0
0	0.392157	0.0194175	0.302326	0.333333	0.033871	0.401715	0.277205	0.361404	0.328936	0.269231	0.375	0.369565	0.166667	0.785188	0.598886	0.316885	0.855471	0.389604	0.289291	0.0122549	0.5	0.425484	0.00227273	0.38	0.4188	0.373029	0.0566198	0.475928	0.676471	0.334548	0.837261	0.525259	0.478556	0.578912	0.174267	0.655281	0.476267	0.5	0
0	0.392157	0.0194175	0.302326	0.333333	0.033871	0.401715	0.277205	0.361404	0.328936	0.269231	0.375	0.369565	0.166667	0.785188	0.598886	0.316885	0.858474	0.393183	0.289226	0.0245098	0.5	0.437158	0.00208333	0.3975	0.4188	0.373029	0.0566198	0.475928	0.676471	0.334548	0.837261	0.525259	0.478556	0.578912	0.174267	0.655281	0.476267	0.5	0
0	0.392157	0.0194175	0.302326	0.333333	0.033871	0.401715	0.277205	0.361404	0.328936	0.269231	0.375	0.369565	0.166667	0.785188	0.598886	0.316885	0.861476	0.396763	0.28916	0.0441176	0.424779	0.439208	0.000694444	0.412308	0.4188	0.373029	0.0566198	0.475928	0.676471	0.334548	0.837261	0.525259	0.478556	0.578912	0.174267	0.655281	0.476267	0.5	0
0	0.392157	0.0194175	0.302326	0.333333	0.033871	0.401715	0.277205	0.361404	0.328936	0.269231	0.375	0.369565	0.166667	0.785188	0.598886	0.316885	0.864479	0.400342	0.289094	0.0502451	0.232143	0.435109	0.000694444	0.418571	0.4188	0.373029	0.0566198	0.475928	0.676471	0.334548	0.837261	0.525259	0.478556	0.578912	0.174267	0.655281	0.476267	0.5	0
0	0.392157	0.0194175	0.302326	0.333333	0.033871	0.401715	0.277205	0.361404	0.328936	0.269231	0.375	0.369565	0.166667	0.785188	0.598886	0.316885	0.854192	0.398619	0.288396	0.0563725	0.210432	0.461749	0.000694444	0.424	0.4188	0.373029	0.0566198	0.475928	0.676471	0.334548	0.837261	0.525259	0.478556	0.578912	0.174267	0.655281	0.476267	0.5	0
0	0.392157	0.0194175	0.302326	0.333333	0.033871	0.401715	0.277205	0.361404	0.328936	0.269231	0.375	0.369565	0.166667	0.785188	0.598886	0.316885	0.843904	0.396895	0.287697	0.0661765	0.332475	0.486339	0.000694444	0.423125	0.4188	0.373029	0.0566198	0.475928	0.676471	0.334548	0.837261	0.525259	0.478556	0.578912	0.174267	0.655281	0.476267	0.5	0
0	0.392157	0.0194175	0.302326	0.333333	0.033871	0.401715	0.277205	0.361404	0.328936	0.269231	0.375	0.369565	0.166667	0.785188	0.598886	0.316885	0.833617	0.395172	0.286999	0.0833333	0.449599	0.492486	0.000694444	0.412353	0.4188	0.373029	0.0566198	0.475928	0.676471	0.334548	0.837261	0.525259	0.478556	0.578912	0.174267	0.655281	0.476267	0.5	0
0	0.392157	0.0194175	0.302326	0.333333	0.033871	0.401715	0.277205	0.361404	0.328936	0.269231	0.375	0.369565	0.166667	0.785188	0.598886	0.316885	0.823329	0.393448	0.2863	0.120098	0.399518	0.512295	0.00347222	0.389444	0.4188	0.373029	0.0566198	0.475928	0.676471	0.334548	0.837261	0.525259	0.478556	0.578912	0.174267	0.655281	0.476267	0.5	0
0	0.392157	0.0194175	0.302326	0.333333	0.033871	0.401715	0.277205	0.361404	0.328936	0.269231	0.375	0.369565	0.166667	0.785188	0.598886	0.316885	0.813042	0.391725	0.285601	0.148284	0.273318	0.522541	0.00347222	0.368947	0.4188	0.373029	0.0566198	0.475928	0.676471	0.334548	0.837261	0.525259	0.478556	0.578912	0.174267	0.655281	0.476267	0.5	0
0	0.392157	0.0194175	0.302326	0.333333	0.033871	0.401715	0.277205	0.361404	0.328936	0.269231	0.375	0.369565	0.166667	0.785188	0.598886	0.316885	0.802754	0.390001	0.284903	0.181373	0.311432	0.520492	0.00763889	0.3505	0.4188	0.373029	0.0566198	0.475928	0.676471	0.334548	0.837261	0.525259	0.478556	0.578912	0.174267	0.655281	0.476267	0.5	0
0	0.392157	0.0194175	0.302326	0.333333	0.033871	0.401715	0.277205	0.361404	0.328936	0.269231	0.375	0.369565	0.166667	0.785188	0.598886	0.316885	0.792467	0.388278	0.284204	0.199755	0.267583	0.543033	0.0118056	0.33381	0.4188	0.373029	0.0566198	0.475928	0.676471	0.334548	0.837261	0.525259	0.478556	0.578912	0.174267	0.655281	0.476267	0.5	0
0	0.392157	0.0194175	0.302326	0.333333	0.033871	0.401715	0.277205	0.361404	0.328936	0.269231	0.375	0.369565	0.166667	0.785188	0.598886	0.316885	0.782179	0.386555	0.283506	0.205882	0.260671	0.569672	0.0152778	0.318636	0.4188	0.373029	0.0566198	0.475928	0.676471	0.334548	0.837261	0.525259	0.478556	0.578912	0.174267	0.655281	0.476267	0.5	0
0	0.392157	0.0194175	0.302326	0.333333	0.033871	0.401715	0.277205	0.361404	0.328936	0.269231	0.375	0.369565	0.166667	0.785188	0.598886	0.316885	0.771892	0.384831	0.282807	0.220588	0.245458	0.581967	0.0152778	0.304783	0.4188	0.373029	0.0566198	0.475928	0.676471	0.334548	0.837261	0.525259	0.478556	0.578912	0.174267	0.655281	0.476267	0.5	0
0	0.392157	0.0194175	0.302326	0.333333	0.033871	0.401715	0.277205	0.361404	0.328936	0.269231	0.375	0.369565	0.166667	0.785188	0.598886	0.316885	0.761604	0.383108	0.282109	0.220588	0.254505	0.572404	0.0152778	0.292083	0.4188	0.373029	0.0566198	0.475928	0.676471	0.334548	0.837261	0.525259	0.478556	0.578912	0.174267	0.655281	0.476267	0.5	0
0	0.392157	0.0194175	0.302326	0.333333	0.033871	0.401715	0.277205	0.361404	0.328936	0.269231	0.375	0.369565	0.166667	0.785188	0.598886	0.316885	0.751317	0.381384	0.28141	0.220588	0.235351	0.560109	0.0152778	0.2804	0.4188	0.373029	0.0566198	0.475928	0.676471	0.334548	0.837261	0.525259	0.478556	0.578912	0.174267	0.655281	0.476267	0.5	0
0	0.392157	0.0194175	0.302326	0.333333	0.033871	0.401715	0.277205	0.361404	0.328936	0.269231	0.375	0.369565	0.166667	0.785188	0.598886	0.316885	0.74103	0.379661	0.280711	0.220588	0.244796	0.535519	0.0152778	0.269615	0.4188	0.373029	0.0566198	0.475928	0.676471	0.334548	0.837261	0.525259	0.478556	0.578912	0.174267	0.655281	0.476267	0.5	0
0	0.392157	0.0194175	0.302326	0.333333	0.033871	0.401715	0.277205	0.361404	0.328936	0.269231	0.375	0.369565	0.166667	0.785188	0.598886	0.316885	0.730742	0.377937	0.280013	0.220588	0.255482	0.498634	0.0152778	0.25963	0.4188	0.373029	0.0566198	0.475928	0.676471	0.334548	0.837261	0.525259	0.478556	0.578912	0.174267	0.655281	0.476267	0.5	0
0	0.392157	0.0194175	0.302326	0.333333	0.033871	0.401715	0.277205	0.361404	0.328936	0.269231	0.375	0.369565	0.166667	0.785188	0.598886	0.316885	0.720455	0.376214	0.279314	0.208333	0.216074	0.469945	0.0152778	0.250357	0.4188	0.373029	0.0566198	0.475928	0.676471	0.334548	0.837261	0.525259	0.478556	0.578912	0.174267	0.655281	0.476267	0.5	0
0	0.392157	0.0194175	0.302326	0.333333	0.033871	0.401715	0.277205	0.361404	0.328936	0.269231	0.375	0.369565	0.166667	0.785188	0.598886	0.316885	0.710167	0.374491	0.278616	0.208333	0.266421	0.451503	0.0152778	0.241724	0.4188	0.373029	0.0566198	0.475928	0.676471	0.334548	0.837261	0.525259	0.478556	0.578912	0.174267	0.655281	0.476267	0.5	0
0	0.392157	0.0194175	0.302326	0.333333	0.033871	0.401715	0.277205	0.361404	0.328936	0.269231	0.375	0.369565	0.166667	0.785188	0.598886	0.316885	0.69988	0.372767	0.277917	0.226716	0.324735	0.414617	0.0125	0.233667	0.4188	0.373029	0.0566198	0.475928	0.676471	0.334548	0.837261	0.525259	0.478556	0.578912	0.174267	0.655281	0.476267	0.5	0
0	0.392157	0.0194175	0.302326	0.333333	0.033871	0.401715	0.277205	0.361404	0.328936	0.269231	0.375	0.369565	0.166667	0.785188	0.598886	0.316885	0.689592	0.371044	0.277219	0.220588	0.223674	0.400273	0.0125	0.226129	0.4188	0.373029	0.0566198	0.475928	0.676471	0.334548	0.837261	0.525259	0.478556	0.578912	0.174267	0.655281	0.476267	0.5	0
0	0.392157	0.0194175	0.302326	0.333333	0.033871	0.401715	0.277205	0.361404	0.328936	0.269231	0.375	0.369565	0.166667	0.785188	0.598886	0.316885	0.679305	0.36932	0.27652	0.238971	0.24712	0.387978	0.00833333	0.219062	0.4188	0.373029	0.0566198	0.475928	0.676471	0.334548	0.837261	0.525259	0.478556	0.578912	0.174267	0.655281	0.476267	0.5	0
0	0.392157	0.0194175	0.302326	0.333333	0.033871	0.401715	0.277205	0.361404	0.328936	0.269231	0.375	0.369565	0.166667	0.785188	0.598886	0.316885	0.669017	0.370443	0.276237	0.238971	0.216309	0.344945	0.00416667	0.212424	0.4188	0.373029	0.0566198	0.475928	0.676471	0.334548	0.837261	0.525259	0.478556	0.578912	0.174267	0.655281	0.476267	0.5	0
0	0.392157	0.0194175	0.302326	0.333333	0.033871	0.401715	0.277205	0.361404	0.328936	0.269231	0.375	0.369565	0.166667	0.785188	0.598886	0.316885	0.65873	0.371566	0.275954	0.210784	0.215549	0.30806	0	0.206176	0.4188	0.373029	0.0566198	0.475928	0.676471	0.334548	0.837261	0.525259	0.478556	0.578912	0.174267	0.655281	0.476267	0.5	0
0	0.392157	0.0194175	0.302326	0.333333	0.033871	0.401715	0.277205	0.361404	0.328936	0.269231	0.375	0.369565	0.166667	0.785188	0.598886	0.316885	0.648442	0.372689	0.275672	0.180147	0.115554	0.269126	0	0.200286	0.4188	0.373029	0.0566198	0.475928	0.676471	0.334548	0.837261	0.525259	0.478556	0.578912	0.174267	0.655281	0.476267	0.5	0
0	0.392157	0.0194175	0.302326	0.333333	0.033871	0.401715	0.277205	0.361404	0.328936	0.269231	0.375	0.369565	0.166667	0.785188	0.598886	0.316885	0.638155	0.373812	0.275389	0.192402	0.396845	0.284836	0	0.194722	0.4188	0.373029	0.0566198	0.475928	0.676471	0.334548	0.837261	0.525259	0.478556	0.578912	0.174267	0.655281	0.476267	0.5	0
0	0.392157	0.0194175	0.302326	0.333333	0.033871	0.401715	0.277205	0.361404	0.328936	0.269231	0.375	0.369565	0.166667	0.785188	0.598886	0.316885	0.627867	0.374935	0.275106	0.216912	0.359146	0.29918	0	0.189459	0.4188	0.373029	0.0566198	0.475928	0.676471	0.334548	0.837261	0.525259	0.478556	0.578912	0.174267	0.655281	0.476267	0.5	0
0	0.392157	0.0194175	0.302326	0.333333	0.033871	0.401715	0.277205	0.361404	0.328936	0.269231	0.375	0.369565	0.166667	0.785188	0.598886	0.316885	0.61758	0.376058	0.274823	0.251225	0.328128	0.321721	0	0.184474	0.4188	0.373029	0.0566198	0.475928	0.676471	0.334548	0.837261	0.525259	0.478556	0.578912	0.174267	0.655281	0.476267	0.5	0
0	0.392157	0.0194175	0.302326	0.333333	0.033871	0.401715	0.277205	0.361404	0.328936	0.269231	0.375	0.369565	0.166667	0.785188	0.598886	0.316885	0.607292	0.377181	0.27454	0.294118	0.213561	0.32582	0	0.179744	0.4188	0.373029	0.0566198	0.475928	0.676471	0.334548	0.837261	0.525259	0.478556	0.578912	0.174267	0.655281	0.476267	0.5	0
0	0.392157	0.0194175	0.302326	0.333333	0.033871	0.401715	0.277205	0.361404	0.328936	0.269231	0.375	0.369565	0.166667	0.785188	0.598886	0.316885	0.607292	0.378304	0.274258	0.269608	0.169831	0.325137	0	0.17525	0.4188	0.373029	0.0566198	0.475928	0.676471	0.334548	0.837261	0.525259	0.478556	0.578912	0.174267	0.655281	0.476267	0.5	0
0	0.392157	0.0194175	0.302326	0.333333	0.033871	0.401715	0.277205	0.361404	0.328936	0.269231	0.375	0.369565	0.166667	0.785188	0.598886	0.316885	0.607292	0.379427	0.273975	0.189951	0	0.314891	0	0.170976	0.4188	0.373029	0.0566198	0.475928	0.676471	0.334548	0.837261	0.525259	0.478556	0.578912	0.174267	0.655281	0.476267	0.5	0
0	0.392157	0.0194175	0.302326	0.333333	0.033871	0.401715	0.277205	0.361404	0.328936	0.269231	0.375	0.369565	0.166667	0.785188	0.598886	0.316885	0.607292	0.38055	0.273692	0.110294	0	0.347678	0	0.166905	0.4188	0.373029	0.0566198	0.475928	0.676471	0.334548	0.837261	0.525259	0.478556	0.578912	0.174267	0.655281	0.476267	0.5	0
0	0.392157	0.0194175	0.302326	0.333333	0.033871	0.401715	0.277205	0.361404	0.328936	0.269231	0.375	0.369565	0.166667	0.785188	0.598886	0.316885	0.607292	0.381673	0.273409	0.067402	0.311534	0.333333	0	0.163023	0.4188	0.373029	0.0566198	0.475928	0.676471	0.334548	0.837261	0.525259	0.478556	0.578912	0.174267	0.655281	0.476267	0.5	0
0	0.392157	0.0194175	0.302326	0.333333	0.033871	0.401715	0.277205	0.361404	0.328936	0.269231	0.375	0.369565	0.166667	0.785188	0.598886	0.316885	0.607292	0.382796	0.273126	0.0551471	0.628488	0.342213	0	0.159318	0.4188	0.373029	0.0566198	0.475928	0.676471	0.334548	0.837261	0.525259	0.478556	0.578912	0.174267	0.655281	0.476267	0.5	0
0	0.392157	0.0194175	0.302326	0.333333	0.033871	0.401715	0.277205	0.361404	0.328936	0.269231	0.375	0.369565	0.166667	0.785188	0.598886	0.316885	0.607292	0.383919	0.272844	0.110294	0.493916	0.381148	0.00208333	0.155778	0.4188	0.373029	0.0566198	0.475928	0.676471	0.334548	0.837261	0.525259	0.478556	0.578912	0.174267	0.655281	0.476267	0.5	0
0	0.392157	0.0194175	0.302326	0.333333	0.033871	0.401715	0.277205	0.361404	0.328936	0.269231	0.375	0.369565	0.166667	0.785188	0.598886	0.316885	0.607292	0.385042	0.272561	0.189951	0.412353	0.397541	0.00208333	0.152391	0.4188	0.373029	0.0566198	0.475928	0.676471	0.334548	0.837261	0.525259	0.478556	0.578912	0.174267	0.655281	0.476267	0.5	0
0	0.392157	0.0194175	0.302326	0.333333	0.033871	0.401715	0.277205	0.361404	0.328936	0.269231	0.375	0.369565	0.166667	0.785188	0.598886	0.316885	0.607292	0.386165	0.272278	0.251225	0.333245	0.43306	0.00208333	0.149149	0.4188	0.373029	0.0566198	0.475928	0.676471	0.334548	0.837261	0.525259	0.478556	0.578912	0.174267	0.655281	0.476267	0.5	0
0	0.392157	0.0194175	0.302326	0.333333	0.033871	0.401715	0.277205	0.361404	0.328936	0.269231	0.375	0.369565	0.166667	0.785188	0.598886	0.316885	0.607292	0.387288	0.271995	0.3125	0.308079	0.429645	0.00416667	0.146042	0.4188	0.373029	0.0566198	0.475928	0.676471	0.334548	0.837261	0.525259	0.478556	0.578912	0.174267	0.655281	0.476267	0.5	0
0	0.392157	0.0194175	0.302326	0.333333	0.033871	0.401715	0.277205	0.361404	0.328936	0.269231	0.375	0.369565	0.166667	0.785188	0.598886	0.316885	0.607292	0.388411	0.271712	0.355392	0.26419	0.433743	0.00694444	0.143061	0.4188	0.373029	0.0566198	0.475928	0.676471	0.334548	0.837261	0.525259	0.478556	0.578912	0.174267	0.655281	0.476267	0.5	0
0	0.392157	0.0194175	0.302326	0.333333	0.033871	0.401715	0.277205	0.361404	0.328936	0.269231	0.375	0.369565	0.166667	0.785188	0.598886	0.316885	0.607292	0.388411	0.271712	0.365196	0.253381	0.419399	0.00972222	0.1402	0.4188	0.373029	0.0566198	0.475928	0.676471	0.334548	0.837261	0.525259	0.478556	0.578912	0.174267	0.655281	0.476267	0.5	0
0	0.588235	0.00970874	0.44186	0.333333	0	0.657685	0.292228	0.516179	0.683377	0.230769	0	0.521739	0.0833333	0.697904	0.287122	0.698453	0.292052	0.670952	0.857281	0.392157	0.25	0	0.025	0	0.5	0.5	0	0.5	0.5	0	0.5	0.5	1	1	1	1	0.5	0.75	0
0	0.588235	0.00970874	0.44186	0.333333	0	0.657685	0.292228	0.516179	0.683377	0.230769	0	0.521739	0.0833333	0.697904	0.287122	0.698453	0.292052	0.67716	0.85676	0.392157	0.330909	0	0.025	0	0.5	0.5	0	0.5	0.5	0	0.5	0.5	1	1	1	1	0.5	0.75	0
0	0.588235	0.00970874	0.44186	0.333333	0	0.657685	0.292228	0.516179	0.683377	0.230769	0	0.521739	0.0833333	0.697904	0.287122	0.698453	0.292052	0.683368	0.85624	0.400327	0.197668	0	0.0166667	0	0.5	0.5	0	0.5	0.5	0	0.5	0.5	1	1	1	1	0.5	0.75	0
0	0.588235	0.00970874	0.44186	0.333333	0	0.657685	0.292228	0.516179	0.683377	0.230769	0	0.521739	0.0833333	0.697904	0.287122	0.698453	0.292052	0.689576	0.855719	0.395833	0.185582	0	0.0125	0	0.5	0.5	0	0.5	0.5	0	0.5	0.5	1	1	1	1	0.5	0.75	0
0	0.588235	0.00970874	0.44186	0.333333	0	0.657685	0.292228	0.516179	0.683377	0.230769	0	0.521739	0.0833333	0.697904	0.287122	0.698453	0.292052	0.695784	0.855199	0.395833	0.182057	0	0.01	0	0.5	0.5	0	0.5	0.5	0	0.5	0.5	1	1	1	1	0.5	0.75	0
0	0.588235	0.00970874	0.44186	0.333333	0	0.657685	0.292228	0.516179	0.683377	0.230769	0	0.521739	0.0833333	0.697904	0.287122	0.698453	0.292052	0.701992	0.854678	0.390931	0.227625	0.00819672	0.00833333	0	0.5	0.5	0	0.5	0.5	0	0.5	0.5	1	1	1	1	0.5	0.75	0
0	0.588235	0.00970874	0.44186	0.333333	0	0.657685	0.292228	0.516179	0.683377	0.230769	0	0.521739	0.0833333	0.697904	0.287122	0.698453	0.292057	0.7082	0.854158	0.446078	0.362311	0.00702576	0.00714286	0	0.5	0.5	0	0.5	0.5	0	0.5	0.5	1	1	1	1	0.5	0.75	0
0	0.588235	0.00970874	0.44186	0.333333	0	0.657685	0.292228	0.516179	0.683377	0.230769	0	0.521739	0.0833333	0.697904	0.287122	0.698453	0.292061	0.714408	0.853637	0.46201	0.243452	0.0122951	0.00625	0	0.5	0.5	0	0.5	0.5	0	0.5	0.5	1	1	1	1	0.5	0.75	0
0	0.588235	0.00970874	0.44186	0.333333	0	0.657685	0.292228	0.516179	0.683377	0.230769	0	0.521739	0.0833333	0.697904	0.287122	0.698453	0.292066	0.720616	0.853117	0.403186	0.100347	0.0182149	0.00925926	0	0.5	0.5	0	0.5	0.5	0	0.5	0.5	1	1	1	1	0.5	0.75	0
0	0.588235	0.00970874	0.44186	0.333333	0	0.657685	0.292228	0.516179	0.683377	0.230769	0	0.521739	0.0833333	0.697904	0.287122	0.698453	0.29207	0.726824	0.852596	0.432598	0.284037	0.0213115	0.00833333	0	0.5	0.5	0	0.5	0.5	0	0.5	0.5	1	1	1	1	0.5	0.75	0
0	0.588235	0.00970874	0.44186	0.333333	0	0.657685	0.292228	0.516179	0.683377	0.230769	0	0.521739	0.0833333	0.697904	0.287122	0.698453	0.292075	0.733032	0.852076	0.398284	0.311127	0.0223547	0.0136364	0	0.5	0.5	0	0.5	0.5	0	0.5	0.5	1	1	1	1	0.5	0.75	0
0	0.588235	0.00970874	0.44186	0.333333	0	0.657685	0.292228	0.516179	0.683377	0.230769	0	0.521739	0.0833333	0.697904	0.287122	0.698453	0.292079	0.73924	0.851555	0.32598	0.119226	0.0204918	0.0125	0	0.5	0.5	0	0.5	0.5	0	0.5	0.5	1	1	1	1	0.5	0.75	0
0	0.588235	0.00970874	0.44186	0.333333	0	0.657685	0.292228	0.516179	0.683377	0.230769	0	0.521739	0.0833333	0.697904	0.287122	0.698453	0.292084	0.745448	0.851035	0.382353	0.242594	0.0218579	0.0173611	0	0.5	0.5	0	0.5	0.5	0	0.5	0.5	1	1	1	1	0.5	0.75	0
0	0.588235	0.00970874	0.44186	0.333333	0	0.657685	0.292228	0.516179	0.683377	0.230769	0	0.521739	0.0833333	0.697904	0.287122	0.698453	0.292088	0.751655	0.850515	0.377451	0.309205	0.0218579	0.0180556	0	0.5	0.5	0	0.5	0.5	0	0.5	0.5	1	1	1	1	0.5	0.75	0
0	0.588235	0.00970874	0.44186	0.333333	0	0.657685	0.292228	0.516179	0.683377	0.230769	0	0.521739	0.0833333	0.697904	0.287122	0.698453	0.292093	0.757863	0.849994	0.371324	0.312658	0.0218579	0.0199074	0	0.5	0.5	0	0.5	0.5	0	0.5	0.5	1	1	1	1	0.5	0.75	0
0	0.588235	0.00970874	0.44186	0.333333	0	0.657685	0.292228	0.516179	0.683377	0.230769	0	0.521739	0.0833333	0.697904	0.287122	0.698453	0.292097	0.755128	0.845947	0.460784	0.284393	0.0218579	0.0226852	0	0.5	0.5	0	0.5	0.5	0	0.5	0.5	1	1	1	1	0.5	0.75	0
0	0.588235	0.00970874	0.44186	0.333333	0	0.657685	0.292228	0.516179	0.683377	0.230769	0	0.521739	0.0833333	0.697904	0.287122	0.698453	0.292102	0.752393	0.8419	0.444853	0.178494	0.0218579	0.0282407	0	0.5	0.5	0	0.5	0.5	0	0.5	0.5	1	1	1	1	0.5	0.75	0
0	0.588235	0.00970874	0.44186	0.333333	0	0.657685	0.292228	0.516179	0.683377	0.230769	0	0.521739	0.0833333	0.697904	0.287122	0.698453	0.292106	0.749657	0.837854	0.428922	0.235435	0.0177596	0.0282407	0	0.5	0.5	0	0.5	0.5	0	0.5	0.5	1	1	1	1	0.5	0.75	0
0	0.588235	0.00970874	0.44186	0.333333	0	0.657685	0.292228	0.516179	0.683377	0.230769	0	0.521739	0.0833333	0.697904	0.287122	0.698453	0.292111	0.746922	0.833807	0.377451	0.180981	0.0204918	0.0282407	0	0.5	0.5	0	0.5	0.5	0	0.5	0.5	1	1	1	1	0.5	0.75	0
0	0.588235	0.00970874	0.44186	0.333333	0	0.657685	0.292228	0.516179	0.683377	0.230769	0	0.521739	0.0833333	0.697904	0.287122	0.698453	0.292115	0.744186	0.82976	0.316176	0.212147	0.0191257	0.0560185	0	0.5	0.5	0	0.5	0.5	0	0.5	0.5	1	1	1	1	0.5	0.75	0
0	0.588235	0.00970874	0.44186	0.333333	0	0.657685	0.292228	0.516179	0.683377	0.230769	0	0.521739	0.0833333	0.697904	0.287122	0.698453	0.29212	0.741451	0.825713	0.333333	0.2918	0.0136612	0.0532407	0	0.5	0.5	0	0.5	0.5	0	0.5	0.5	1	1	1	1	0.5	0.75	0
0	0.588235	0.00970874	0.44186	0.333333	0	0.657685	0.292228	0.516179	0.683377	0.230769	0	0.521739	0.0833333	0.697904	0.287122	0.698453	0.292124	0.738715	0.821667	0.265931	0.131605	0.00956284	0.0560185	0	0.5	0.5	0	0.5	0.5	0	0.5	0.5	1	1	1	1	0.5	0.75	0
0	0.588235	0.00970874	0.44186	0.333333	0	0.657685	0.292228	0.516179	0.683377	0.230769	0	0.521739	0.0833333	0.697904	0.287122	0.698453	0.292129	0.73598	0.81762	0.283088	0.297795	0.0068306	0.050463	0	0.5	0.5	0	0.5	0.5	0	0.5	0.5	1	1	1	1	0.5	0.75	0
0	0.588235	0.00970874	0.44186	0.333333	0	0.657685	0.292228	0.516179	0.683377	0.230769	0	0.521739	0.0833333	0.697904	0.287122	0.698453	0.292133	0.733244	0.813573	0.276961	0.220129	0.0068306	0.050463	0	0.5	0.5	0	0.5	0.5	0	0.5	0.5	1	1	1	1	0.5	0.75	0
0	0.588235	0.00970874	0.44186	0.333333	0	0.657685	0.292228	0.516179	0.683377	0.230769	0	0.521739	0.0833333	0.697904	0.287122	0.698453	0.292138	0.730509	0.809526	0.268382	0.331793	0.00546448	0.0435185	0	0.5	0.5	0	0.5	0.5	0	0.5	0.5	1	1	1	1	0.5	0.75	0
0	0.588235	0.00970874	0.44186	0.333333	0	0.657685	0.292228	0.516179	0.683377	0.230769	0	0.521739	0.0833333	0.697904	0.287122	0.698453	0.292142	0.727773	0.805479	0.32598	0.276905	0.00546448	0.0462963	0	0.5	0.5	0	0.5	0.5	0	0.5	0.5	1	1	1	1	0.5	0.75	0
0	0.588235	0.00970874	0.44186	0.333333	0	0.657685	0.292228	0.516179	0.683377	0.230769	0	0.521739	0.0833333	0.697904	0.287122	0.698453	0.292147	0.725038	0.801433	0.283088	0.14831	0.00546448	0.0555556	0	0.5	0.5	0	0.5	0.5	0	0.5	0.5	1	1	1	1	0.5	0.75	0
0	0.588235	0.00970874	0.44186	0.333333	0	0.657685	0.292228	0.516179	0.683377	0.230769	0	0.521739	0.0833333	0.697904	0.287122	0.698453	0.292151	0.722303	0.797386	0.305147	0.27526	0.00546448	0.0583333	0	0.5	0.5	0	0.5	0.5	0	0.5	0.5	1	1	1	1	0.5	0.75	0
0	0.588235	0.00970874	0.44186	0.333333	0	0.657685	0.292228	0.516179	0.683377	0.230769	0	0.521739	0.0833333	0.697904	0.287122	0.698453	0.292156	0.719567	0.793339	0.261029	0.16842	0.00546448	0.0527778	0	0.5	0.5	0	0.5	0.5	0	0.5	0.5	1	1	1	1	0.5	0.75	0
0	0.588235	0.00970874	0.44186	0.333333	0	0.657685	0.292228	0.516179	0.683377	0.230769	0	0.521739	0.0833333	0.697904	0.287122	0.698453	0.29216	0.716832	0.789292	0.276961	0.386428	0.00546448	0.0583333	0	0.5	0.5	0	0.5	0.5	0	0.5	0.5	1	1	1	1	0.5	0.75	0
0	0.588235	0.00970874	0.44186	0.333333	0	0.657685	0.292228	0.516179	0.683377	0.230769	0	0.521739	0.0833333	0.697904	0.287122	0.698453	0.292165	0.714096	0.785245	0.290441	0.191561	0.00273224	0.0583333	0	0.5	0.5	0	0.5	0.5	0	0.5	0.5	1	1	1	1	0.5	0.75	0
0	0.588235	0.00970874	0.44186	0.333333	0	0.657685	0.292228	0.516179	0.683377	0.230769	0	0.521739	0.0833333	0.697904	0.287122	0.698453	0.292169	0.711361	0.781199	0.243873	0.170402	0	0.0361111	0	0.5	0.5	0	0.5	0.5	0	0.5	0.5	1	1	1	1	0.5	0.75	1
0	0.588235	0.00970874	0.44186	0.333333	0	0.657685	0.292228	0.516179	0.683377	0.230769	0	0.521739	0.0833333	0.697904	0.287122	0.698453	0.292174	0.708625	0.777152	0.224265	0.109158	0	0.0453704	0.030303	0.5	0.5	0	0.5	0.5	0	0.5	0.5	1	1	1	1	0.5	0.75	0
0	0.588235	0.00970874	0.44186	0.333333	0	0.657685	0.292228	0.516179	0.683377	0.230769	0	0.521739	0.0833333	0.697904	0.287122	0.698453	0.292178	0.70589	0.773105	0.116422	0	0	0.0425926	0.0294118	0.5	0.5	0	0.5	0.5	0	0.5	0.5	1	1	1	1	0.5	0.75	0
0	0.588235	0.00970874	0.44186	0.333333	0	0.657685	0.292228	0.516179	0.683377	0.230769	0	0.521739	0.0833333	0.697904	0.287122	0.698453	0.292178	0.710627	0.775076	0.126225	0.491726	0	0.0425926	0.0285714	0.5	0.5	0	0.5	0.5	0	0.5	0.5	1	1	1	1	0.5	0.75	0
0	0.588235	0.00970874	0.44186	0.333333	0	0.657685	0.292228	0.516179	0.683377	0.230769	0	0.521739	0.0833333	0.697904	0.287122	0.698453	0.292178	0.715364	0.777048	0.169118	0.468749	0	0.0425926	0.0277778	0.5	0.5	0	0.5	0.5	0	0.5	0.5	1	1	1	1	0.5	0.75	0
0	0.588235	0.00970874	0.44186	0.333333	0	0.657685	0.292228	0.516179	0.683377	0.230769	0	0.521739	0.0833333	0.697904	0.287122	0.698453	0.292178	0.720101	0.779019	0.229167	0.371199	0.0163934	0.0467593	0.027027	0.5	0.5	0	0.5	0.5	0	0.5	0.5	1	1	1	1	0.5	0.75	0
0	0.588235	0.00970874	0.44186	0.333333	0	0.657685	0.292228	0.516179	0.683377	0.230769	0	0.521739	0.0833333	0.697904	0.287122	0.698453	0.292178	0.724839	0.780991	0.278186	0.175101	0.0314208	0.0513889	0.0263158	0.5	0.5	0	0.5	0.5	0	0.5	0.5	1	1	1	1	0.5	0.75	0
0	0.588235	0.00970874	0.44186	0.333333	0	0.657685	0.292228	0.516179	0.683377	0.230769	0	0.521739	0.0833333	0.697904	0.287122	0.698453	0.292178	0.729576	0.782962	0.252451	0.153527	0.0314208	0.0449074	0.025641	0.5	0.5	0	0.5	0.5	0	0.5	0.5	1	1	1	1	0.5	0.75	0
0	0.588235	0.00970874	0.44186	0.333333	0	0.657685	0.292228	0.516179	0.683377	0.230769	0	0.521739	0.0833333	0.697904	0.287122	0.698453	0.292178	0.734313	0.784934	0.258578	0.332745	0.0314208	0.0444444	0.025	0.5	0.5	0	0.5	0.5	0	0.5	0.5	1	1	1	1	0.5	0.75	0
0	0.588235	0.00970874	0.44186	0.333333	0	0.657685	0.292228	0.516179	0.683377	0.230769	0	0.521739	0.0833333	0.697904	0.287122	0.698453	0.292178	0.73905	0.786905	0.247549	0.299281	0.0314208	0.0490741	0.0243902	0.5	0.5	0	0.5	0.5	0	0.5	0.5	1	1	1	1	0.5	0.75	0
0	0.588235	0.00970874	0.44186	0.333333	0	0.657685	0.292228	0.516179	0.683377	0.230769	0	0.521739	0.0833333	0.697904	0.287122	0.698453	0.292178	0.743787	0.788877	0.297794	0.333232	0.0314208	0.0435185	0.0238095	0.5	0.5	0	0.5	0.5	0	0.5	0.5	1	1	1	1	0.5	0.75	0
0	0.588235	0.00970874	0.44186	0.333333	0	0.657685	0.292228	0.516179	0.683377	0.230769	0	0.521739	0.0833333	0.697904	0.287122	0.698453	0.292178	0.748524	0.790848	0.301471	0.144174	0.0314208	0.0435185	0.0232558	0.5	0.5	0	0.5	0.5	0	0.5	0.5	1	1	1	1	0.5	0.75	0
0	0.588235	0.00970874	0.44186	0.333333	0	0.657685	0.292228	0.516179	0.683377	0.230769	0	0.521739	0.0833333	0.697904	0.287122	0.698453	0.292178	0.753262	0.79282	0.292892	0.265978	0.0314208	0.037963	0.0227273	0.5	0.5	0	0.5	0.5	0	0.5	0.5	1	1	1	1	0.5	0.75	0
0	0.588235	0.00970874	0.44186	0.333333	0	0.657685	0.292228	0.516179	0.683377	0.230769	0	0.521739	0.0833333	0.697904	0.287122	0.698453	0.292178	0.757999	0.794791	0.292892	0.252577	0.0314208	0.0287037	0.0222222	0.5	0.5	0	0.5	0.5	0	0.5	0.5	1	1	1	1	0.5	0.75	0
0	0.588235	0.00970874	0.44186	0.333333	0	0.657685	0.292228	0.516179	0.683377	0.230769	0	0.521739	0.0833333	0.697904	0.287122	0.698453	0.292178	0.762736	0.796763	0.202206	0.0424242	0.0314208	0.0287037	0.0217391	0.5	0.5	0	0.5	0.5	0	0.5	0.5	1	1	1	1	0.5	0.75	0
0	0.588235	0.00970874	0.44186	0.333333	0	0.657685	0.292228	0.516179	0.683377	0.230769	0	0.521739	0.0833333	0.697904	0.287122	0.698453	0.292178	0.767473	0.798734	0.185049	0.139073	0.0314208	0.0287037	0.0212766	0.5	0.5	0	0.5	0.5	0	0.5	0.5	1	1	1	1	0.5	0.75	0
0	0.588235	0.00970874	0.44186	0.333333	0	0.657685	0.292228	0.516179	0.683377	0.230769	0	0.521739	0.0833333	0.697904	0.287122	0.698453	0.292178	0.77221	0.800706	0.161765	0.333333	0.0314208	0.0287037	0.0208333	0.5	0.5	0	0.5	0.5	0	0.5	0.5	1	1	1	1	0.5	0.75	0
0	0.588235	0.00970874	0.44186	0.333333	0	0.657685	0.292228	0.516179	0.683377	0.230769	0	0.521739	0.0833333	0.697904	0.287122	0.698453	0.292178	0.776947	0.802678	0.156863	0.432609	0.0150273	0.024537	0.0204082	0.5	0.5	0	0.5	0.5	0	0.5	0.5	1	1	1	1	0.5	0.75	0
0	0.588235	0.00970874	0.44186	0.333333	0	0.657685	0.292228	0.516179	0.683377	0.230769	0	0.521739	0.0833333	0.697904	0.287122	0.698453	0.292178	0.781685	0.804649	0.197304	0.245739	0	0.0143519	0.02	0.5	0.5	0	0.5	0.5	0	0.5	0.5	1	1	1	1	0.5	0.75	0
0	0.588235	0.00970874	0.44186	0.333333	0	0.657685	0.292228	0.516179	0.683377	0.230769	0	0.521739	0.0833333	0.697904	0.287122	0.698453	0.292178	0.781685	0.804649	0.232843	0.266015	0	0.00972222	0.0196078	0.5	0.5	0	0.5	0.5	0	0.5	0.5	1	1	1	1	0.5	0.75	0
0	0.588235	0.00970874	0.44186	0.333333	0	0.657685	0.292228	0.516179	0.683377	0.230769	0	0.521739	0.0833333	0.697904	0.287122	0.698453	0.292178	0.781685	0.804649	0.240196	0.255138	0	0.00462963	0.0192308	0.5	0.5	0	0.5	0.5	0	0.5	0.5	1	1	1	1	0.5	0.75	0
0	0.588235	0.00970874	0.44186	0.333333	0	0.657685	0.292228	0.516179	0.683377	0.230769	0	0.521739	0.0833333	0.697904	0.287122	0.698453	0.292178	0.781685	0.804649	0.245098	0.308095	0.00409836	0	0.0188679	0.5	0.5	0	0.5	0.5	0	0.5	0.5	1	1	1	1	0.5	0.75	0
0	0.588235	0.00970874	0.44186	0.333333	0	0.657685	0.292228	0.516179	0.683377	0.230769	0	0.521739	0.0833333	0.697904	0.287122	0.698453	0.292178	0.781685	0.804649	0.245098	0.205164	0.00956284	0	0.0185185	0.5	0.5	0	0.5	0.5	0	0.5	0.5	1	1	1	1	0.5	0.75	0
0	0.588235	0.00970874	0.44186	0.333333	0	0.657685	0.292228	0.516179	0.683377	0.230769	0	0.521739	0.0833333	0.697904	0.287122	0.698453	0.292178	0.781685	0.804649	0.281863	0.348742	0.00956284	0.012963	0.0181818	0.5	0.5	0	0.5	0.5	0	0.5	0.5	1	1	1	1	0.5	0.75	0
0	0.588235	0.00970874	0.44186	0.333333	0	0.657685	0.292228	0.516179	0.683377	0.230769	0	0.521739	0.0833333	0.697904	0.287122	0.698453	0.292178	0.781685	0.804649	0.330882	0.324748	0.00956284	0.0305556	0.0178571	0.5	0.5	0	0.5	0.5	0	0.5	0.5	1	1	1	1	0.5	0.75	0
0	0.411765	0.036061	0.255814	0.555556	0.356452	0.827924	0.212914	0.51384	0.641161	0.384615	0.25	0.217391	0.0833333	0.696225	0.226606	0.6929	0.347705	0.475582	0.168761	0.352941	0.25	0.295082	0.633333	0	0.4188	0.373029	0.0566198	0.475928	0.676471	0.334548	0.837261	0.525259	0.478556	0.578912	0.174267	0.655281	0.476267	0.5	0
0	0.411765	0.036061	0.255814	0.555556	0.356452	0.827924	0.212914	0.51384	0.641161	0.384615	0.25	0.217391	0.0833333	0.696225	0.226606	0.6929	0.347705	0.475582	0.168761	0.36152	0.248386	0.237705	0.616667	0	0.4188	0.373029	0.0566198	0.475928	0.676471	0.334548	0.837261	0.525259	0.478556	0.578912	0.174267	0.655281	0.476267	0.5	0
0	0.411765	0.036061	0.255814	0.555556	0.356452	0.827924	0.212914	0.51384	0.641161	0.384615	0.25	0.217391	0.0833333	0.696225	0.226606	0.6929	0.347705	0.475582	0.168761	0.364379	0.237939	0.221311	0.491667	0	0.4188	0.373029	0.0566198	0.475928	0.676471	0.334548	0.837261	0.525259	0.478556	0.578912	0.174267	0.655281	0.476267	0.5	0
0	0.803922	0	0.813953	0.444444	0.395161	0.518677	0.233914	0.378558	0.408971	0.269231	0.125	0.478261	0.25	0.6024	0.0782305	0.833754	0.440806	0.854742	0.201657	0.276471	0.25	0	0	0	0.5	0.5	0	0	0.5	0.5	0.5	0.5	0	1	0	1	1	0.5	0
0	0.803922	0	0.813953	0.444444	0.395161	0.518677	0.233914	0.378558	0.408971	0.269231	0.125	0.478261	0.25	0.6024	0.0782305	0.833754	0.423386	0.853089	0.204191	0.318627	0.280742	0	0.0138889	0	0.5	0.5	0	0	0.5	0.5	0.5	0.5	0	1	0	1	1	0.5	0
0	0.803922	0	0.813953	0.444444	0.395161	0.518677	0.233914	0.378558	0.408971	0.269231	0.125	0.478261	0.25	0.6024	0.0782305	0.833754	0.405965	0.851435	0.206726	0.387255	0.329477	0.00546448	0.0259259	0	0.5	0.5	0	0	0.5	0.5	0.5	0.5	0	1	0	1	1	0.5	0
0	0.803922	0	0.813953	0.444444	0.395161	0.518677	0.233914	0.378558	0.408971	0.269231	0.125	0.478261	0.25	0.6024	0.0782305	0.833754	0.388545	0.849782	0.209261	0.442402	0.340557	0.00409836	0.0236111	0	0.5	0.5	0	0	0.5	0.5	0.5	0.5	0	1	0	1	1	0.5	0
0	0.803922	0	0.813953	0.444444	0.395161	0.518677	0.233914	0.378558	0.408971	0.269231	0.125	0.478261	0.25	0.6024	0.0782305	0.833754	0.371125	0.848128	0.211795	0.504412	0.260188	0.00327869	0.0211111	0	0.5	0.5	0	0	0.5	0.5	0.5	0.5	0	1	0	1	1	0.5	1
0	0.803922	0	0.813953	0.444444	0.395161	0.518677	0.233914	0.378558	0.408971	0.269231	0.125	0.478261	0.25	0.6024	0.0782305	0.833754	0.353705	0.846475	0.21433	0.639706	0.388548	0.00273224	0.0194444	0.166667	0.5	0.5	0	0	0.5	0.5	0.5	0.5	0	1	0	1	1	0.5	0
0	0.803922	0	0.813953	0.444444	0.395161	0.518677	0.233914	0.378558	0.408971	0.269231	0.125	0.478261	0.25	0.6024	0.0782305	0.833754	0.336285	0.844821	0.216865	0.569118	0.114282	0.00234192	0.022619	0.142857	0.5	0.5	0	0	0.5	0.5	0.5	0.5	0	1	0	1	1	0.5	0
0	0.803922	0	0.813953	0.444444	0.395161	0.518677	0.233914	0.378558	0.408971	0.269231	0.125	0.478261	0.25	0.6024	0.0782305	0.833754	0.318865	0.843168	0.219399	0.547059	0.239607	0.00204918	0.0295139	0.125	0.5	0.5	0	0	0.5	0.5	0.5	0.5	0	1	0	1	1	0.5	0
0	0.803922	0	0.813953	0.444444	0.395161	0.518677	0.233914	0.378558	0.408971	0.269231	0.125	0.478261	0.25	0.6024	0.0782305	0.833754	0.301444	0.841515	0.221934	0.517647	0.174363	0.00182149	0.0324074	0.111111	0.5	0.5	0	0	0.5	0.5	0.5	0.5	0	1	0	1	1	0.5	0
0	0.803922	0	0.813953	0.444444	0.395161	0.518677	0.233914	0.378558	0.408971	0.269231	0.125	0.478261	0.25	0.6024	0.0782305	0.833754	0.284024	0.839861	0.224469	0.368137	0.196569	0.00163934	0.0291667	0.1	0.5	0.5	0	0	0.5	0.5	0.5	0.5	0	1	0	1	1	0.5	0
0	0.803922	0	0.813953	0.444444	0.395161	0.518677	0.233914	0.378558	0.408971	0.269231	0.125	0.478261	0.25	0.6024	0.0782305	0.833754	0.266604	0.838208	0.227003	0.430147	0.27724	0.00149031	0.0313131	0.0909091	0.5	0.5	0	0	0.5	0.5	0.5	0.5	0	1	0	1	1	0.5	0
0	0.803922	0	0.813953	0.444444	0.395161	0.518677	0.233914	0.378558	0.408971	0.269231	0.125	0.478261	0.25	0.6024	0.0782305	0.833754	0.249184	0.836554	0.229538	0.458333	0.348898	0.00136612	0.0305556	0.0833333	0.5	0.5	0	0	0.5	0.5	0.5	0.5	0	1	0	1	1	0.5	0
0	0.803922	0	0.813953	0.444444	0.395161	0.518677	0.233914	0.378558	0.408971	0.269231	0.125	0.478261	0.25	0.6024	0.0782305	0.833754	0.231764	0.834901	0.232073	0.530637	0.350573	0.00136612	0.0331019	0.0769231	0.5	0.5	0	0	0.5	0.5	0.5	0.5	0	1	0	1	1	0.5	0
0	0.803922	0	0.813953	0.444444	0.395161	0.518677	0.233914	0.378558	0.408971	0.269231	0.125	0.478261	0.25	0.6024	0.0782305	0.833754	0.214344	0.833247	0.234608	0.612745	0.24714	0.00136612	0.04375	0.0714286	0.5	0.5	0	0	0.5	0.5	0.5	0.5	0	1	0	1	1	0.5	0
0	0.803922	0	0.813953	0.444444	0.395161	0.518677	0.233914	0.378558	0.408971	0.269231	0.125	0.478261	0.25	0.6024	0.0782305	0.833754	0.196923	0.831594	0.237142	0.574755	0.139007	0	0.044213	0.0666667	0.5	0.5	0	0	0.5	0.5	0.5	0.5	0	1	0	1	1	0.5	0
0	0.803922	0	0.813953	0.444444	0.395161	0.518677	0.233914	0.378558	0.408971	0.269231	0.125	0.478261	0.25	0.6024	0.0782305	0.833754	0.179503	0.82994	0.239677	0.492647	0.153093	0.00819672	0.0456019	0.0625	0.5	0.5	0	0	0.5	0.5	0.5	0.5	0	1	0	1	1	0.5	0
0	0.803922	0	0.813953	0.444444	0.395161	0.518677	0.233914	0.378558	0.408971	0.269231	0.125	0.478261	0.25	0.6024	0.0782305	0.833754	0.162083	0.828287	0.242212	0.578431	0.546511	0.00819672	0.0462963	0.0588235	0.5	0.5	0	0	0.5	0.5	0.5	0.5	0	1	0	1	1	0.5	1
0	0.803922	0	0.813953	0.444444	0.395161	0.518677	0.233914	0.378558	0.408971	0.269231	0.125	0.478261	0.25	0.6024	0.0782305	0.833754	0.144663	0.826633	0.244746	0.443627	0.0467809	0.00819672	0.0481481	0.110565	0.5	0.5	0	0	0.5	0.5	0.5	0.5	0	1	0	1	1	0.5	0
0	0.803922	0	0.813953	0.444444	0.395161	0.518677	0.233914	0.378558	0.408971	0.269231	0.125	0.478261	0.25	0.6024	0.0782305	0.833754	0.127243	0.82498	0.247281	0.45098	0.177569	0.00819672	0.0451389	0.104745	0.5	0.5	0	0	0.5	0.5	0.5	0.5	0	1	0	1	1	0.5	0
0	0.803922	0	0.813953	0.444444	0.395161	0.518677	0.233914	0.378558	0.408971	0.269231	0.125	0.478261	0.25	0.6024	0.0782305	0.833754	0.127243	0.825229	0.240904	0.51348	0.233229	0.00819672	0.0400463	0.0995082	0.5	0.5	0	0	0.5	0.5	0.5	0.5	0	1	0	1	1	0.5	0
0	0.803922	0	0.813953	0.444444	0.395161	0.518677	0.233914	0.378558	0.408971	0.269231	0.125	0.478261	0.25	0.6024	0.0782305	0.833754	0.127243	0.825479	0.234527	0.360294	0.270022	0.00819672	0.0365741	0.0947697	0.5	0.5	0	0	0.5	0.5	0.5	0.5	0	1	0	1	1	0.5	0
0	0.803922	0	0.813953	0.444444	0.395161	0.518677	0.233914	0.378558	0.408971	0.269231	0.125	0.478261	0.25	0.6024	0.0782305	0.833754	0.127243	0.825728	0.228149	0.469363	0.265976	0.00819672	0.0412037	0.090462	0.5	0.5	0	0	0.5	0.5	0.5	0.5	0	1	0	1	1	0.5	0
0	0.803922	0	0.813953	0.444444	0.395161	0.518677	0.233914	0.378558	0.408971	0.269231	0.125	0.478261	0.25	0.6024	0.0782305	0.833754	0.127243	0.825977	0.221772	0.508578	0.245446	0.00819672	0.0405093	0.0865288	0.5	0.5	0	0	0.5	0.5	0.5	0.5	0	1	0	1	1	0.5	0
0	0.803922	0	0.813953	0.444444	0.395161	0.518677	0.233914	0.378558	0.408971	0.269231	0.125	0.478261	0.25	0.6024	0.0782305	0.833754	0.127243	0.826227	0.215395	0.493873	0.248418	0.00819672	0.0476852	0.0829235	0.5	0.5	0	0	0.5	0.5	0.5	0.5	0	1	0	1	1	0.5	0
0	0.803922	0	0.813953	0.444444	0.395161	0.518677	0.233914	0.378558	0.408971	0.269231	0.125	0.478261	0.25	0.6024	0.0782305	0.833754	0.127243	0.826476	0.209018	0.534314	0.273628	0.00819672	0.0488426	0.0796065	0.5	0.5	0	0	0.5	0.5	0.5	0.5	0	1	0	1	1	0.5	0
0	0.803922	0	0.813953	0.444444	0.395161	0.518677	0.233914	0.378558	0.408971	0.269231	0.125	0.478261	0.25	0.6024	0.0782305	0.833754	0.127243	0.826725	0.202641	0.555147	0.277482	0.00819672	0.0377315	0.0765448	0.5	0.5	0	0	0.5	0.5	0.5	0.5	0	1	0	1	1	0.5	0
0	0.803922	0	0.813953	0.444444	0.395161	0.518677	0.233914	0.378558	0.408971	0.269231	0.125	0.478261	0.25	0.6024	0.0782305	0.833754	0.127243	0.826975	0.196264	0.546569	0.225853	0.00819672	0.0333333	0.0737098	0.5	0.5	0	0	0.5	0.5	0.5	0.5	0	1	0	1	1	0.5	0
0	0.803922	0	0.813953	0.444444	0.395161	0.518677	0.233914	0.378558	0.408971	0.269231	0.125	0.478261	0.25	0.6024	0.0782305	0.833754	0.127243	0.827224	0.189886	0.577206	0.286937	0	0.0305556	0.0710773	0.5	0.5	0	0	0.5	0.5	0.5	0.5	0	1	0	1	1	0.5	0
0	0.803922	0	0.813953	0.444444	0.395161	0.518677	0.233914	0.378558	0.408971	0.269231	0.125	0.478261	0.25	0.6024	0.0782305	0.833754	0.127243	0.827473	0.183509	0.632353	0.319	0	0.0321759	0.0686263	0.5	0.5	0	0	0.5	0.5	0.5	0.5	0	1	0	1	1	0.5	0
0	0.803922	0	0.813953	0.444444	0.395161	0.518677	0.233914	0.378558	0.408971	0.269231	0.125	0.478261	0.25	0.6024	0.0782305	0.833754	0.127243	0.827723	0.177132	0.63848	0.236056	0	0.03125	0.0663388	0.5	0.5	0	0	0.5	0.5	0.5	0.5	0	1	0	1	1	0.5	0
0	0.803922	0	0.813953	0.444444	0.395161	0.518677	0.233914	0.378558	0.408971	0.269231	0.125	0.478261	0.25	0.6024	0.0782305	0.833754	0.127243	0.827972	0.170755	0.631127	0.173696	0	0.0321759	0.0641988	0.5	0.5	0	0	0.5	0.5	0.5	0.5	0	1	0	1	1	0.5	0
0	0.803922	0	0.813953	0.444444	0.395161	0.518677	0.233914	0.378558	0.408971	0.269231	0.125	0.478261	0.25	0.6024	0.0782305	0.833754	0.127243	0.828221	0.164378	0.573529	0.166879	0	0.031713	0.0621926	0.5	0.5	0	0	0.5	0.5	0.5	0.5	0	1	0	1	1	0.5	0
0	0.803922	0	0.813953	0.444444	0.395161	0.518677	0.233914	0.378558	0.408971	0.269231	0.125	0.478261	0.25	0.6024	0.0782305	0.833754	0.127243	0.828471	0.158001	0.759804	0.649467	0	0.0314815	0.060308	0.5	0.5	0	0	0.5	0.5	0.5	0.5	0	1	0	1	1	0.5	1
0	0.803922	0	0.813953	0.444444	0.395161	0.518677	0.233914	0.378558	0.408971	0.269231	0.125	0.478261	0.25	0.6024	0.0782305	0.833754	0.127243	0.82872	0.151623	0.60049	0	0	0.0268519	0.087946	0.5	0.5	0	0	0.5	0.5	0.5	0.5	0	1	0	1	1	0.5	0
0	0.803922	0	0.813953	0.444444	0.395161	0.518677	0.233914	0.378558	0.408971	0.269231	0.125	0.478261	0.25	0.6024	0.0782305	0.833754	0.127243	0.828969	0.145246	0.522059	0.052356	0	0.025	0.0854332	0.5	0.5	0	0	0.5	0.5	0.5	0.5	0	1	0	1	1	0.5	0
0	0.803922	0	0.813953	0.444444	0.395161	0.518677	0.233914	0.378558	0.408971	0.269231	0.125	0.478261	0.25	0.6024	0.0782305	0.833754	0.127243	0.829219	0.138869	0.487745	0.0916442	0	0.0215278	0.0830601	0.5	0.5	0	0	0.5	0.5	0.5	0.5	0	1	0	1	1	0.5	0
0	0.803922	0	0.813953	0.444444	0.395161	0.518677	0.233914	0.378558	0.408971	0.269231	0.125	0.478261	0.25	0.6024	0.0782305	0.833754	0.127243	0.829468	0.132492	0.191176	0.474878	0	0.0243056	0.0808152	0.5	0.5	0	0	0.5	0.5	0.5	0.5	0	1	0	1	1	0.5	0
0	0.803922	0	0.813953	0.444444	0.395161	0.518677	0.233914	0.378558	0.408971	0.269231	0.125	0.478261	0.25	0.6024	0.0782305	0.833754	0.127243	0.827673	0.136526	0.301471	0.362603	0	0.0261574	0.0786885	0.5	0.5	0	0	0.5	0.5	0.5	0.5	0	1	0	1	1	0.5	0
0	0.803922	0	0.813953	0.444444	0.395161	0.518677	0.233914	0.378558	0.408971	0.269231	0.125	0.478261	0.25	0.6024	0.0782305	0.833754	0.127243	0.825878	0.140561	0.368873	0.286195	0.00614754	0.0268519	0.0766709	0.5	0.5	0	0	0.5	0.5	0.5	0.5	0	1	0	1	1	0.5	0
0	0.803922	0	0.813953	0.444444	0.395161	0.518677	0.233914	0.378558	0.408971	0.269231	0.125	0.478261	0.25	0.6024	0.0782305	0.833754	0.127243	0.824082	0.144596	0.416667	0.262369	0.00614754	0.0321759	0.0747541	0.5	0.5	0	0	0.5	0.5	0.5	0.5	0	1	0	1	1	0.5	0
0	0.803922	0	0.813953	0.444444	0.395161	0.518677	0.233914	0.378558	0.408971	0.269231	0.125	0.478261	0.25	0.6024	0.0782305	0.833754	0.127243	0.822287	0.14863	0.438725	0.26327	0.00614754	0.0349537	0.0729308	0.5	0.5	0	0	0.5	0.5	0.5	0.5	0	1	0	1	1	0.5	0
0	0.803922	0	0.813953	0.444444	0.395161	0.518677	0.233914	0.378558	0.408971	0.269231	0.125	0.478261	0.25	0.6024	0.0782305	0.833754	0.127243	0.820492	0.152665	0.426471	0.227483	0.00614754	0.0381944	0.0711944	0.5	0.5	0	0	0.5	0.5	0.5	0.5	0	1	0	1	1	0.5	0
0	0.803922	0	0.813953	0.444444	0.395161	0.518677	0.233914	0.378558	0.408971	0.269231	0.125	0.478261	0.25	0.6024	0.0782305	0.833754	0.127243	0.818697	0.156699	0.422794	0.231102	0.00614754	0.0368056	0.0695387	0.5	0.5	0	0	0.5	0.5	0.5	0.5	0	1	0	1	1	0.5	0
0	0.803922	0	0.813953	0.444444	0.395161	0.518677	0.233914	0.378558	0.408971	0.269231	0.125	0.478261	0.25	0.6024	0.0782305	0.833754	0.127243	0.816902	0.160734	0.427696	0.268776	0.00614754	0.0384259	0.0679583	0.5	0.5	0	0	0.5	0.5	0.5	0.5	0	1	0	1	1	0.5	0
0	0.803922	0	0.813953	0.444444	0.395161	0.518677	0.233914	0.378558	0.408971	0.269231	0.125	0.478261	0.25	0.6024	0.0782305	0.833754	0.127243	0.815107	0.164768	0.430147	0.266721	0.00614754	0.0541667	0.0664481	0.5	0.5	0	0	0.5	0.5	0.5	0.5	0	1	0	1	1	0.5	0
0	0.803922	0	0.813953	0.444444	0.395161	0.518677	0.233914	0.378558	0.408971	0.269231	0.125	0.478261	0.25	0.6024	0.0782305	0.833754	0.127243	0.813311	0.168803	0.438235	0.250398	0.00614754	0.0583333	0.0650036	0.5	0.5	0	0	0.5	0.5	0.5	0.5	0	1	0	1	1	0.5	0
0	0.803922	0	0.813953	0.444444	0.395161	0.518677	0.233914	0.378558	0.408971	0.269231	0.125	0.478261	0.25	0.6024	0.0782305	0.833754	0.127243	0.811516	0.172838	0.479902	0.285508	0.00614754	0.0574074	0.0636205	0.5	0.5	0	0	0.5	0.5	0.5	0.5	0	1	0	1	1	0.5	0
0	0.803922	0	0.813953	0.444444	0.395161	0.518677	0.233914	0.378558	0.408971	0.269231	0.125	0.478261	0.25	0.6024	0.0782305	0.833754	0.127243	0.809721	0.176872	0.493382	0.270109	0.00614754	0.0546296	0.0622951	0.5	0.5	0	0	0.5	0.5	0.5	0.5	0	1	0	1	1	0.5	0
0	0.803922	0	0.813953	0.444444	0.395161	0.518677	0.233914	0.378558	0.408971	0.269231	0.125	0.478261	0.25	0.6024	0.0782305	0.833754	0.127243	0.807926	0.180907	0.508088	0.259156	0.00614754	0.05	0.0610237	0.5	0.5	0	0	0.5	0.5	0.5	0.5	0	1	0	1	1	0.5	0
0	0.803922	0	0.813953	0.444444	0.395161	0.518677	0.233914	0.378558	0.408971	0.269231	0.125	0.478261	0.25	0.6024	0.0782305	0.833754	0.127243	0.806131	0.184941	0.536765	0.257834	0.00614754	0.0523148	0.0598033	0.5	0.5	0	0	0.5	0.5	0.5	0.5	0	1	0	1	1	0.5	0
0	0.803922	0	0.813953	0.444444	0.395161	0.518677	0.233914	0.378558	0.408971	0.269231	0.125	0.478261	0.25	0.6024	0.0782305	0.833754	0.127243	0.804335	0.188976	0.533088	0.254911	0	0.0532407	0.0586307	0.5	0.5	0	0	0.5	0.5	0.5	0.5	0	1	0	1	1	0.5	0
0	0.803922	0	0.813953	0.444444	0.395161	0.518677	0.233914	0.378558	0.408971	0.269231	0.125	0.478261	0.25	0.6024	0.0782305	0.833754	0.127243	0.80254	0.19301	0.491422	0.170787	0	0.0479167	0.0575031	0.5	0.5	0	0	0.5	0.5	0.5	0.5	0	1	0	1	1	0.5	0
0	0.803922	0	0.813953	0.444444	0.395161	0.518677	0.233914	0.378558	0.408971	0.269231	0.125	0.478261	0.25	0.6024	0.0782305	0.833754	0.127243	0.800745	0.197045	0.458333	0.211954	0	0.0446759	0.0564182	0.5	0.5	0	0	0.5	0.5	0.5	0.5	0	1	0	1	1	0.5	0
0	0.803922	0	0.813953	0.444444	0.395161	0.518677	0.233914	0.378558	0.408971	0.269231	0.125	0.478261	0.25	0.6024	0.0782305	0.833754	0.127243	0.79895	0.201079	0.411765	0.212644	0	0.0395833	0.0553734	0.5	0.5	0	0	0.5	0.5	0.5	0.5	0	1	0	1	1	0.5	0
0	0.803922	0	0.813953	0.444444	0.395161	0.518677	0.233914	0.378558	0.408971	0.269231	0.125	0.478261	0.25	0.6024	0.0782305	0.833754	0.127243	0.797155	0.205114	0.422794	0.358855	0	0.0423611	0.0543666	0.5	0.5	0	0	0.5	0.5	0.5	0.5	0	1	0	1	1	0.5	0
0	0.803922	0	0.813953	0.444444	0.395161	0.518677	0.233914	0.378558	0.408971	0.269231	0.125	0.478261	0.25	0.6024	0.0782305	0.833754	0.127243	0.79536	0.209149	0.468137	0.280319	0	0.0398148	0.0533958	0.5	0.5	0	0	0.5	0.5	0.5	0.5	0	1	0	1	1	0.5	0
0	0.803922	0	0.813953	0.444444	0.395161	0.518677	0.233914	0.378558	0.408971	0.269231	0.125	0.478261	0.25	0.6024	0.0782305	0.833754	0.127243	0.793564	0.213183	0.473039	0.209156	0	0.0231481	0.052459	0.5	0.5	0	0	0.5	0.5	0.5	0.5	0	1	0	1	1	0.5	0
0	0.803922	0	0.813953	0.444444	0.395161	0.518677	0.233914	0.378558	0.408971	0.269231	0.125	0.478261	0.25	0.6024	0.0782305	0.833754	0.127243	0.791769	0.217218	0.508578	0.227479	0	0.0189815	0.0515545	0.5	0.5	0	0	0.5	0.5	0.5	0.5	0	1	0	1	1	0.5	0
0	0.803922	0	0.813953	0.444444	0.395161	0.518677	0.233914	0.378558	0.408971	0.269231	0.125	0.478261	0.25	0.6024	0.0782305	0.833754	0.127243	0.789974	0.221252	0.5	0.272776	0	0.0180556	0.0506807	0.5	0.5	0	0	0.5	0.5	0.5	0.5	0	1	0	1	1	0.5	0
0	0.803922	0	0.813953	0.444444	0.395161	0.518677	0.233914	0.378558	0.408971	0.269231	0.125	0.478261	0.25	0.6024	0.0782305	0.833754	0.127243	0.788179	0.225287	0.482843	0.249067	0	0.0180556	0.0498361	0.5	0.5	0	0	0.5	0.5	0.5	0.5	0	1	0	1	1	0.5	0
0	0.803922	0	0.813953	0.444444	0.395161	0.518677	0.233914	0.378558	0.408971	0.269231	0.125	0.478261	0.25	0.6024	0.0782305	0.833754	0.127243	0.786384	0.229321	0.509804	0.251207	0	0.0162037	0.0490191	0.5	0.5	0	0	0.5	0.5	0.5	0.5	0	1	0	1	1	0.5	0
0	0.803922	0	0.813953	0.444444	0.395161	0.518677	0.233914	0.378558	0.408971	0.269231	0.125	0.478261	0.25	0.6024	0.0782305	0.833754	0.127243	0.784589	0.233356	0.530637	0.264399	0	0.0101852	0.0482284	0.5	0.5	0	0	0.5	0.5	0.5	0.5	0	1	0	1	1	0.5	0
0	0.882353	0.00970874	0.209302	0.666667	0.464516	0.830374	0.276436	0.573099	0.794195	0.615385	1.11022e-15	0.217391	0.25	0.577604	0.219174	0.705594	0.435468	0.830593	0.657122	0.281863	0.25	0.139344	0	0	0.5	0	0	0.5	0.5	0	1	0.5	1	1	0	1	0.5	0.583333	1
0	0.882353	0.00970874	0.209302	0.666667	0.464516	0.830374	0.276436	0.573099	0.794195	0.615385	1.11022e-15	0.217391	0.25	0.577604	0.219174	0.705594	0.43441	0.832614	0.658729	0.273284	0.240721	0.123361	0	0.205	0.5	0	0	0.5	0.5	0	1	0.5	1	1	0	1	0.5	0.583333	1
0	0.882353	0.00970874	0.209302	0.666667	0.464516	0.830374	0.276436	0.573099	0.794195	0.615385	1.11022e-15	0.217391	0.25	0.577604	0.219174	0.705594	0.433352	0.834635	0.660336	0.275327	0.262376	0.136885	0.0222222	0.408133	0.5	0	0	0.5	0.5	0	1	0.5	1	1	0	1	0.5	0.583333	1
0	0.882353	0.00970874	0.209302	0.666667	0.464516	0.830374	0.276436	0.573099	0.794195	0.615385	1.11022e-15	0.217391	0.25	0.577604	0.219174	0.705594	0.432293	0.836656	0.661943	0.21875	0.0677195	0.176434	0.0333333	0.4961	0.5	0	0	0.5	0.5	0	1	0.5	1	1	0	1	0.5	0.583333	0
0	0.882353	0.00970874	0.209302	0.666667	0.464516	0.830374	0.276436	0.573099	0.794195	0.615385	1.11022e-15	0.217391	0.25	0.577604	0.219174	0.705594	0.431235	0.838677	0.66355	0.221814	0.340056	0.18541	0.04	0.51488	0.5	0	0	0.5	0.5	0	1	0.5	1	1	0	1	0.5	0.583333	1
0	0.882353	0.00970874	0.209302	0.666667	0.464516	0.830374	0.276436	0.573099	0.794195	0.615385	1.11022e-15	0.217391	0.25	0.577604	0.219174	0.705594	0.430177	0.840698	0.665157	0.182598	0.140895	0.198224	0.0351852	0.569067	0.5	0	0	0.5	0.5	0	1	0.5	1	1	0	1	0.5	0.583333	1
0	0.882353	0.00970874	0.209302	0.666667	0.464516	0.830374	0.276436	0.573099	0.794195	0.615385	1.11022e-15	0.217391	0.25	0.577604	0.219174	0.705594	0.429118	0.842719	0.666763	0.112745	0	0.190984	0.0730159	0.630629	0.5	0	0	0.5	0.5	0	1	0.5	1	1	0	1	0.5	0.583333	1
0	0.882353	0.00970874	0.209302	0.666667	0.464516	0.830374	0.276436	0.573099	0.794195	0.615385	1.11022e-15	0.217391	0.25	0.577604	0.219174	0.705594	0.42806	0.84474	0.66837	0.139706	0.275096	0.189652	0.101389	0.62555	0.5	0	0	0.5	0.5	0	1	0.5	1	1	0	1	0.5	0.583333	0
0	0.882353	0.00970874	0.209302	0.666667	0.464516	0.830374	0.276436	0.573099	0.794195	0.615385	1.11022e-15	0.217391	0.25	0.577604	0.219174	0.705594	0.427002	0.846761	0.669977	0.136029	0.514839	0.190437	0.0901235	0.6216	0.5	0	0	0.5	0.5	0	1	0.5	1	1	0	1	0.5	0.583333	1
0	0.882353	0.00970874	0.209302	0.666667	0.464516	0.830374	0.276436	0.573099	0.794195	0.615385	1.11022e-15	0.217391	0.25	0.577604	0.219174	0.705594	0.425944	0.848782	0.671584	0.158088	0.319255	0.186148	0.121111	0.62644	0.5	0	0	0.5	0.5	0	1	0.5	1	1	0	1	0.5	0.583333	0
0	0.882353	0.00970874	0.209302	0.666667	0.464516	0.830374	0.276436	0.573099	0.794195	0.615385	1.11022e-15	0.217391	0.25	0.577604	0.219174	0.705594	0.424885	0.850803	0.673191	0.158088	0	0.169225	0.110101	0.569491	0.5	0	0	0.5	0.5	0	1	0.5	1	1	0	1	0.5	0.583333	1
0	0.882353	0.00970874	0.209302	0.666667	0.464516	0.830374	0.276436	0.573099	0.794195	0.615385	1.11022e-15	0.217391	0.25	0.577604	0.219174	0.705594	0.423827	0.852824	0.674798	0.167892	0.28184	0.176981	0.117593	0.5712	0.5	0	0	0.5	0.5	0	1	0.5	1	1	0	1	0.5	0.583333	0
0	0.882353	0.00970874	0.209302	0.666667	0.464516	0.830374	0.276436	0.573099	0.794195	0.615385	1.11022e-15	0.217391	0.25	0.577604	0.219174	0.705594	0.422769	0.854845	0.676405	0.144608	0.314506	0.180396	0.173148	0.551877	0.5	0	0	0.5	0.5	0	1	0.5	1	1	0	1	0.5	0.583333	0
0	0.882353	0.00970874	0.209302	0.666667	0.464516	0.830374	0.276436	0.573099	0.794195	0.615385	1.11022e-15	0.217391	0.25	0.577604	0.219174	0.705594	0.42171	0.856866	0.678011	0.144608	0.33661	0.178279	0.200926	0.535314	0.5	0	0	0.5	0.5	0	1	0.5	1	1	0	1	0.5	0.583333	0
0	0.882353	0.00970874	0.209302	0.666667	0.464516	0.830374	0.276436	0.573099	0.794195	0.615385	1.11022e-15	0.217391	0.25	0.577604	0.219174	0.705594	0.420652	0.858886	0.679618	0.21201	0.314432	0.175546	0.209259	0.499627	0.5	0	0	0.5	0.5	0	1	0.5	1	1	0	1	0.5	0.583333	0
0	0.882353	0.00970874	0.209302	0.666667	0.464516	0.830374	0.276436	0.573099	0.794195	0.615385	1.11022e-15	0.217391	0.25	0.577604	0.219174	0.705594	0.419594	0.860907	0.681225	0.220588	0.255561	0.164617	0.234259	0.4684	0.5	0	0	0.5	0.5	0	1	0.5	1	1	0	1	0.5	0.583333	0
0	0.882353	0.00970874	0.209302	0.666667	0.464516	0.830374	0.276436	0.573099	0.794195	0.615385	1.11022e-15	0.217391	0.25	0.577604	0.219174	0.705594	0.418535	0.862928	0.682832	0.17402	0	0.154372	0.277315	0.440847	0.5	0	0	0.5	0.5	0	1	0.5	1	1	0	1	0.5	0.583333	0
0	0.882353	0.00970874	0.209302	0.666667	0.464516	0.830374	0.276436	0.573099	0.794195	0.615385	1.11022e-15	0.217391	0.25	0.577604	0.219174	0.705594	0.417477	0.864949	0.684439	0.172794	0.280599	0.144809	0.313426	0.416356	0.5	0	0	0.5	0.5	0	1	0.5	1	1	0	1	0.5	0.583333	0
0	0.882353	0.00970874	0.209302	0.666667	0.464516	0.830374	0.276436	0.573099	0.794195	0.615385	1.11022e-15	0.217391	0.25	0.577604	0.219174	0.705594	0.416419	0.86697	0.686046	0.105392	0	0.132514	0.293981	0.394442	0.5	0	0	0.5	0.5	0	1	0.5	1	1	0	1	0.5	0.583333	0
0	0.882353	0.00970874	0.209302	0.666667	0.464516	0.830374	0.276436	0.573099	0.794195	0.615385	1.11022e-15	0.217391	0.25	0.577604	0.219174	0.705594	0.415361	0.86948	0.684034	0.0661765	0.285714	0.125683	0.268981	0.37472	0.5	0	0	0.5	0.5	0	1	0.5	1	1	0	1	0.5	0.583333	0
0	0.882353	0.00970874	0.209302	0.666667	0.464516	0.830374	0.276436	0.573099	0.794195	0.615385	1.11022e-15	0.217391	0.25	0.577604	0.219174	0.705594	0.414302	0.87199	0.682022	0.0759804	0.123314	0.10929	0.296759	0.356876	0.5	0	0	0.5	0.5	0	1	0.5	1	1	0	1	0.5	0.583333	0
0	0.882353	0.00970874	0.209302	0.666667	0.464516	0.830374	0.276436	0.573099	0.794195	0.615385	1.11022e-15	0.217391	0.25	0.577604	0.219174	0.705594	0.385728	0.939751	0.627699	0.122549	0.25	0.0491803	0	0.325843	0.5	0	0	0.5	0.5	0	1	0.5	1	1	0	1	0.5	0.583333	0
0	0.882353	0.00970874	0.209302	0.666667	0.464516	0.830374	0.276436	0.573099	0.794195	0.615385	1.11022e-15	0.217391	0.25	0.577604	0.219174	0.705594	0.38467	0.942261	0.625687	0.140196	0.283698	0.0901639	0	0.312267	0.5	0	0	0.5	0.5	0	1	0.5	1	1	0	1	0.5	0.583333	0
0	0.882353	0.00970874	0.209302	0.666667	0.464516	0.830374	0.276436	0.573099	0.794195	0.615385	1.11022e-15	0.217391	0.25	0.577604	0.219174	0.705594	0.383611	0.944771	0.623675	0.103268	0.0738916	0.0928962	0.0333333	0.299776	0.5	0	0	0.5	0.5	0	1	0.5	1	1	0	1	0.5	0.583333	0
0	0.882353	0.00970874	0.209302	0.666667	0.464516	0.830374	0.276436	0.573099	0.794195	0.615385	1.11022e-15	0.217391	0.25	0.577604	0.219174	0.705594	0.382553	0.94728	0.621663	0.114216	0.317155	0.0942623	0.152778	0.288246	0.5	0	0	0.5	0.5	0	1	0.5	1	1	0	1	0.5	0.583333	0
0	0.882353	0.00970874	0.209302	0.666667	0.464516	0.830374	0.276436	0.573099	0.794195	0.615385	1.11022e-15	0.217391	0.25	0.577604	0.219174	0.705594	0.381495	0.94979	0.619651	0.147304	0.437872	0.104918	0.175556	0.27757	0.5	0	0	0.5	0.5	0	1	0.5	1	1	0	1	0.5	0.583333	0
0	0.882353	0.00970874	0.209302	0.666667	0.464516	0.830374	0.276436	0.573099	0.794195	0.615385	1.11022e-15	0.217391	0.25	0.577604	0.219174	0.705594	0.380437	0.9523	0.617639	0.107843	0	0.0874317	0.146296	0.267657	0.5	0	0	0.5	0.5	0	1	0.5	1	1	0	1	0.5	0.583333	0
0	0.882353	0.00970874	0.209302	0.666667	0.464516	0.830374	0.276436	0.573099	0.794195	0.615385	1.11022e-15	0.217391	0.25	0.577604	0.219174	0.705594	0.379378	0.954809	0.615627	0.168395	0.410942	0.0925059	0.125397	0.258428	0.5	0	0	0.5	0.5	0	1	0.5	1	1	0	1	0.5	0.583333	0
0	0.882353	0.00970874	0.209302	0.666667	0.464516	0.830374	0.276436	0.573099	0.794195	0.615385	1.11022e-15	0.217391	0.25	0.577604	0.219174	0.705594	0.37832	0.957319	0.613616	0.19685	0.33624	0.103484	0.113889	0.249813	0.5	0	0	0.5	0.5	0	1	0.5	1	1	0	1	0.5	0.583333	0
0	0.882353	0.00970874	0.209302	0.666667	0.464516	0.830374	0.276436	0.573099	0.794195	0.615385	1.11022e-15	0.217391	0.25	0.577604	0.219174	0.705594	0.377262	0.959829	0.611604	0.17837	0.255488	0.110929	0.101235	0.241755	0.5	0	0	0.5	0.5	0	1	0.5	1	1	0	1	0.5	0.583333	0
0	0.882353	0.00970874	0.209302	0.666667	0.464516	0.830374	0.276436	0.573099	0.794195	0.615385	1.11022e-15	0.217391	0.25	0.577604	0.219174	0.705594	0.376203	0.962339	0.609592	0.242647	0.267983	0.110492	0.0911111	0.2342	0.5	0	0	0.5	0.5	0	1	0.5	1	1	0	1	0.5	0.583333	0
0	0.882353	0.00970874	0.209302	0.666667	0.464516	0.830374	0.276436	0.573099	0.794195	0.615385	1.11022e-15	0.217391	0.25	0.577604	0.219174	0.705594	0.375145	0.964848	0.60758	0.174743	0	0.100447	0.0828283	0.227103	0.5	0	0	0.5	0.5	0	1	0.5	1	1	0	1	0.5	0.583333	0
0	0.882353	0.00970874	0.209302	0.666667	0.464516	0.830374	0.276436	0.573099	0.794195	0.615385	1.11022e-15	0.217391	0.25	0.577604	0.219174	0.705594	0.374087	0.967358	0.605568	0.127904	0.146617	0.101639	0.0981481	0.220424	0.5	0	0	0.5	0.5	0	1	0.5	1	1	0	1	0.5	0.583333	0
0	0.882353	0.00970874	0.209302	0.666667	0.464516	0.830374	0.276436	0.573099	0.794195	0.615385	1.11022e-15	0.217391	0.25	0.577604	0.219174	0.705594	0.373028	0.969868	0.603556	0.0961397	0.14208	0.105738	0.125926	0.214126	0.5	0	0	0.5	0.5	0	1	0.5	1	1	0	1	0.5	0.583333	0
0	0.882353	0.00970874	0.209302	0.666667	0.464516	0.830374	0.276436	0.573099	0.794195	0.615385	1.11022e-15	0.217391	0.25	0.577604	0.219174	0.705594	0.37197	0.972377	0.601544	0.0318627	0	0.0989071	0.17037	0.208178	0.5	0	0	0.5	0.5	0	1	0.5	1	1	0	1	0.5	0.583333	0
0	0.882353	0.00970874	0.209302	0.666667	0.464516	0.830374	0.276436	0.573099	0.794195	0.615385	1.11022e-15	0.217391	0.25	0.577604	0.219174	0.705594	0.370912	0.974887	0.599532	0.0318627	0	0.0907104	0.206481	0.202551	0.5	0	0	0.5	0.5	0	1	0.5	1	1	0	1	0.5	0.583333	0
0	0.882353	0.00970874	0.209302	0.666667	0.464516	0.830374	0.276436	0.573099	0.794195	0.615385	1.11022e-15	0.217391	0.25	0.577604	0.219174	0.705594	0.370912	0.977397	0.59752	0.0134804	0	0.0825137	0.186111	0.197221	0.5	0	0	0.5	0.5	0	1	0.5	1	1	0	1	0.5	0.583333	0
0	0.882353	0.00970874	0.209302	0.666667	0.464516	0.830374	0.276436	0.573099	0.794195	0.615385	1.11022e-15	0.217391	0.25	0.577604	0.219174	0.705594	0.370912	0.979906	0.595508	0.0171569	1	0.0729508	0.196296	0.192164	0.5	0	0	0.5	0.5	0	1	0.5	1	1	0	1	0.5	0.583333	0
0	0.882353	0.00970874	0.209302	0.666667	0.464516	0.830374	0.276436	0.573099	0.794195	0.615385	1.11022e-15	0.217391	0.25	0.577604	0.219174	0.705594	0.370912	0.979906	0.595508	0.0379902	0.549528	0.0797814	0.22963	0.18736	0.5	0	0	0.5	0.5	0	1	0.5	1	1	0	1	0.5	0.583333	0
0	0.882353	0.00970874	0.209302	0.666667	0.464516	0.830374	0.276436	0.573099	0.794195	0.615385	1.11022e-15	0.217391	0.25	0.577604	0.219174	0.705594	0.370912	0.979906	0.595508	0.0625	0.397727	0.0736339	0.241667	0.18279	0.5	0	0	0.5	0.5	0	1	0.5	1	1	0	1	0.5	0.583333	0
0	0.882353	0.00970874	0.209302	0.666667	0.464516	0.830374	0.276436	0.573099	0.794195	0.615385	1.11022e-15	0.217391	0.25	0.577604	0.219174	0.705594	0.370912	0.979906	0.595508	0.118873	0.468729	0.064071	0.252083	0.178438	0.5	0	0	0.5	0.5	0	1	0.5	1	1	0	1	0.5	0.583333	0
0	0.882353	0.00970874	0.209302	0.666667	0.464516	0.830374	0.276436	0.573099	0.794195	0.615385	1.11022e-15	0.217391	0.25	0.577604	0.219174	0.705594	0.370912	0.979906	0.595508	0.150735	0.317423	0.0539617	0.265972	0.174288	0.5	0	0	0.5	0.5	0	1	0.5	1	1	0	1	0.5	0.583333	0
0	0.882353	0.00970874	0.209302	0.666667	0.464516	0.830374	0.276436	0.573099	0.794195	0.615385	1.11022e-15	0.217391	0.25	0.577604	0.219174	0.705594	0.370912	0.979906	0.595508	0.1875	0.311038	0.0492008	0.282639	0.170327	0.5	0	0	0.5	0.5	0	1	0.5	1	1	0	1	0.5	0.583333	0
0	0.882353	0.00970874	0.209302	0.666667	0.464516	0.830374	0.276436	0.573099	0.794195	0.615385	1.11022e-15	0.217391	0.25	0.577604	0.219174	0.705594	0.370912	0.979906	0.595508	0.241422	0.327866	0.0655943	0.285648	0.166542	0.5	0	0	0.5	0.5	0	1	0.5	1	1	0	1	0.5	0.583333	0
0	0.882353	0.00970874	0.209302	0.666667	0.464516	0.830374	0.276436	0.573099	0.794195	0.615385	1.11022e-15	0.217391	0.25	0.577604	0.219174	0.705594	0.370912	0.979906	0.595508	0.246998	0.251869	0.0690096	0.263426	0.162922	0.5	0	0	0.5	0.5	0	1	0.5	1	1	0	1	0.5	0.583333	0
0	0.882353	0.00970874	0.209302	0.666667	0.464516	0.830374	0.276436	0.573099	0.794195	0.615385	1.11022e-15	0.217391	0.25	0.577604	0.219174	0.705594	0.370912	0.979906	0.595508	0.27935	0.285704	0.0683265	0.235648	0.159455	0.5	0	0	0.5	0.5	0	1	0.5	1	1	0	1	0.5	0.583333	0
0	0.882353	0.00970874	0.209302	0.666667	0.464516	0.830374	0.276436	0.573099	0.794195	0.615385	1.11022e-15	0.217391	0.25	0.577604	0.219174	0.705594	0.370912	0.979906	0.595508	0.232782	0.0489586	0.0724249	0.191204	0.156133	0.5	0	0	0.5	0.5	0	1	0.5	1	1	0	1	0.5	0.583333	0
1	0.823529	0.0194175	0.581395	0.222222	0.00806452	0.274954	0.355739	0.218324	0.226913	0.115385	0.375	0.282609	0.166667	0.799954	0.329509	0.448192	0.347705	0.366386	0.520771	0.45098	0.25	0.196721	0.0927778	0.2944	0.4188	0.373029	0.0566198	0.475928	0.676471	0.334548	0.837261	0.525259	0.478556	0.578912	0.174267	0.655281	0.476267	0.5	0
0	0.568627	0.0194175	0.209302	0.444444	0	0.558481	0.188162	0.249903	0.173263	0.576923	0.125	0.391304	0.0833333	0	0.595123	0.307268	0.473162	0.519773	0.493343	0.342647	0.25	0.188525	0	0	0	0	0	0	0.5	0.5	1	1	0	1	0	1	0.5	0.416667	0
0	0.568627	0.0194175	0.209302	0.444444	0	0.558481	0.188162	0.249903	0.173263	0.576923	0.125	0.391304	0.0833333	0	0.595123	0.307268	0.469074	0.522829	0.492812	0.425245	0.291723	0.221311	0	0	0	0	0	0	0.5	0.5	1	1	0	1	0	1	0.5	0.416667	0
0	0.568627	0.0194175	0.209302	0.444444	0	0.558481	0.188162	0.249903	0.173263	0.576923	0.125	0.391304	0.0833333	0	0.595123	0.307268	0.464986	0.525884	0.492282	0.358007	0.149522	0.185792	0	0	0	0	0	0	0.5	0.5	1	1	0	1	0	1	0.5	0.416667	0
0	0.568627	0.0194175	0.209302	0.444444	0	0.558481	0.188162	0.249903	0.173263	0.576923	0.125	0.391304	0.0833333	0	0.595123	0.307268	0.460898	0.52894	0.491751	0.358211	0.254945	0.221311	0	0	0	0	0	0	0.5	0.5	1	1	0	1	0	1	0.5	0.416667	0
0	0.568627	0.0194175	0.209302	0.444444	0	0.558481	0.188162	0.249903	0.173263	0.576923	0.125	0.391304	0.0833333	0	0.595123	0.307268	0.45681	0.531996	0.491221	0.331373	0.175765	0.22623	0	0	0	0	0	0	0.5	0.5	1	1	0	1	0	1	0.5	0.416667	0
0	0.568627	0.0194175	0.209302	0.444444	0	0.558481	0.188162	0.249903	0.173263	0.576923	0.125	0.391304	0.0833333	0	0.595123	0.307268	0.452722	0.535051	0.490691	0.277451	0.270116	0.243169	0	0	0	0	0	0	0.5	0.5	1	1	0	1	0	1	0.5	0.416667	0
0	0.568627	0.0194175	0.209302	0.444444	0	0.558481	0.188162	0.249903	0.173263	0.576923	0.125	0.391304	0.0833333	0	0.595123	0.307268	0.448634	0.538107	0.49016	0.279289	0.20826	0.240047	0	0	0	0	0	0	0.5	0.5	1	1	0	1	0	1	0.5	0.416667	0
0	0.568627	0.0194175	0.209302	0.444444	0	0.558481	0.188162	0.249903	0.173263	0.576923	0.125	0.391304	0.0833333	0	0.595123	0.307268	0.444546	0.541163	0.48963	0.254534	0.250819	0.255123	0	0	0	0	0	0	0.5	0.5	1	1	0	1	0	1	0.5	0.416667	0
0	0.568627	0.0194175	0.209302	0.444444	0	0.558481	0.188162	0.249903	0.173263	0.576923	0.125	0.391304	0.0833333	0	0.595123	0.307268	0.440458	0.544218	0.489099	0.298407	0.348089	0.266849	0	0	0	0	0	0	0.5	0.5	1	1	0	1	0	1	0.5	0.416667	1
0	0.568627	0.0194175	0.209302	0.444444	0	0.558481	0.188162	0.249903	0.173263	0.576923	0.125	0.391304	0.0833333	0	0.595123	0.307268	0.43637	0.547274	0.488569	0.27451	0.175533	0.27459	0	0.08319	0	0	0	0	0.5	0.5	1	1	0	1	0	1	0.5	0.416667	0
0	0.568627	0.0194175	0.209302	0.444444	0	0.558481	0.188162	0.249903	0.173263	0.576923	0.125	0.391304	0.0833333	0	0.595123	0.307268	0.432282	0.550329	0.488038	0.303493	0.292932	0.281669	0	0.0756273	0	0	0	0	0.5	0.5	1	1	0	1	0	1	0.5	0.416667	0
0	0.568627	0.0194175	0.209302	0.444444	0	0.558481	0.188162	0.249903	0.173263	0.576923	0.125	0.391304	0.0833333	0	0.595123	0.307268	0.428194	0.553385	0.487508	0.297365	0.19053	0.286885	0	0.069325	0	0	0	0	0.5	0.5	1	1	0	1	0	1	0.5	0.416667	0
0	0.568627	0.0194175	0.209302	0.444444	0	0.558481	0.188162	0.249903	0.173263	0.576923	0.125	0.391304	0.0833333	0	0.595123	0.307268	0.424106	0.556441	0.486977	0.280453	0.308398	0.299863	0	0.0639923	0	0	0	0	0.5	0.5	1	1	0	1	0	1	0.5	0.416667	0
0	0.568627	0.0194175	0.209302	0.444444	0	0.558481	0.188162	0.249903	0.173263	0.576923	0.125	0.391304	0.0833333	0	0.595123	0.307268	0.420018	0.559496	0.486447	0.290135	0.219903	0.30806	0	0.0594214	0	0	0	0	0.5	0.5	1	1	0	1	0	1	0.5	0.416667	0
0	0.568627	0.0194175	0.209302	0.444444	0	0.558481	0.188162	0.249903	0.173263	0.576923	0.125	0.391304	0.0833333	0	0.595123	0.307268	0.41593	0.562552	0.485917	0.277206	0.263893	0.334016	0	0.05546	0	0	0	0	0.5	0.5	1	1	0	1	0	1	0.5	0.416667	0
0	0.568627	0.0194175	0.209302	0.444444	0	0.558481	0.188162	0.249903	0.173263	0.576923	0.125	0.391304	0.0833333	0	0.595123	0.307268	0.411842	0.565608	0.485386	0.283333	0.219286	0.340164	0	0.0519937	0	0	0	0	0.5	0.5	1	1	0	1	0	1	0.5	0.416667	0
0	0.568627	0.0194175	0.209302	0.444444	0	0.558481	0.188162	0.249903	0.173263	0.576923	0.125	0.391304	0.0833333	0	0.595123	0.307268	0.407754	0.568663	0.484856	0.239216	0.16553	0.351776	0	0.0489353	0	0	0	0	0.5	0.5	1	1	0	1	0	1	0.5	0.416667	0
0	0.568627	0.0194175	0.209302	0.444444	0	0.558481	0.188162	0.249903	0.173263	0.576923	0.125	0.391304	0.0833333	0	0.595123	0.307268	0.403666	0.569593	0.483229	0.245588	0.269379	0.357923	0	0.0462167	0	0	0	0	0.5	0.5	1	1	0	1	0	1	0.5	0.416667	0
0	0.568627	0.0194175	0.209302	0.444444	0	0.558481	0.188162	0.249903	0.173263	0.576923	0.125	0.391304	0.0833333	0	0.595123	0.307268	0.399578	0.570523	0.481603	0.2625	0.344747	0.377732	0	0.0437842	0	0	0	0	0.5	0.5	1	1	0	1	0	1	0.5	0.416667	0
0	0.568627	0.0194175	0.209302	0.444444	0	0.558481	0.188162	0.249903	0.173263	0.576923	0.125	0.391304	0.0833333	0	0.595123	0.307268	0.39549	0.571453	0.479976	0.261029	0.251189	0.389344	0	0.041595	0	0	0	0	0.5	0.5	1	1	0	1	0	1	0.5	0.416667	0
0	0.568627	0.0194175	0.209302	0.444444	0	0.558481	0.188162	0.249903	0.173263	0.576923	0.125	0.391304	0.0833333	0	0.595123	0.307268	0.391402	0.572383	0.47835	0.273407	0.19374	0.39276	0	0.0396143	0	0	0	0	0.5	0.5	1	1	0	1	0	1	0.5	0.416667	0
0	0.568627	0.0194175	0.209302	0.444444	0	0.558481	0.188162	0.249903	0.173263	0.576923	0.125	0.391304	0.0833333	0	0.595123	0.307268	0.387314	0.573313	0.476723	0.230392	0.0952665	0.387295	0	0.0378136	0	0	0	0	0.5	0.5	1	1	0	1	0	1	0.5	0.416667	0
0	0.568627	0.0194175	0.209302	0.444444	0	0.558481	0.188162	0.249903	0.173263	0.576923	0.125	0.391304	0.0833333	0	0.595123	0.307268	0.383226	0.574243	0.475097	0.178431	0.223828	0.39071	0	0.0361696	0	0	0	0	0.5	0.5	1	1	0	1	0	1	0.5	0.416667	0
0	0.568627	0.0194175	0.209302	0.444444	0	0.558481	0.188162	0.249903	0.173263	0.576923	0.125	0.391304	0.0833333	0	0.595123	0.307268	0.379138	0.575173	0.47347	0.155392	0.268215	0.370219	0	0.0346625	0	0	0	0	0.5	0.5	1	1	0	1	0	1	0.5	0.416667	0
0	0.568627	0.0194175	0.209302	0.444444	0	0.558481	0.188162	0.249903	0.173263	0.576923	0.125	0.391304	0.0833333	0	0.595123	0.307268	0.37505	0.576103	0.471844	0.143015	0.293929	0.357923	0	0.033276	0	0	0	0	0.5	0.5	1	1	0	1	0	1	0.5	0.416667	0
0	0.568627	0.0194175	0.209302	0.444444	0	0.558481	0.188162	0.249903	0.173263	0.576923	0.125	0.391304	0.0833333	0	0.595123	0.307268	0.370962	0.577033	0.470217	0.136765	0.116487	0.351093	0	0.0319962	0	0	0	0	0.5	0.5	1	1	0	1	0	1	0.5	0.416667	0
0	0.568627	0.0194175	0.209302	0.444444	0	0.558481	0.188162	0.249903	0.173263	0.576923	0.125	0.391304	0.0833333	0	0.595123	0.307268	0.366874	0.577963	0.468591	0.122549	0.209726	0.333333	0	0.0308111	0	0	0	0	0.5	0.5	1	1	0	1	0	1	0.5	0.416667	0
0	0.568627	0.0194175	0.209302	0.444444	0	0.558481	0.188162	0.249903	0.173263	0.576923	0.125	0.391304	0.0833333	0	0.595123	0.307268	0.362786	0.578893	0.466964	0.113971	0.296117	0.324454	0	0.0297107	0	0	0	0	0.5	0.5	1	1	0	1	0	1	0.5	0.416667	0
0	0.568627	0.0194175	0.209302	0.444444	0	0.558481	0.188162	0.249903	0.173263	0.576923	0.125	0.391304	0.0833333	0	0.595123	0.307268	0.358698	0.579823	0.465338	0.104167	0.304855	0.306011	0	0.0286862	0	0	0	0	0.5	0.5	1	1	0	1	0	1	0.5	0.416667	0
0	0.568627	0.0194175	0.209302	0.444444	0	0.558481	0.188162	0.249903	0.173263	0.576923	0.125	0.391304	0.0833333	0	0.595123	0.307268	0.35461	0.580753	0.463711	0.104167	0.151093	0.281421	0	0.02773	0	0	0	0	0.5	0.5	1	1	0	1	0	1	0.5	0.416667	0
0	0.568627	0.0194175	0.209302	0.444444	0	0.558481	0.188162	0.249903	0.173263	0.576923	0.125	0.391304	0.0833333	0	0.595123	0.307268	0.350522	0.581683	0.462085	0.113971	0.297746	0.252732	0	0.0268355	0	0	0	0	0.5	0.5	1	1	0	1	0	1	0.5	0.416667	0
0	0.568627	0.0194175	0.209302	0.444444	0	0.558481	0.188162	0.249903	0.173263	0.576923	0.125	0.391304	0.0833333	0	0.595123	0.307268	0.346434	0.582613	0.460458	0.10049	0.182927	0.220628	0	0.0259969	0	0	0	0	0.5	0.5	1	1	0	1	0	1	0.5	0.416667	0
0	0.568627	0.0194175	0.209302	0.444444	0	0.558481	0.188162	0.249903	0.173263	0.576923	0.125	0.391304	0.0833333	0	0.595123	0.307268	0.342346	0.583543	0.458832	0.0686275	0	0.203552	0	0.0252091	0	0	0	0	0.5	0.5	1	1	0	1	0	1	0.5	0.416667	0
0	0.568627	0.0194175	0.209302	0.444444	0	0.558481	0.188162	0.249903	0.173263	0.576923	0.125	0.391304	0.0833333	0	0.595123	0.307268	0.333581	0.584473	0.457205	0.0612745	0.14	0.19877	0	0.0244676	0	0	0	0	0.5	0.5	1	1	0	1	0	1	0.5	0.416667	0
0	0.568627	0.0194175	0.209302	0.444444	0	0.558481	0.188162	0.249903	0.173263	0.576923	0.125	0.391304	0.0833333	0	0.595123	0.307268	0.324816	0.583641	0.456577	0.0343137	0.214286	0.186475	0	0.0237686	0	0	0	0	0.5	0.5	1	1	0	1	0	1	0.5	0.416667	0
0	0.568627	0.0194175	0.209302	0.444444	0	0.558481	0.188162	0.249903	0.173263	0.576923	0.125	0.391304	0.0833333	0	0.595123	0.307268	0.316051	0.582809	0.455949	0.0159314	0	0.209016	0	0.0231083	0	0	0	0	0.5	0.5	1	1	0	1	0	1	0.5	0.416667	0
0	0.568627	0.0194175	0.209302	0.444444	0	0.558481	0.188162	0.249903	0.173263	0.576923	0.125	0.391304	0.0833333	0	0.595123	0.307268	0.307287	0.581977	0.455321	0.0159314	0	0.219262	0	0.0224838	0	0	0	0	0.5	0.5	1	1	0	1	0	1	0.5	0.416667	0
0	0.568627	0.0194175	0.209302	0.444444	0	0.558481	0.188162	0.249903	0.173263	0.576923	0.125	0.391304	0.0833333	0	0.595123	0.307268	0.280992	0.57948	0.453437	0.107843	0.570487	0.235469	0	0.0213308	0	0	0	0	0.5	0.5	1	1	0	1	0	1	0.5	0.416667	0
0	0.568627	0.0194175	0.209302	0.444444	0	0.558481	0.188162	0.249903	0.173263	0.576923	0.125	0.391304	0.0833333	0	0.595123	0.307268	0.272227	0.578648	0.452809	0.150327	0.212573	0.257824	0	0.0207975	0	0	0	0	0.5	0.5	1	1	0	1	0	1	0.5	0.416667	0
0	0.568627	0.0194175	0.209302	0.444444	0	0.558481	0.188162	0.249903	0.173263	0.576923	0.125	0.391304	0.0833333	0	0.595123	0.307268	0.263463	0.577816	0.452181	0.218954	0.318705	0.295827	0	0.0202902	0	0	0	0	0.5	0.5	1	1	0	1	0	1	0.5	0.416667	0
0	0.568627	0.0194175	0.209302	0.444444	0	0.558481	0.188162	0.249903	0.173263	0.576923	0.125	0.391304	0.0833333	0	0.595123	0.307268	0.254698	0.576984	0.451552	0.214951	0.234337	0.33234	0	0.0198071	0	0	0	0	0.5	0.5	1	1	0	1	0	1	0.5	0.416667	0
0	0.568627	0.0194175	0.209302	0.444444	0	0.558481	0.188162	0.249903	0.173263	0.576923	0.125	0.391304	0.0833333	0	0.595123	0.307268	0.245933	0.576152	0.450924	0.201961	0.234682	0.371833	0	0.0193465	0	0	0	0	0.5	0.5	1	1	0	1	0	1	0.5	0.416667	0
0	0.568627	0.0194175	0.209302	0.444444	0	0.558481	0.188162	0.249903	0.173263	0.576923	0.125	0.391304	0.0833333	0	0.595123	0.307268	0.237168	0.57532	0.450296	0.18799	0.0974382	0.391207	0	0.0189068	0	0	0	0	0.5	0.5	1	1	0	1	0	1	0.5	0.416667	0
0	0.568627	0.0194175	0.209302	0.444444	0	0.558481	0.188162	0.249903	0.173263	0.576923	0.125	0.391304	0.0833333	0	0.595123	0.307268	0.228403	0.574488	0.449668	0.166299	0.28408	0.410581	0	0.0184867	0	0	0	0	0.5	0.5	1	1	0	1	0	1	0.5	0.416667	0
0	0.568627	0.0194175	0.209302	0.444444	0	0.558481	0.188162	0.249903	0.173263	0.576923	0.125	0.391304	0.0833333	0	0.595123	0.307268	0.219639	0.573656	0.44904	0.131495	0.127696	0.435171	0	0.0180848	0	0	0	0	0.5	0.5	1	1	0	1	0	1	0.5	0.416667	0
0	0.568627	0.0194175	0.209302	0.444444	0	0.558481	0.188162	0.249903	0.173263	0.576923	0.125	0.391304	0.0833333	0	0.595123	0.307268	0.210874	0.572824	0.448412	0.121691	0.308203	0.450075	0	0.0177	0	0	0	0	0.5	0.5	1	1	0	1	0	1	0.5	0.416667	0
0	0.568627	0.0194175	0.209302	0.444444	0	0.558481	0.188162	0.249903	0.173263	0.576923	0.125	0.391304	0.0833333	0	0.595123	0.307268	0.202109	0.571992	0.447784	0.142953	0.271304	0.460507	0	0.0173312	0	0	0	0	0.5	0.5	1	1	0	1	0	1	0.5	0.416667	0
0	0.568627	0.0194175	0.209302	0.444444	0	0.558481	0.188162	0.249903	0.173263	0.576923	0.125	0.391304	0.0833333	0	0.595123	0.307268	0.193344	0.571159	0.447156	0.0935662	0	0.450075	0	0.0169776	0	0	0	0	0.5	0.5	1	1	0	1	0	1	0.5	0.416667	0
0	0.568627	0.0194175	0.209302	0.444444	0	0.558481	0.188162	0.249903	0.173263	0.576923	0.125	0.391304	0.0833333	0	0.595123	0.307268	0.184579	0.570327	0.446528	0.0935662	0.183705	0.438525	0	0.016638	0	0	0	0	0.5	0.5	1	1	0	1	0	1	0.5	0.416667	0
0	0.568627	0.0194175	0.209302	0.444444	0	0.558481	0.188162	0.249903	0.173263	0.576923	0.125	0.391304	0.0833333	0	0.595123	0.307268	0.175814	0.569495	0.4459	0.0550858	0	0.439208	0	0.0163118	0	0	0	0	0.5	0.5	1	1	0	1	0	1	0.5	0.416667	0
0	0.568627	0.0194175	0.209302	0.444444	0	0.558481	0.188162	0.249903	0.173263	0.576923	0.125	0.391304	0.0833333	0	0.595123	0.307268	0.175814	0.568663	0.445272	0.0159314	0	0.437842	0	0.0159981	0	0	0	0	0.5	0.5	1	1	0	1	0	1	0.5	0.416667	0
0	0.568627	0.0194175	0.209302	0.444444	0	0.558481	0.188162	0.249903	0.173263	0.576923	0.125	0.391304	0.0833333	0	0.595123	0.307268	0.175814	0.568663	0.445272	0.0159314	0	0.424863	0	0.0156962	0	0	0	0	0.5	0.5	1	1	0	1	0	1	0.5	0.416667	0
0	0.568627	0.0194175	0.209302	0.444444	0	0.558481	0.188162	0.249903	0.173263	0.576923	0.125	0.391304	0.0833333	0	0.595123	0.307268	0.175814	0.568663	0.445272	0	0	0.416667	0	0.0154056	0	0	0	0	0.5	0.5	1	1	0	1	0	1	0.5	0.416667	0
0	0.568627	0.0194175	0.209302	0.444444	0	0.558481	0.188162	0.249903	0.173263	0.576923	0.125	0.391304	0.0833333	0	0.595123	0.307268	0.175814	0.568663	0.445272	0	0	0.402322	0	0.0151255	0	0	0	0	0.5	0.5	1	1	0	1	0	1	0.5	0.416667	0
0	0.568627	0.0194175	0.209302	0.444444	0	0.558481	0.188162	0.249903	0.173263	0.576923	0.125	0.391304	0.0833333	0	0.595123	0.307268	0.175814	0.568663	0.445272	0	0	0.396858	0	0.0148554	0	0	0	0	0.5	0.5	1	1	0	1	0	1	0.5	0.416667	0
0	0.568627	0.0194175	0.209302	0.444444	0	0.558481	0.188162	0.249903	0.173263	0.576923	0.125	0.391304	0.0833333	0	0.595123	0.307268	0.175814	0.568663	0.445272	0	0	0.391393	0	0.0145947	0	0	0	0	0.5	0.5	1	1	0	1	0	1	0.5	0.416667	0
0	0.568627	0.0194175	0.209302	0.444444	0	0.558481	0.188162	0.249903	0.173263	0.576923	0.125	0.391304	0.0833333	0	0.595123	0.307268	0.175814	0.568663	0.445272	0	0	0.370902	0	0.0143431	0	0	0	0	0.5	0.5	1	1	0	1	0	1	0.5	0.416667	0
0	0.568627	0.0194175	0.209302	0.444444	0	0.558481	0.188162	0.249903	0.173263	0.576923	0.125	0.391304	0.0833333	0	0.595123	0.307268	0.175814	0.568663	0.445272	0	0	0.35929	0	0.0141	0	0	0	0	0.5	0.5	1	1	0	1	0	1	0.5	0.416667	0
0	0.568627	0.0194175	0.209302	0.444444	0	0.558481	0.188162	0.249903	0.173263	0.576923	0.125	0.391304	0.0833333	0	0.595123	0.307268	0.175814	0.568663	0.445272	0.00857843	1	0.362705	0	0.013865	0	0	0	0	0.5	0.5	1	1	0	1	0	1	0.5	0.416667	0
0	0.568627	0.0194175	0.209302	0.444444	0	0.558481	0.188162	0.249903	0.173263	0.576923	0.125	0.391304	0.0833333	0	0.595123	0.307268	0.175814	0.568663	0.445272	0.00857843	0	0.387978	0	0.0136377	0	0	0	0	0.5	0.5	1	1	0	1	0	1	0.5	0.416667	0
0	0.568627	0.0194175	0.209302	0.444444	0	0.558481	0.188162	0.249903	0.173263	0.576923	0.125	0.391304	0.0833333	0	0.595123	0.307268	0.175814	0.568663	0.445272	0.00857843	0	0.386612	0	0.0134177	0	0	0	0	0.5	0.5	1	1	0	1	0	1	0.5	0.416667	0
0	0.568627	0.0194175	0.209302	0.444444	0	0.558481	0.188162	0.249903	0.173263	0.576923	0.125	0.391304	0.0833333	0	0.595123	0.307268	0.175814	0.568663	0.445272	0.0245098	0.686992	0.382514	0	0.0132048	0	0	0	0	0.5	0.5	1	1	0	1	0	1	0.5	0.416667	0
0	0.568627	0.0194175	0.209302	0.444444	0	0.558481	0.188162	0.249903	0.173263	0.576923	0.125	0.391304	0.0833333	0	0.595123	0.307268	0.175814	0.568663	0.445272	0.0159314	0	0.385246	0	0.0129984	0	0	0	0	0.5	0.5	1	1	0	1	0	1	0.5	0.416667	0
0	0.568627	0.0194175	0.209302	0.444444	0	0.558481	0.188162	0.249903	0.173263	0.576923	0.125	0.391304	0.0833333	0	0.595123	0.307268	0.175814	0.568663	0.445272	0.0159314	0	0.376366	0	0.0127985	0	0	0	0	0.5	0.5	1	1	0	1	0	1	0.5	0.416667	0
0	0.568627	0.0194175	0.209302	0.444444	0	0.558481	0.188162	0.249903	0.173263	0.576923	0.125	0.391304	0.0833333	0	0.595123	0.307268	0.175814	0.568663	0.445272	0.0159314	0	0.359973	0	0.0126045	0	0	0	0	0.5	0.5	1	1	0	1	0	1	0.5	0.416667	0
0	0.568627	0.0194175	0.209302	0.444444	0	0.558481	0.188162	0.249903	0.173263	0.576923	0.125	0.391304	0.0833333	0	0.595123	0.307268	0.175814	0.568663	0.445272	0	0	0.342213	0	0.0124164	0	0	0	0	0.5	0.5	1	1	0	1	0	1	0.5	0.416667	0
0	0.568627	0.0194175	0.209302	0.444444	0	0.558481	0.188162	0.249903	0.173263	0.576923	0.125	0.391304	0.0833333	0	0.595123	0.307268	0.175814	0.568663	0.445272	0	0	0.336066	0	0.0122338	0	0	0	0	0.5	0.5	1	1	0	1	0	1	0.5	0.416667	0
0	0.568627	0.0194175	0.209302	0.444444	0	0.558481	0.188162	0.249903	0.173263	0.576923	0.125	0.391304	0.0833333	0	0.595123	0.307268	0.175814	0.568663	0.445272	0.00245098	1	0.32582	0	0.0120565	0	0	0	0	0.5	0.5	1	1	0	1	0	1	0.5	0.416667	0
0	0.568627	0.0194175	0.209302	0.444444	0	0.558481	0.188162	0.249903	0.173263	0.576923	0.125	0.391304	0.0833333	0	0.595123	0.307268	0.175814	0.568663	0.445272	0.00245098	0	0.329918	0	0.0118843	0	0	0	0	0.5	0.5	1	1	0	1	0	1	0.5	0.416667	0
0	0.568627	0.0194175	0.209302	0.444444	0	0.558481	0.188162	0.249903	0.173263	0.576923	0.125	0.391304	0.0833333	0	0.595123	0.307268	0.175814	0.568663	0.445272	0.00245098	0	0.340164	0	0.0117169	0	0	0	0	0.5	0.5	1	1	0	1	0	1	0.5	0.416667	0
0	0.568627	0.0194175	0.209302	0.444444	0	0.558481	0.188162	0.249903	0.173263	0.576923	0.125	0.391304	0.0833333	0	0.595123	0.307268	0.175814	0.568663	0.445272	0.00245098	0	0.335383	0	0.0115542	0	0	0	0	0.5	0.5	1	1	0	1	0	1	0.5	0.416667	0
1	0.352941	0	0.348837	0.555556	0.0129032	0.118187	0.403546	0.166082	0.0853122	0.461538	0.25	0.347826	0.0833333	0	0.2686	0.489084	0.347705	0.290879	0.323361	0.181373	0.25	0	0	0	0.5	0.5	0	0.5	0.5	0.5	1	1	0	0	0	0	0	0.25	0
1	0.352941	0	0.348837	0.555556	0.0129032	0.118187	0.403546	0.166082	0.0853122	0.461538	0.25	0.347826	0.0833333	0	0.2686	0.489084	0.347705	0.290229	0.323514	0.170098	0.22743	0.0491803	0	0	0.5	0.5	0	0.5	0.5	0.5	1	1	0	0	0	0	0	0.25	1
1	0.352941	0	0.348837	0.555556	0.0129032	0.118187	0.403546	0.166082	0.0853122	0.461538	0.25	0.347826	0.0833333	0	0.2686	0.489084	0.347705	0.28958	0.323667	0.160784	0.216097	0.0928962	0	0.136667	0.5	0.5	0	0.5	0.5	0.5	1	1	0	0	0	0	0	0.25	0
1	0.352941	0	0.348837	0.555556	0.0129032	0.118187	0.403546	0.166082	0.0853122	0.461538	0.25	0.347826	0.0833333	0	0.2686	0.489084	0.347705	0.28893	0.32382	0.161397	0.235526	0.0881148	0	0.1025	0.5	0.5	0	0.5	0.5	0.5	1	1	0	0	0	0	0	0.25	0
1	0.352941	0	0.348837	0.555556	0.0129032	0.118187	0.403546	0.166082	0.0853122	0.461538	0.25	0.347826	0.0833333	0	0.2686	0.489084	0.347705	0.288281	0.323973	0.16348	0.291393	0.0885246	0	0.082	0.5	0.5	0	0.5	0.5	0.5	1	1	0	0	0	0	0	0.25	0
1	0.352941	0	0.348837	0.555556	0.0129032	0.118187	0.403546	0.166082	0.0853122	0.461538	0.25	0.347826	0.0833333	0	0.2686	0.489084	0.347705	0.287631	0.324126	0.161152	0.239206	0.0997268	0	0.0683333	0.5	0.5	0	0.5	0.5	0.5	1	1	0	0	0	0	0	0.25	0
1	0.352941	0	0.348837	0.555556	0.0129032	0.118187	0.403546	0.166082	0.0853122	0.461538	0.25	0.347826	0.0833333	0	0.2686	0.489084	0.347705	0.286982	0.324278	0.18076	0.315957	0.101874	0	0.0585714	0.5	0.5	0	0.5	0.5	0.5	1	1	0	0	0	0	0	0.25	0
1	0.352941	0	0.348837	0.555556	0.0129032	0.118187	0.403546	0.166082	0.0853122	0.461538	0.25	0.347826	0.0833333	0	0.2686	0.489084	0.347705	0.286332	0.324431	0.179167	0.215216	0.101434	0	0.05125	0.5	0.5	0	0.5	0.5	0.5	1	1	0	0	0	0	0	0.25	0
1	0.352941	0	0.348837	0.555556	0.0129032	0.118187	0.403546	0.166082	0.0853122	0.461538	0.25	0.347826	0.0833333	0	0.2686	0.489084	0.347705	0.285683	0.324584	0.18076	0.264926	0.0974499	0	0.0455556	0.5	0.5	0	0.5	0.5	0.5	1	1	0	0	0	0	0	0.25	0
1	0.352941	0	0.348837	0.555556	0.0129032	0.118187	0.403546	0.166082	0.0853122	0.461538	0.25	0.347826	0.0833333	0	0.2686	0.489084	0.347705	0.283734	0.325043	0.179739	0.255797	0.111028	0	0.0372727	0.5	0.5	0	0.5	0.5	0.5	1	1	0	0	0	0	0	0.25	0
1	0.352941	0	0.348837	0.555556	0.0129032	0.118187	0.403546	0.166082	0.0853122	0.461538	0.25	0.347826	0.0833333	0	0.2686	0.489084	0.347705	0.283085	0.325195	0.187908	0.296679	0.125186	0	0.0341667	0.5	0.5	0	0.5	0.5	0.5	1	1	0	0	0	0	0	0.25	0
1	0.352941	0	0.348837	0.555556	0.0129032	0.118187	0.403546	0.166082	0.0853122	0.461538	0.25	0.347826	0.0833333	0	0.2686	0.489084	0.347705	0.282435	0.325348	0.218954	0.30358	0.116244	0	0.0315385	0.5	0.5	0	0.5	0.5	0.5	1	1	0	0	0	0	0	0.25	0
1	0.352941	0	0.348837	0.555556	0.0129032	0.118187	0.403546	0.166082	0.0853122	0.461538	0.25	0.347826	0.0833333	0	0.2686	0.489084	0.347705	0.281785	0.325501	0.219363	0.250934	0.099851	0	0.0292857	0.5	0.5	0	0.5	0.5	0.5	1	1	0	0	0	0	0	0.25	0
1	0.352941	0	0.348837	0.555556	0.0129032	0.118187	0.403546	0.166082	0.0853122	0.461538	0.25	0.347826	0.0833333	0	0.2686	0.489084	0.347705	0.281136	0.325654	0.224265	0.207756	0.100596	0	0.0273333	0.5	0.5	0	0.5	0.5	0.5	1	1	0	0	0	0	0	0.25	0
1	0.352941	0	0.348837	0.555556	0.0129032	0.118187	0.403546	0.166082	0.0853122	0.461538	0.25	0.347826	0.0833333	0	0.2686	0.489084	0.347705	0.281136	0.325654	0.196078	0.256005	0.0901639	0	0.0241176	0.5	0.5	0	0.5	0.5	0.5	1	1	0	0	0	0	0	0.25	0
1	0.352941	0	0.348837	0.555556	0.0129032	0.118187	0.403546	0.166082	0.0853122	0.461538	0.25	0.347826	0.0833333	0	0.2686	0.489084	0.347705	0.281136	0.325654	0.207516	0.254958	0.082878	0	0.0215789	0.5	0.5	0	0.5	0.5	0.5	1	1	0	0	0	0	0	0.25	0
1	0.352941	0	0.348837	0.555556	0.0129032	0.118187	0.403546	0.166082	0.0853122	0.461538	0.25	0.347826	0.0833333	0	0.2686	0.489084	0.347705	0.281136	0.325654	0.210784	0.242887	0.0836066	0	0.0205	0.5	0.5	0	0.5	0.5	0.5	1	1	0	0	0	0	0	0.25	0
1	0.352941	0	0.348837	0.555556	0.0129032	0.118187	0.403546	0.166082	0.0853122	0.461538	0.25	0.347826	0.0833333	0	0.2686	0.489084	0.347705	0.281136	0.325654	0.0911765	0	0.0645492	0.00416667	0.0186364	0.5	0.5	0	0.5	0.5	0.5	1	1	0	0	0	0	0	0.25	0
1	0.352941	0	0.348837	0.555556	0.0129032	0.118187	0.403546	0.166082	0.0853122	0.461538	0.25	0.347826	0.0833333	0	0.2686	0.489084	0.347705	0.281136	0.325654	0	0	0.0543033	0.00416667	0.0178261	0.5	0.5	0	0.5	0.5	0.5	1	1	0	0	0	0	0	0.25	0
1	0.352941	0	0.348837	0.555556	0.0129032	0.118187	0.403546	0.166082	0.0853122	0.461538	0.25	0.347826	0.0833333	0	0.2686	0.489084	0.347705	0.281136	0.325654	0	0	0.0461066	0.00416667	0.0170833	0.5	0.5	0	0.5	0.5	0.5	1	1	0	0	0	0	0	0.25	0
1	0.352941	0	0.348837	0.555556	0.0129032	0.118187	0.403546	0.166082	0.0853122	0.461538	0.25	0.347826	0.0833333	0	0.2686	0.489084	0.347705	0.281136	0.325654	0.0477941	1	0.0409836	0.0037037	0.0164	0.5	0.5	0	0.5	0.5	0.5	1	1	0	0	0	0	0	0.25	0
1	0.509804	0.00970874	0.162791	0.444444	0.698387	0.403552	0.269816	0.376608	0.420405	0.192308	0.125	0.282609	0.666667	0	0.270501	0.551837	0.347705	0.365333	0.411262	0.220588	0.25	0.245902	0.405556	0	0.4188	0.373029	0.0566198	0.475928	0.676471	0.334548	0.837261	0.525259	0.478556	0.578912	0.174267	0.655281	0.476267	0.5	0
1	0.509804	0.00970874	0.162791	0.444444	0.698387	0.403552	0.269816	0.376608	0.420405	0.192308	0.125	0.282609	0.666667	0	0.270501	0.551837	0.347705	0.365333	0.411262	0.180147	0.195841	0.258197	0.31	0	0.4188	0.373029	0.0566198	0.475928	0.676471	0.334548	0.837261	0.525259	0.478556	0.578912	0.174267	0.655281	0.476267	0.5	1
1	0.509804	0.00970874	0.162791	0.444444	0.698387	0.403552	0.269816	0.376608	0.420405	0.192308	0.125	0.282609	0.666667	0	0.270501	0.551837	0.347705	0.365333	0.411262	0.205065	0.305849	0.25	0.361944	0.04	0.4188	0.373029	0.0566198	0.475928	0.676471	0.334548	0.837261	0.525259	0.478556	0.578912	0.174267	0.655281	0.476267	0.5	0
1	0.509804	0.00970874	0.162791	0.444444	0.698387	0.403552	0.269816	0.376608	0.420405	0.192308	0.125	0.282609	0.666667	0	0.270501	0.551837	0.347705	0.365333	0.411262	0.240196	0.259526	0.259016	0.373333	0.032	0.4188	0.373029	0.0566198	0.475928	0.676471	0.334548	0.837261	0.525259	0.478556	0.578912	0.174267	0.655281	0.476267	0.5	0
1	0.509804	0.00970874	0.162791	0.444444	0.698387	0.403552	0.269816	0.376608	0.420405	0.192308	0.125	0.282609	0.666667	0	0.270501	0.551837	0.347705	0.365333	0.411262	0.202255	0.280522	0.200234	0.414206	0.0228571	0.4188	0.373029	0.0566198	0.475928	0.676471	0.334548	0.837261	0.525259	0.478556	0.578912	0.174267	0.655281	0.476267	0.5	0
1	0.509804	0.00970874	0.162791	0.444444	0.698387	0.403552	0.269816	0.376608	0.420405	0.192308	0.125	0.282609	0.666667	0	0.270501	0.551837	0.347705	0.365333	0.411262	0.228431	0.251279	0.175644	0.446984	0.0177778	0.4188	0.373029	0.0566198	0.475928	0.676471	0.334548	0.837261	0.525259	0.478556	0.578912	0.174267	0.655281	0.476267	0.5	0
0	0.745098	0	0.418605	0.444444	0	0.314758	0.621077	0.389084	0.526825	0.423077	0.375	0.434783	0.0833333	0.757625	0.707671	0.333877	0.347705	0.550941	0.558764	0.269608	0.25	1	0	0	0.4188	0.373029	0.0566198	0.475928	0.676471	0.334548	0.837261	0.525259	0.478556	0.578912	0.174267	0.655281	0.476267	0.5	0
1	0.901961	0.0416089	0.302326	0.444444	0	0.0949173	0.441541	0.165692	0.116095	0.538462	0.25	0.630435	0.5	0	0.578955	0.329933	0.304906	0.236039	0.370566	0.328431	0.25	0.00819672	0	0	0	0.5	0	0.5	1	0.5	1	0.5	0	0	0	1	1	0.5	0
1	0.901961	0.0416089	0.302326	0.444444	0	0.0949173	0.441541	0.165692	0.116095	0.538462	0.25	0.630435	0.5	0	0.578955	0.329933	0.303485	0.234676	0.369878	0.328431	0.249485	0.00409836	0	0	0	0.5	0	0.5	1	0.5	1	0.5	0	0	0	1	1	0.5	0
1	0.901961	0.0416089	0.302326	0.444444	0	0.0949173	0.441541	0.165692	0.116095	0.538462	0.25	0.630435	0.5	0	0.578955	0.329933	0.302063	0.233313	0.369189	0.339869	0.268216	0.00273224	0	0	0	0.5	0	0.5	1	0.5	1	0.5	0	0	0	1	1	0.5	0
1	0.901961	0.0416089	0.302326	0.444444	0	0.0949173	0.441541	0.165692	0.116095	0.538462	0.25	0.630435	0.5	0	0.578955	0.329933	0.300642	0.23195	0.368501	0.326716	0.230857	0.00409836	0	0	0	0.5	0	0.5	1	0.5	1	0.5	0	0	0	1	1	0.5	0
1	0.901961	0.0416089	0.302326	0.444444	0	0.0949173	0.441541	0.165692	0.116095	0.538462	0.25	0.630435	0.5	0	0.578955	0.329933	0.29922	0.230586	0.367813	0.347059	0.303492	0.0222951	0	0	0	0.5	0	0.5	1	0.5	1	0.5	0	0	0	1	1	0.5	0
1	0.901961	0.0416089	0.302326	0.444444	0	0.0949173	0.441541	0.165692	0.116095	0.538462	0.25	0.630435	0.5	0	0.578955	0.329933	0.297798	0.229223	0.367125	0.331127	0.195452	0.0226776	0	0	0	0.5	0	0.5	1	0.5	1	0.5	0	0	0	1	1	0.5	0
1	0.901961	0.0416089	0.302326	0.444444	0	0.0949173	0.441541	0.165692	0.116095	0.538462	0.25	0.630435	0.5	0	0.578955	0.329933	0.296377	0.22786	0.366437	0.327941	0.261533	0.0206089	0.0187302	0	0	0.5	0	0.5	1	0.5	1	0.5	0	0	0	1	1	0.5	0
1	0.901961	0.0416089	0.302326	0.444444	0	0.0949173	0.441541	0.165692	0.116095	0.538462	0.25	0.630435	0.5	0	0.578955	0.329933	0.294955	0.226497	0.365749	0.351103	0.268201	0.0180328	0.0163889	0	0	0.5	0	0.5	1	0.5	1	0.5	0	0	0	1	1	0.5	0
1	0.901961	0.0416089	0.302326	0.444444	0	0.0949173	0.441541	0.165692	0.116095	0.538462	0.25	0.630435	0.5	0	0.578955	0.329933	0.293534	0.225133	0.365061	0.309559	0.197191	0.0178506	0.0145679	0	0	0.5	0	0.5	1	0.5	1	0.5	0	0	0	1	1	0.5	0
1	0.901961	0.0416089	0.302326	0.444444	0	0.0949173	0.441541	0.165692	0.116095	0.538462	0.25	0.630435	0.5	0	0.578955	0.329933	0.292112	0.22377	0.364373	0.325735	0.25003	0.0168852	0.0131111	0	0	0.5	0	0.5	1	0.5	1	0.5	0	0	0	1	1	0.5	0
1	0.901961	0.0416089	0.302326	0.444444	0	0.0949173	0.441541	0.165692	0.116095	0.538462	0.25	0.630435	0.5	0	0.578955	0.329933	0.29069	0.222407	0.363684	0.314706	0.241242	0.0153502	0.0119192	0	0	0.5	0	0.5	1	0.5	1	0.5	0	0	0	1	1	0.5	0
1	0.901961	0.0416089	0.302326	0.444444	0	0.0949173	0.441541	0.165692	0.116095	0.538462	0.25	0.630435	0.5	0	0.578955	0.329933	0.289269	0.221044	0.362996	0.297304	0.252914	0.0147541	0.0109259	0	0	0.5	0	0.5	1	0.5	1	0.5	0	0	0	1	1	0.5	0
1	0.901961	0.0416089	0.302326	0.444444	0	0.0949173	0.441541	0.165692	0.116095	0.538462	0.25	0.630435	0.5	0	0.578955	0.329933	0.287847	0.21968	0.362308	0.307108	0.241068	0.0154372	0.0156481	0	0	0.5	0	0.5	1	0.5	1	0.5	0	0	0	1	1	0.5	0
1	0.901961	0.0416089	0.302326	0.444444	0	0.0949173	0.441541	0.165692	0.116095	0.538462	0.25	0.630435	0.5	0	0.578955	0.329933	0.286426	0.218317	0.36162	0.29375	0.228729	0.0168033	0.0156481	0	0	0.5	0	0.5	1	0.5	1	0.5	0	0	0	1	1	0.5	0
1	0.901961	0.0416089	0.302326	0.444444	0	0.0949173	0.441541	0.165692	0.116095	0.538462	0.25	0.630435	0.5	0	0.578955	0.329933	0.285004	0.216954	0.360932	0.278676	0.236169	0.025	0.0156481	0	0	0.5	0	0.5	1	0.5	1	0.5	0	0	0	1	1	0.5	0
1	0.901961	0.0416089	0.302326	0.444444	0	0.0949173	0.441541	0.165692	0.116095	0.538462	0.25	0.630435	0.5	0	0.578955	0.329933	0.283582	0.215591	0.360244	0.239828	0.168422	0.045082	0.0211574	0	0	0.5	0	0.5	1	0.5	1	0.5	0	0	0	1	1	0.5	0
1	0.901961	0.0416089	0.302326	0.444444	0	0.0949173	0.441541	0.165692	0.116095	0.538462	0.25	0.630435	0.5	0	0.578955	0.329933	0.282161	0.214227	0.359556	0.217525	0.214666	0.0474044	0.0554167	0	0	0.5	0	0.5	1	0.5	1	0.5	0	0	0	1	1	0.5	0
1	0.901961	0.0416089	0.302326	0.444444	0	0.0949173	0.441541	0.165692	0.116095	0.538462	0.25	0.630435	0.5	0	0.578955	0.329933	0.280739	0.212864	0.358867	0.197426	0.241261	0.0528689	0.0676852	0	0	0.5	0	0.5	1	0.5	1	0.5	0	0	0	1	1	0.5	0
1	0.901961	0.0416089	0.302326	0.444444	0	0.0949173	0.441541	0.165692	0.116095	0.538462	0.25	0.630435	0.5	0	0.578955	0.329933	0.279318	0.214012	0.358363	0.223039	0.39172	0.0637978	0.0583796	0	0	0.5	0	0.5	1	0.5	1	0.5	0	0	0	1	1	0.5	0
1	0.901961	0.0416089	0.302326	0.444444	0	0.0949173	0.441541	0.165692	0.116095	0.538462	0.25	0.630435	0.5	0	0.578955	0.329933	0.277293	0.21516	0.357859	0.277328	0.341639	0.0651639	0.0603241	0	0	0.5	0	0.5	1	0.5	1	0.5	0	0	0	1	1	0.5	0
1	0.901961	0.0416089	0.302326	0.444444	0	0.0949173	0.441541	0.165692	0.116095	0.538462	0.25	0.630435	0.5	0	0.578955	0.329933	0.275268	0.216308	0.357355	0.246078	0.0681754	0.0719945	0.0603241	0	0	0.5	0	0.5	1	0.5	1	0.5	0	0	0	1	1	0.5	0
1	0.901961	0.0416089	0.302326	0.444444	0	0.0949173	0.441541	0.165692	0.116095	0.538462	0.25	0.630435	0.5	0	0.578955	0.329933	0.273243	0.217456	0.356851	0.209436	0.0614884	0.0713115	0.0603241	0	0	0.5	0	0.5	1	0.5	1	0.5	0	0	0	1	1	0.5	0
1	0.901961	0.0416089	0.302326	0.444444	0	0.0949173	0.441541	0.165692	0.116095	0.538462	0.25	0.630435	0.5	0	0.578955	0.329933	0.271218	0.218604	0.356347	0.15527	0.209571	0.0795082	0.0619907	0	0	0.5	0	0.5	1	0.5	1	0.5	0	0	0	1	1	0.5	0
1	0.901961	0.0416089	0.302326	0.444444	0	0.0949173	0.441541	0.165692	0.116095	0.538462	0.25	0.630435	0.5	0	0.578955	0.329933	0.269193	0.219752	0.355843	0.0904412	0.31308	0.0870219	0.0619907	0	0	0.5	0	0.5	1	0.5	1	0.5	0	0	0	1	1	0.5	0
1	0.901961	0.0416089	0.302326	0.444444	0	0.0949173	0.441541	0.165692	0.116095	0.538462	0.25	0.630435	0.5	0	0.578955	0.329933	0.267168	0.2209	0.355339	0.0732843	0	0.0938525	0.0572685	0	0	0.5	0	0.5	1	0.5	1	0.5	0	0	0	1	1	0.5	0
1	0.901961	0.0416089	0.302326	0.444444	0	0.0949173	0.441541	0.165692	0.116095	0.538462	0.25	0.630435	0.5	0	0.578955	0.329933	0.265143	0.222048	0.354835	0.0982843	0.388964	0.104781	0.0598611	0	0	0.5	0	0.5	1	0.5	1	0.5	0	0	0	1	1	0.5	0
1	0.901961	0.0416089	0.302326	0.444444	0	0.0949173	0.441541	0.165692	0.116095	0.538462	0.25	0.630435	0.5	0	0.578955	0.329933	0.263118	0.223196	0.354331	0.145098	0.548712	0.108197	0.062037	0	0	0.5	0	0.5	1	0.5	1	0.5	0	0	0	1	1	0.5	0
1	0.901961	0.0416089	0.302326	0.444444	0	0.0949173	0.441541	0.165692	0.116095	0.538462	0.25	0.630435	0.5	0	0.578955	0.329933	0.261094	0.224344	0.353827	0.167647	0.297675	0.0983607	0.0741667	0	0	0.5	0	0.5	1	0.5	1	0.5	0	0	0	1	1	0.5	0
1	0.901961	0.0416089	0.302326	0.444444	0	0.0949173	0.441541	0.165692	0.116095	0.538462	0.25	0.630435	0.5	0	0.578955	0.329933	0.259069	0.225492	0.353323	0.188971	0.114669	0.0963115	0.0488426	0	0	0.5	0	0.5	1	0.5	1	0.5	0	0	0	1	1	0.5	0
1	0.901961	0.0416089	0.302326	0.444444	0	0.0949173	0.441541	0.165692	0.116095	0.538462	0.25	0.630435	0.5	0	0.578955	0.329933	0.257044	0.22664	0.352819	0.225613	0.329538	0.101776	0.0406481	0	0	0.5	0	0.5	1	0.5	1	0.5	0	0	0	1	1	0.5	0
1	0.901961	0.0416089	0.302326	0.444444	0	0.0949173	0.441541	0.165692	0.116095	0.538462	0.25	0.630435	0.5	0	0.578955	0.329933	0.255019	0.227788	0.352315	0.235858	0.380984	0.0946721	0.0398843	0	0	0.5	0	0.5	1	0.5	1	0.5	0	0	0	1	1	0.5	0
1	0.901961	0.0416089	0.302326	0.444444	0	0.0949173	0.441541	0.165692	0.116095	0.538462	0.25	0.630435	0.5	0	0.578955	0.329933	0.252994	0.228936	0.351811	0.23549	0.200123	0.104918	0.0384491	0	0	0.5	0	0.5	1	0.5	1	0.5	0	0	0	1	1	0.5	0
1	0.901961	0.0416089	0.302326	0.444444	0	0.0949173	0.441541	0.165692	0.116095	0.538462	0.25	0.630435	0.5	0	0.578955	0.329933	0.250969	0.230084	0.351307	0.278015	0.226609	0.0980874	0.039838	0	0	0.5	0	0.5	1	0.5	1	0.5	0	0	0	1	1	0.5	0
1	0.901961	0.0416089	0.302326	0.444444	0	0.0949173	0.441541	0.165692	0.116095	0.538462	0.25	0.630435	0.5	0	0.578955	0.329933	0.248944	0.231232	0.350803	0.254975	0.200736	0.106284	0.039838	0	0	0.5	0	0.5	1	0.5	1	0.5	0	0	0	1	1	0.5	0
1	0.901961	0.0416089	0.302326	0.444444	0	0.0949173	0.441541	0.165692	0.116095	0.538462	0.25	0.630435	0.5	0	0.578955	0.329933	0.246919	0.23238	0.350299	0.201471	0.186413	0.0980874	0.0381713	0	0	0.5	0	0.5	1	0.5	1	0.5	0	0	0	1	1	0.5	0
1	0.901961	0.0416089	0.302326	0.444444	0	0.0949173	0.441541	0.165692	0.116095	0.538462	0.25	0.630435	0.5	0	0.578955	0.329933	0.244894	0.233528	0.349795	0.191299	0.206273	0.0980874	0.0381713	0	0	0.5	0	0.5	1	0.5	1	0.5	0	0	0	1	1	0.5	0
1	0.901961	0.0416089	0.302326	0.444444	0	0.0949173	0.441541	0.165692	0.116095	0.538462	0.25	0.630435	0.5	0	0.578955	0.329933	0.242869	0.234676	0.349291	0.197304	0.357909	0.102869	0.0386806	0	0	0.5	0	0.5	1	0.5	1	0.5	0	0	0	1	1	0.5	0
1	0.901961	0.0416089	0.302326	0.444444	0	0.0949173	0.441541	0.165692	0.116095	0.538462	0.25	0.630435	0.5	0	0.578955	0.329933	0.240844	0.235585	0.351004	0.206593	0.293786	0.0987705	0.036088	0	0	0.5	0	0.5	1	0.5	1	0.5	0	0	0	1	1	0.5	0
1	0.901961	0.0416089	0.302326	0.444444	0	0.0949173	0.441541	0.165692	0.116095	0.538462	0.25	0.630435	0.5	0	0.578955	0.329933	0.238819	0.236494	0.352718	0.218529	0.213168	0.0967213	0.033912	0	0	0.5	0	0.5	1	0.5	1	0.5	0	0	0	1	1	0.5	0
1	0.901961	0.0416089	0.302326	0.444444	0	0.0949173	0.441541	0.165692	0.116095	0.538462	0.25	0.630435	0.5	0	0.578955	0.329933	0.238819	0.237403	0.354432	0.247083	0.276176	0.0953552	0.017662	0	0	0.5	0	0.5	1	0.5	1	0.5	0	0	0	1	1	0.5	0
1	0.901961	0.0416089	0.302326	0.444444	0	0.0949173	0.441541	0.165692	0.116095	0.538462	0.25	0.630435	0.5	0	0.578955	0.329933	0.238819	0.238312	0.356145	0.205417	0.133232	0.0885246	0.0103472	0	0	0.5	0	0.5	1	0.5	1	0.5	0	0	0	1	1	0.5	0
1	0.901961	0.0416089	0.302326	0.444444	0	0.0949173	0.441541	0.165692	0.116095	0.538462	0.25	0.630435	0.5	0	0.578955	0.329933	0.238819	0.23922	0.357859	0.218799	0.340776	0.0769126	0.00627315	0	0	0.5	0	0.5	1	0.5	1	0.5	0	0	0	1	1	0.5	0
1	0.901961	0.0416089	0.302326	0.444444	0	0.0949173	0.441541	0.165692	0.116095	0.538462	0.25	0.630435	0.5	0	0.578955	0.329933	0.238819	0.240129	0.359573	0.177819	0.0458194	0.0724044	0.00541667	0	0	0.5	0	0.5	1	0.5	1	0.5	0	0	0	1	1	0.5	0
1	0.901961	0.0416089	0.302326	0.444444	0	0.0949173	0.441541	0.165692	0.116095	0.538462	0.25	0.630435	0.5	0	0.578955	0.329933	0.238819	0.241038	0.361287	0.181618	0.383813	0.0621585	0.00490741	0	0	0.5	0	0.5	1	0.5	1	0.5	0	0	0	1	1	0.5	0
1	0.901961	0.0416089	0.302326	0.444444	0	0.0949173	0.441541	0.165692	0.116095	0.538462	0.25	0.630435	0.5	0	0.578955	0.329933	0.238819	0.241947	0.363	0.22402	0.314879	0.0628415	0.00351852	0	0	0.5	0	0.5	1	0.5	1	0.5	0	0	0	1	1	0.5	0
1	0.901961	0.0416089	0.302326	0.444444	0	0.0949173	0.441541	0.165692	0.116095	0.538462	0.25	0.630435	0.5	0	0.578955	0.329933	0.238819	0.242856	0.364714	0.203431	0.270627	0.0560109	0.0102315	0	0	0.5	0	0.5	1	0.5	1	0.5	0	0	0	1	1	0.5	0
1	0.901961	0.0416089	0.302326	0.444444	0	0.0949173	0.441541	0.165692	0.116095	0.538462	0.25	0.630435	0.5	0	0.578955	0.329933	0.238819	0.243765	0.366428	0.259069	0.243793	0.0587432	0.0102315	0	0	0.5	0	0.5	1	0.5	1	0.5	0	0	0	1	1	0.5	0
1	0.901961	0.0416089	0.302326	0.444444	0	0.0949173	0.441541	0.165692	0.116095	0.538462	0.25	0.630435	0.5	0	0.578955	0.329933	0.238819	0.244673	0.368141	0.230515	0.197058	0.0505464	0.0102315	0	0	0.5	0	0.5	1	0.5	1	0.5	0	0	0	1	1	0.5	0
1	0.901961	0.0416089	0.302326	0.444444	0	0.0949173	0.441541	0.165692	0.116095	0.538462	0.25	0.630435	0.5	0	0.578955	0.329933	0.238819	0.245582	0.369855	0.230515	0.304677	0.0416667	0.00972222	0	0	0.5	0	0.5	1	0.5	1	0.5	0	0	0	1	1	0.5	0
1	0.901961	0.0416089	0.302326	0.444444	0	0.0949173	0.441541	0.165692	0.116095	0.538462	0.25	0.630435	0.5	0	0.578955	0.329933	0.238819	0.246491	0.371569	0.240809	0.262927	0.0355191	0.00972222	0	0	0.5	0	0.5	1	0.5	1	0.5	0	0	0	1	1	0.5	0
1	0.901961	0.0416089	0.302326	0.444444	0	0.0949173	0.441541	0.165692	0.116095	0.538462	0.25	0.630435	0.5	0	0.578955	0.329933	0.238819	0.2474	0.373283	0.218505	0.183458	0.0273224	0.00972222	0	0	0.5	0	0.5	1	0.5	1	0.5	0	0	0	1	1	0.5	0
1	0.901961	0.0416089	0.302326	0.444444	0	0.0949173	0.441541	0.165692	0.116095	0.538462	0.25	0.630435	0.5	0	0.578955	0.329933	0.238819	0.248309	0.374996	0.217843	0.20339	0.0191257	0.0112037	0	0	0.5	0	0.5	1	0.5	1	0.5	0	0	0	1	1	0.5	0
1	0.901961	0.0416089	0.302326	0.444444	0	0.0949173	0.441541	0.165692	0.116095	0.538462	0.25	0.630435	0.5	0	0.578955	0.329933	0.238819	0.249218	0.37671	0.166618	0.12193	0.0177596	0.00958333	0	0	0.5	0	0.5	1	0.5	1	0.5	0	0	0	1	1	0.5	0
1	0.901961	0.0416089	0.302326	0.444444	0	0.0949173	0.441541	0.165692	0.116095	0.538462	0.25	0.630435	0.5	0	0.578955	0.329933	0.238819	0.250126	0.378424	0.166127	0.379778	0.0177596	0.00958333	0	0	0.5	0	0.5	1	0.5	1	0.5	0	0	0	1	1	0.5	0
1	0.901961	0.0416089	0.302326	0.444444	0	0.0949173	0.441541	0.165692	0.116095	0.538462	0.25	0.630435	0.5	0	0.578955	0.329933	0.238819	0.251035	0.380137	0.206936	0.388534	0.0289617	0.0264352	0	0	0.5	0	0.5	1	0.5	1	0.5	0	0	0	1	1	0.5	0
1	0.901961	0.0416089	0.302326	0.444444	0	0.0949173	0.441541	0.165692	0.116095	0.538462	0.25	0.630435	0.5	0	0.578955	0.329933	0.238819	0.251944	0.381851	0.199265	0.179738	0.0289617	0.0264352	0	0	0.5	0	0.5	1	0.5	1	0.5	0	0	0	1	1	0.5	0
1	0.901961	0.0416089	0.302326	0.444444	0	0.0949173	0.441541	0.165692	0.116095	0.538462	0.25	0.630435	0.5	0	0.578955	0.329933	0.238819	0.252853	0.383565	0.211765	0.137332	0.0364754	0.0363426	0	0	0.5	0	0.5	1	0.5	1	0.5	0	0	0	1	1	0.5	0
1	0.901961	0.0416089	0.302326	0.444444	0	0.0949173	0.441541	0.165692	0.116095	0.538462	0.25	0.630435	0.5	0	0.578955	0.329933	0.238819	0.253762	0.385279	0.192402	0.228734	0.0364754	0.0372222	0	0	0.5	0	0.5	1	0.5	1	0.5	0	0	0	1	1	0.5	0
1	0.411765	0.038835	0.674419	0.555556	0.316129	0.104103	0.371307	0.0842105	0	0.192308	0.375	0.565217	0.416667	0.819029	0.362654	0.50361	0.527798	0	0.0954175	0.27451	0.25	0.385246	0.102778	0.59	0.5	0.5	0	0.5	1	0.5	1	0	0	0	0	1	0.5	0.416667	1
1	0.411765	0.038835	0.674419	0.555556	0.316129	0.104103	0.371307	0.0842105	0	0.192308	0.375	0.565217	0.416667	0.819029	0.362654	0.50361	0.527344	0.00289314	0.0934566	0.171569	0.105179	0.389344	0.159444	0.795	0.5	0.5	0	0.5	1	0.5	1	0	0	0	0	1	0.5	0.416667	0
1	0.411765	0.038835	0.674419	0.555556	0.316129	0.104103	0.371307	0.0842105	0	0.192308	0.375	0.565217	0.416667	0.819029	0.362654	0.50361	0.526891	0.00578628	0.0914958	0.165033	0.238332	0.423497	0.156296	0.81	0.5	0.5	0	0.5	1	0.5	1	0	0	0	0	1	0.5	0.416667	0
1	0.411765	0.038835	0.674419	0.555556	0.316129	0.104103	0.371307	0.0842105	0	0.192308	0.375	0.565217	0.416667	0.819029	0.362654	0.50361	0.526437	0.00867942	0.0895349	0.178922	0.314219	0.415984	0.158889	0.8175	0.5	0.5	0	0.5	1	0.5	1	0	0	0	0	1	0.5	0.416667	1
1	0.411765	0.038835	0.674419	0.555556	0.316129	0.104103	0.371307	0.0842105	0	0.192308	0.375	0.565217	0.416667	0.819029	0.362654	0.50361	0.525983	0.0115726	0.087574	0.145833	0.241848	0.440984	0.127111	0.854	0.5	0.5	0	0.5	1	0.5	1	0	0	0	0	1	0.5	0.416667	0
1	0.411765	0.038835	0.674419	0.555556	0.316129	0.104103	0.371307	0.0842105	0	0.192308	0.375	0.565217	0.416667	0.819029	0.362654	0.50361	0.525529	0.0144657	0.0856132	0.193627	0.333919	0.428962	0.136481	0.823333	0.5	0.5	0	0.5	1	0.5	1	0	0	0	0	1	0.5	0.416667	0
1	0.411765	0.038835	0.674419	0.555556	0.316129	0.104103	0.371307	0.0842105	0	0.192308	0.375	0.565217	0.416667	0.819029	0.362654	0.50361	0.525075	0.0173588	0.0836523	0.242647	0.368934	0.385246	0.116984	0.801429	0.5	0.5	0	0.5	1	0.5	1	0	0	0	0	1	0.5	0.416667	0
1	0.411765	0.038835	0.674419	0.555556	0.316129	0.104103	0.371307	0.0842105	0	0.192308	0.375	0.565217	0.416667	0.819029	0.362654	0.50361	0.524622	0.020252	0.0816915	0.291054	0.353797	0.358607	0.102361	0.765	0.5	0.5	0	0.5	1	0.5	1	0	0	0	0	1	0.5	0.416667	0
1	0.411765	0.038835	0.674419	0.555556	0.316129	0.104103	0.371307	0.0842105	0	0.192308	0.375	0.565217	0.416667	0.819029	0.362654	0.50361	0.524168	0.0231451	0.0797306	0.38174	0.327353	0.343352	0.0909877	0.725556	0.5	0.5	0	0.5	1	0.5	1	0	0	0	0	1	0.5	0.416667	1
1	0.411765	0.038835	0.674419	0.555556	0.316129	0.104103	0.371307	0.0842105	0	0.192308	0.375	0.565217	0.416667	0.819029	0.362654	0.50361	0.523714	0.0260383	0.0777698	0.423407	0.249285	0.363115	0.0885556	0.712	0.5	0.5	0	0.5	1	0.5	1	0	0	0	0	1	0.5	0.416667	0
1	0.411765	0.038835	0.674419	0.555556	0.316129	0.104103	0.371307	0.0842105	0	0.192308	0.375	0.565217	0.416667	0.819029	0.362654	0.50361	0.52326	0.0289314	0.0758089	0.462255	0.266134	0.363636	0.0835354	0.647273	0.5	0.5	0	0.5	1	0.5	1	0	0	0	0	1	0.5	0.416667	0
1	0.411765	0.038835	0.674419	0.555556	0.316129	0.104103	0.371307	0.0842105	0	0.192308	0.375	0.565217	0.416667	0.819029	0.362654	0.50361	0.522807	0.0318246	0.0738481	0.490686	0.265036	0.372268	0.0793519	0.593333	0.5	0.5	0	0.5	1	0.5	1	0	0	0	0	1	0.5	0.416667	0
1	0.411765	0.038835	0.674419	0.555556	0.316129	0.104103	0.371307	0.0842105	0	0.192308	0.375	0.565217	0.416667	0.819029	0.362654	0.50361	0.522353	0.0347177	0.0718872	0.501716	0.265973	0.379098	0.070787	0.547692	0.5	0.5	0	0.5	1	0.5	1	0	0	0	0	1	0.5	0.416667	1
1	0.411765	0.038835	0.674419	0.555556	0.316129	0.104103	0.371307	0.0842105	0	0.192308	0.375	0.565217	0.416667	0.819029	0.362654	0.50361	0.521899	0.0376108	0.0699264	0.51348	0.229568	0.383197	0.0583333	0.537857	0.5	0.5	0	0.5	1	0.5	1	0	0	0	0	1	0.5	0.416667	0
1	0.411765	0.038835	0.674419	0.555556	0.316129	0.104103	0.371307	0.0842105	0	0.192308	0.375	0.565217	0.416667	0.819029	0.362654	0.50361	0.521445	0.040504	0.0679655	0.524877	0.257933	0.368852	0.0472222	0.518	0.5	0.5	0	0.5	1	0.5	1	0	0	0	0	1	0.5	0.416667	0
1	0.411765	0.038835	0.674419	0.555556	0.316129	0.104103	0.371307	0.0842105	0	0.192308	0.375	0.565217	0.416667	0.819029	0.362654	0.50361	0.520992	0.0433971	0.0660047	0.527696	0.259012	0.375	0.0347222	0.485625	0.5	0.5	0	0.5	1	0.5	1	0	0	0	0	1	0.5	0.416667	0
1	0.411765	0.038835	0.674419	0.555556	0.316129	0.104103	0.371307	0.0842105	0	0.192308	0.375	0.565217	0.416667	0.819029	0.362654	0.50361	0.520538	0.0462903	0.0640438	0.528431	0.258749	0.375	0.0375	0.457059	0.5	0.5	0	0.5	1	0.5	1	0	0	0	0	1	0.5	0.416667	1
1	0.411765	0.038835	0.674419	0.555556	0.316129	0.104103	0.371307	0.0842105	0	0.192308	0.375	0.565217	0.416667	0.819029	0.362654	0.50361	0.520084	0.0469734	0.0655121	0.546078	0.248014	0.372951	0.0236111	0.445556	0.5	0.5	0	0.5	1	0.5	1	0	0	0	0	1	0.5	0.416667	1
1	0.411765	0.038835	0.674419	0.555556	0.316129	0.104103	0.371307	0.0842105	0	0.192308	0.375	0.565217	0.416667	0.819029	0.362654	0.50361	0.51963	0.0476565	0.0669804	0.408824	0	0.377049	0.0333333	0.474737	0.5	0.5	0	0.5	1	0.5	1	0	0	0	0	1	0.5	0.416667	0
1	0.411765	0.038835	0.674419	0.555556	0.316129	0.104103	0.371307	0.0842105	0	0.192308	0.375	0.565217	0.416667	0.819029	0.362654	0.50361	0.519177	0.0483396	0.0684487	0.27402	0	0.387295	0.0513889	0.501	0.5	0.5	0	0.5	1	0.5	1	0	0	0	0	1	0.5	0.416667	0
1	0.411765	0.038835	0.674419	0.555556	0.316129	0.104103	0.371307	0.0842105	0	0.192308	0.375	0.565217	0.416667	0.819029	0.362654	0.50361	0.518723	0.0490227	0.069917	0.155637	0.140126	0.377049	0.0666667	0.524762	0.5	0.5	0	0.5	1	0.5	1	0	0	0	0	1	0.5	0.416667	0
1	0.411765	0.038835	0.674419	0.555556	0.316129	0.104103	0.371307	0.0842105	0	0.192308	0.375	0.565217	0.416667	0.819029	0.362654	0.50361	0.518269	0.0497058	0.0713853	0.0767157	0.733693	0.352459	0.0736111	0.535	0.5	0.5	0	0.5	1	0.5	1	0	0	0	0	1	0.5	0.416667	0
1	0.411765	0.038835	0.674419	0.555556	0.316129	0.104103	0.371307	0.0842105	0	0.192308	0.375	0.565217	0.416667	0.819029	0.362654	0.50361	0.517815	0.0503889	0.0728537	0.171691	0.547922	0.352459	0.0805556	0.511739	0.5	0.5	0	0.5	1	0.5	1	0	0	0	0	1	0.5	0.416667	0
1	0.411765	0.038835	0.674419	0.555556	0.316129	0.104103	0.371307	0.0842105	0	0.192308	0.375	0.565217	0.416667	0.819029	0.362654	0.50361	0.517361	0.051072	0.074322	0.268505	0.358369	0.336066	0.0861111	0.490417	0.5	0.5	0	0.5	1	0.5	1	0	0	0	0	1	0.5	0.416667	0
1	0.411765	0.038835	0.674419	0.555556	0.316129	0.104103	0.371307	0.0842105	0	0.192308	0.375	0.565217	0.416667	0.819029	0.362654	0.50361	0.516908	0.0517551	0.0757903	0.387377	0.353799	0.329918	0.0944444	0.4708	0.5	0.5	0	0.5	1	0.5	1	0	0	0	0	1	0.5	0.416667	0
1	0.411765	0.038835	0.674419	0.555556	0.316129	0.104103	0.371307	0.0842105	0	0.192308	0.375	0.565217	0.416667	0.819029	0.362654	0.50361	0.516454	0.0524382	0.0772586	0.46777	0.288057	0.329918	0.0930556	0.452692	0.5	0.5	0	0.5	1	0.5	1	0	0	0	0	1	0.5	0.416667	0
1	0.411765	0.038835	0.674419	0.555556	0.316129	0.104103	0.371307	0.0842105	0	0.192308	0.375	0.565217	0.416667	0.819029	0.362654	0.50361	0.516	0.0531213	0.0787269	0.518015	0.277243	0.342213	0.0972222	0.435926	0.5	0.5	0	0.5	1	0.5	1	0	0	0	0	1	0.5	0.416667	0
1	0.411765	0.038835	0.674419	0.555556	0.316129	0.104103	0.371307	0.0842105	0	0.192308	0.375	0.565217	0.416667	0.819029	0.362654	0.50361	0.515546	0.0538044	0.0801952	0.533946	0.209168	0.32582	0.1	0.420357	0.5	0.5	0	0.5	1	0.5	1	0	0	0	0	1	0.5	0.416667	0
1	0.411765	0.038835	0.674419	0.555556	0.316129	0.104103	0.371307	0.0842105	0	0.192308	0.375	0.565217	0.416667	0.819029	0.362654	0.50361	0.509444	0.0544875	0.0816635	0.478799	0.179224	0.293033	0.0972222	0.405862	0.5	0.5	0	0.5	1	0.5	1	0	0	0	0	1	0.5	0.416667	1
1	0.411765	0.038835	0.674419	0.555556	0.316129	0.104103	0.371307	0.0842105	0	0.192308	0.375	0.565217	0.416667	0.819029	0.362654	0.50361	0.503341	0.0551706	0.0831318	0.482353	0.289451	0.303279	0.101389	0.400333	0.5	0.5	0	0.5	1	0.5	1	0	0	0	0	1	0.5	0.416667	0
1	0.411765	0.038835	0.674419	0.555556	0.316129	0.104103	0.371307	0.0842105	0	0.192308	0.375	0.565217	0.416667	0.819029	0.362654	0.50361	0.497238	0.0558537	0.0846001	0.476838	0.290877	0.327869	0.1	0.387419	0.5	0.5	0	0.5	1	0.5	1	0	0	0	0	1	0.5	0.416667	0
1	0.411765	0.038835	0.674419	0.555556	0.316129	0.104103	0.371307	0.0842105	0	0.192308	0.375	0.565217	0.416667	0.819029	0.362654	0.50361	0.491135	0.0565368	0.0860684	0.50625	0.28077	0.331967	0.0875	0.375312	0.5	0.5	0	0.5	1	0.5	1	0	0	0	0	1	0.5	0.416667	0
1	0.411765	0.038835	0.674419	0.555556	0.316129	0.104103	0.371307	0.0842105	0	0.192308	0.375	0.565217	0.416667	0.819029	0.362654	0.50361	0.485032	0.0572199	0.0875367	0.568015	0.256434	0.352459	0.0736111	0.363939	0.5	0.5	0	0.5	1	0.5	1	0	0	0	0	1	0.5	0.416667	0
1	0.411765	0.038835	0.674419	0.555556	0.316129	0.104103	0.371307	0.0842105	0	0.192308	0.375	0.565217	0.416667	0.819029	0.362654	0.50361	0.485032	0.0564609	0.0865824	0.568873	0.245761	0.370902	0.0666667	0.353235	0.5	0.5	0	0.5	1	0.5	1	0	0	0	0	1	0.5	0.416667	0
1	0.411765	0.038835	0.674419	0.555556	0.316129	0.104103	0.371307	0.0842105	0	0.192308	0.375	0.565217	0.416667	0.819029	0.362654	0.50361	0.485032	0.0557019	0.085628	0.572672	0.250923	0.366803	0.0638889	0.343143	0.5	0.5	0	0.5	1	0.5	1	0	0	0	0	1	0.5	0.416667	0
1	0.411765	0.038835	0.674419	0.555556	0.316129	0.104103	0.371307	0.0842105	0	0.192308	0.375	0.565217	0.416667	0.819029	0.362654	0.50361	0.485032	0.0549429	0.0846737	0.580025	0.256472	0.374317	0.0611111	0.333611	0.5	0.5	0	0.5	1	0.5	1	0	0	0	0	1	0.5	0.416667	0
1	0.411765	0.038835	0.674419	0.555556	0.316129	0.104103	0.371307	0.0842105	0	0.192308	0.375	0.565217	0.416667	0.819029	0.362654	0.50361	0.485032	0.0541839	0.0837193	0.578922	0.251141	0.372268	0.0597222	0.324595	0.5	0.5	0	0.5	1	0.5	1	0	0	0	0	1	0.5	0.416667	0
1	0.411765	0.038835	0.674419	0.555556	0.316129	0.104103	0.371307	0.0842105	0	0.192308	0.375	0.565217	0.416667	0.819029	0.362654	0.50361	0.485032	0.0534249	0.082765	0.585294	0.251717	0.365437	0.0583333	0.316053	0.5	0.5	0	0.5	1	0.5	1	0	0	0	0	1	0.5	0.416667	0
1	0.411765	0.038835	0.674419	0.555556	0.316129	0.104103	0.371307	0.0842105	0	0.192308	0.375	0.565217	0.416667	0.819029	0.362654	0.50361	0.485032	0.0526659	0.0818106	0.579657	0.240788	0.340847	0.0592593	0.307949	0.5	0.5	0	0.5	1	0.5	1	0	0	0	0	1	0.5	0.416667	1
1	0.411765	0.038835	0.674419	0.555556	0.316129	0.104103	0.371307	0.0842105	0	0.192308	0.375	0.565217	0.416667	0.819029	0.362654	0.50361	0.485032	0.0519069	0.0808563	0.575613	0.249116	0.349044	0.0606481	0.30625	0.5	0.5	0	0.5	1	0.5	1	0	0	0	0	1	0.5	0.416667	1
1	0.411765	0.038835	0.674419	0.555556	0.316129	0.104103	0.371307	0.0842105	0	0.192308	0.375	0.565217	0.416667	0.819029	0.362654	0.50361	0.485032	0.0511479	0.079902	0.467157	0.0797638	0.367486	0.0717593	0.323171	0.5	0.5	0	0.5	1	0.5	1	0	0	0	0	1	0.5	0.416667	0
1	0.411765	0.038835	0.674419	0.555556	0.316129	0.104103	0.371307	0.0842105	0	0.192308	0.375	0.565217	0.416667	0.819029	0.362654	0.50361	0.485032	0.0503889	0.0789476	0.460417	0.307623	0.35929	0.0736111	0.315476	0.5	0.5	0	0.5	1	0.5	1	0	0	0	0	1	0.5	0.416667	0
1	0.411765	0.038835	0.674419	0.555556	0.316129	0.104103	0.371307	0.0842105	0	0.192308	0.375	0.565217	0.416667	0.819029	0.362654	0.50361	0.485032	0.0496299	0.0779933	0.447549	0.281942	0.340847	0.0708333	0.30814	0.5	0.5	0	0.5	1	0.5	1	0	0	0	0	1	0.5	0.416667	0
1	0.411765	0.038835	0.674419	0.555556	0.316129	0.104103	0.371307	0.0842105	0	0.192308	0.375	0.565217	0.416667	0.819029	0.362654	0.50361	0.485032	0.0488709	0.0770389	0.449387	0.323712	0.338798	0.0694444	0.301136	0.5	0.5	0	0.5	1	0.5	1	0	0	0	0	1	0.5	0.416667	0
1	0.411765	0.038835	0.674419	0.555556	0.316129	0.104103	0.371307	0.0842105	0	0.192308	0.375	0.565217	0.416667	0.819029	0.362654	0.50361	0.485032	0.0481119	0.0760846	0.55674	0.253933	0.338798	0.0694444	0.294444	0.5	0.5	0	0.5	1	0.5	1	0	0	0	0	1	0.5	0.416667	0
1	0.411765	0.038835	0.674419	0.555556	0.316129	0.104103	0.371307	0.0842105	0	0.192308	0.375	0.565217	0.416667	0.819029	0.362654	0.50361	0.485032	0.0473529	0.0751302	0.535907	0.229175	0.314208	0.0638889	0.288043	0.5	0.5	0	0.5	1	0.5	1	0	0	0	0	1	0.5	0.416667	0
1	0.411765	0.038835	0.674419	0.555556	0.316129	0.104103	0.371307	0.0842105	0	0.192308	0.375	0.565217	0.416667	0.819029	0.362654	0.50361	0.485032	0.0465939	0.0741759	0.554289	0.259651	0.318306	0.0625	0.281915	0.5	0.5	0	0.5	1	0.5	1	0	0	0	0	1	0.5	0.416667	0
1	0.411765	0.038835	0.674419	0.555556	0.316129	0.104103	0.371307	0.0842105	0	0.192308	0.375	0.565217	0.416667	0.819029	0.362654	0.50361	0.485032	0.0458349	0.0732215	0.508701	0.19656	0.316257	0.0611111	0.276042	0.5	0.5	0	0.5	1	0.5	1	0	0	0	0	1	0.5	0.416667	0
1	0.411765	0.038835	0.674419	0.555556	0.316129	0.104103	0.371307	0.0842105	0	0.192308	0.375	0.565217	0.416667	0.819029	0.362654	0.50361	0.485032	0.0450759	0.0722672	0.517402	0.289643	0.316257	0.0597222	0.270408	0.5	0.5	0	0.5	1	0.5	1	0	0	0	0	1	0.5	0.416667	0
1	0.411765	0.038835	0.674419	0.555556	0.316129	0.104103	0.371307	0.0842105	0	0.192308	0.375	0.565217	0.416667	0.819029	0.362654	0.50361	0.485032	0.0443168	0.0713129	0.534559	0.262559	0.314891	0.0625	0.265	0.5	0.5	0	0.5	1	0.5	1	0	0	0	0	1	0.5	0.416667	0
1	0.411765	0.038835	0.674419	0.555556	0.316129	0.104103	0.371307	0.0842105	0	0.192308	0.375	0.565217	0.416667	0.819029	0.362654	0.50361	0.485032	0.0435578	0.0703585	0.536887	0.270387	0.312842	0.0587963	0.259804	0.5	0.5	0	0.5	1	0.5	1	0	0	0	0	1	0.5	0.416667	0
0	0.843137	0.00970874	0.302326	0.333333	0	0.291488	0.679618	0.2846	0.331574	0.192308	0.125	0.565217	0.25	0.657617	0.384045	0.47906	0.304788	0.305377	0.0699791	0.284314	0.25	0.0491803	0	0.41	0	0	0	0.5	1	0	1	0	0	1	0	1	0	0.25	0
0	0.843137	0.00970874	0.302326	0.333333	0	0.291488	0.679618	0.2846	0.331574	0.192308	0.125	0.565217	0.25	0.657617	0.384045	0.47906	0.304788	0.310217	0.0700746	0.29902	0.259491	0.0491803	0	0.205	0	0	0	0.5	1	0	1	0	0	1	0	1	0	0.25	0
0	0.843137	0.00970874	0.302326	0.333333	0	0.291488	0.679618	0.2846	0.331574	0.192308	0.125	0.565217	0.25	0.657617	0.384045	0.47906	0.304788	0.315057	0.0701701	0.378268	0.35858	0.0546448	0	0.136667	0	0	0	0.5	1	0	1	0	0	1	0	1	0	0.25	0
0	0.843137	0.00970874	0.302326	0.333333	0	0.291488	0.679618	0.2846	0.331574	0.192308	0.125	0.565217	0.25	0.657617	0.384045	0.47906	0.304788	0.319896	0.0702656	0.374387	0.238615	0.057377	0	0.1025	0	0	0	0.5	1	0	1	0	0	1	0	1	0	0.25	0
0	0.843137	0.00970874	0.302326	0.333333	0	0.291488	0.679618	0.2846	0.331574	0.192308	0.125	0.565217	0.25	0.657617	0.384045	0.47906	0.304788	0.324736	0.070361	0.346814	0.123753	0.0622951	0	0.082	0	0	0	0.5	1	0	1	0	0	1	0	1	0	0.25	0
0	0.843137	0.00970874	0.302326	0.333333	0	0.291488	0.679618	0.2846	0.331574	0.192308	0.125	0.565217	0.25	0.657617	0.384045	0.47906	0.304788	0.329576	0.0704565	0.366422	0.269049	0.068306	0	0.0683333	0	0	0	0.5	1	0	1	0	0	1	0	1	0	0.25	0
0	0.843137	0.00970874	0.302326	0.333333	0	0.291488	0.679618	0.2846	0.331574	0.192308	0.125	0.565217	0.25	0.657617	0.384045	0.47906	0.304788	0.334416	0.070552	0.261642	0.108881	0.0690867	0	0.0585714	0	0	0	0.5	1	0	1	0	0	1	0	1	0	0.25	0
0	0.843137	0.00970874	0.302326	0.333333	0	0.291488	0.679618	0.2846	0.331574	0.192308	0.125	0.565217	0.25	0.657617	0.384045	0.47906	0.304788	0.339255	0.0706475	0.24473	0.303489	0.0604508	0	0.05125	0	0	0	0.5	1	0	1	0	0	1	0	1	0	0.25	0
0	0.843137	0.00970874	0.302326	0.333333	0	0.291488	0.679618	0.2846	0.331574	0.192308	0.125	0.565217	0.25	0.657617	0.384045	0.47906	0.304788	0.344095	0.070743	0.310907	0.347942	0.0591985	0	0.0455556	0	0	0	0.5	1	0	1	0	0	1	0	1	0	0.25	0
0	0.843137	0.00970874	0.302326	0.333333	0	0.291488	0.679618	0.2846	0.331574	0.192308	0.125	0.565217	0.25	0.657617	0.384045	0.47906	0.304788	0.348935	0.0708385	0.280196	0.242529	0.0557377	0	0.041	0	0	0	0.5	1	0	1	0	0	1	0	1	0	0.25	0
0	0.843137	0.00970874	0.302326	0.333333	0	0.291488	0.679618	0.2846	0.331574	0.192308	0.125	0.565217	0.25	0.657617	0.384045	0.47906	0.304788	0.353775	0.070934	0.319412	0.210614	0.0529061	0	0.0372727	0	0	0	0.5	1	0	1	0	0	1	0	1	0	0.25	0
0	0.843137	0.00970874	0.302326	0.333333	0	0.291488	0.679618	0.2846	0.331574	0.192308	0.125	0.565217	0.25	0.657617	0.384045	0.47906	0.304788	0.358614	0.0710294	0.298333	0.178494	0.0484973	0	0.0341667	0	0	0	0.5	1	0	1	0	0	1	0	1	0	0.25	0
0	0.843137	0.00970874	0.302326	0.333333	0	0.291488	0.679618	0.2846	0.331574	0.192308	0.125	0.565217	0.25	0.657617	0.384045	0.47906	0.304788	0.363454	0.0711249	0.335711	0.688501	0.0443989	0	0.0315385	0	0	0	0.5	1	0	1	0	0	1	0	1	0	0.25	0
0	0.843137	0.00970874	0.302326	0.333333	0	0.291488	0.679618	0.2846	0.331574	0.192308	0.125	0.565217	0.25	0.657617	0.384045	0.47906	0.304788	0.368294	0.0712204	0.268382	0	0.0403005	0	0.0292857	0	0	0	0.5	1	0	1	0	0	1	0	1	0	0.25	0
0	0.843137	0.00970874	0.302326	0.333333	0	0.291488	0.679618	0.2846	0.331574	0.192308	0.125	0.565217	0.25	0.657617	0.384045	0.47906	0.304788	0.373133	0.0713159	0.212377	0.0274238	0.0348361	0	0.0273333	0	0	0	0.5	1	0	1	0	0	1	0	1	0	0.25	1
0	0.843137	0.00970874	0.302326	0.333333	0	0.291488	0.679618	0.2846	0.331574	0.192308	0.125	0.565217	0.25	0.657617	0.384045	0.47906	0.304788	0.377973	0.0714114	0.227083	0.126131	0.0293716	0	0.056875	0	0	0	0.5	1	0	1	0	0	1	0	1	0	0.25	1
0	0.843137	0.00970874	0.302326	0.333333	0	0.291488	0.679618	0.2846	0.331574	0.192308	0.125	0.565217	0.25	0.657617	0.384045	0.47906	0.308561	0.382813	0.0715069	0.0881127	0.101302	0.022541	0	0.0882353	0	0	0	0.5	1	0	1	0	0	1	0	1	0	0.25	0
0	0.843137	0.00970874	0.302326	0.333333	0	0.291488	0.679618	0.2846	0.331574	0.192308	0.125	0.565217	0.25	0.657617	0.384045	0.47906	0.312333	0.380925	0.0706761	0.111765	0.220399	0.0143443	0	0.116111	0	0	0	0.5	1	0	1	0	0	1	0	1	0	0.25	0
0	0.843137	0.00970874	0.302326	0.333333	0	0.291488	0.679618	0.2846	0.331574	0.192308	0.125	0.565217	0.25	0.657617	0.384045	0.47906	0.316105	0.379037	0.0698453	0.115196	0.151672	0.00819672	0	0.141053	0	0	0	0.5	1	0	1	0	0	1	0	1	0	0.25	0
0	0.843137	0.00970874	0.302326	0.333333	0	0.291488	0.679618	0.2846	0.331574	0.192308	0.125	0.565217	0.25	0.657617	0.384045	0.47906	0.319878	0.377149	0.0690145	0.115074	0.576328	0.00819672	0	0.134	0	0	0	0.5	1	0	1	0	0	1	0	1	0	0.25	0
0	0.843137	0.00970874	0.302326	0.333333	0	0.291488	0.679618	0.2846	0.331574	0.192308	0.125	0.565217	0.25	0.657617	0.384045	0.47906	0.32365	0.375261	0.0681837	0.167574	0.364897	0.00409836	0	0.127619	0	0	0	0.5	1	0	1	0	0	1	0	1	0	0.25	0
0	0.843137	0.00970874	0.302326	0.333333	0	0.291488	0.679618	0.2846	0.331574	0.192308	0.125	0.565217	0.25	0.657617	0.384045	0.47906	0.327422	0.373373	0.0673528	0.153725	0.0661948	0.00204918	0	0.121818	0	0	0	0.5	1	0	1	0	0	1	0	1	0	0.25	0
0	0.843137	0.00970874	0.302326	0.333333	0	0.291488	0.679618	0.2846	0.331574	0.192308	0.125	0.565217	0.25	0.657617	0.384045	0.47906	0.331194	0.371485	0.066522	0.137672	0	0	0	0.116522	0	0	0	0.5	1	0	1	0	0	1	0	1	0	0.25	0
0	0.843137	0.00970874	0.302326	0.333333	0	0.291488	0.679618	0.2846	0.331574	0.192308	0.125	0.565217	0.25	0.657617	0.384045	0.47906	0.334967	0.369597	0.0656912	0.0703922	0	0	0	0.111667	0	0	0	0.5	1	0	1	0	0	1	0	1	0	0.25	0
0	0.843137	0.00970874	0.302326	0.333333	0	0.291488	0.679618	0.2846	0.331574	0.192308	0.125	0.565217	0.25	0.657617	0.384045	0.47906	0.338739	0.367709	0.0648604	0.00980392	0	0	0	0.1072	0	0	0	0.5	1	0	1	0	0	1	0	1	0	0.25	1
0	0.843137	0.00970874	0.302326	0.333333	0	0.291488	0.679618	0.2846	0.331574	0.192308	0.125	0.565217	0.25	0.657617	0.384045	0.47906	0.342511	0.365821	0.0640296	0.0318627	1	0	0	0.125769	0	0	0	0.5	1	0	1	0	0	1	0	1	0	0.25	1
0	0.843137	0.00970874	0.302326	0.333333	0	0.291488	0.679618	0.2846	0.331574	0.192308	0.125	0.565217	0.25	0.657617	0.384045	0.47906	0.346284	0.363933	0.0631988	0.0625	0.509768	0	0	0.146296	0	0	0	0.5	1	0	1	0	0	1	0	1	0	0.25	0
0	0.843137	0.00970874	0.302326	0.333333	0	0.291488	0.679618	0.2846	0.331574	0.192308	0.125	0.565217	0.25	0.657617	0.384045	0.47906	0.350056	0.362045	0.062368	0.0968137	0.339704	0	0	0.141071	0	0	0	0.5	1	0	1	0	0	1	0	1	0	0.25	0
0	0.843137	0.00970874	0.302326	0.333333	0	0.291488	0.679618	0.2846	0.331574	0.192308	0.125	0.565217	0.25	0.657617	0.384045	0.47906	0.353828	0.360157	0.0615372	0.155637	0.392565	0	0	0.136207	0	0	0	0.5	1	0	1	0	0	1	0	1	0	0.25	0
0	0.843137	0.00970874	0.302326	0.333333	0	0.291488	0.679618	0.2846	0.331574	0.192308	0.125	0.565217	0.25	0.657617	0.384045	0.47906	0.3576	0.358269	0.0607064	0.193015	0.358775	0	0	0.131667	0	0	0	0.5	1	0	1	0	0	1	0	1	0	0.25	0
0	0.843137	0.00970874	0.302326	0.333333	0	0.291488	0.679618	0.2846	0.331574	0.192308	0.125	0.565217	0.25	0.657617	0.384045	0.47906	0.361373	0.356381	0.0598756	0.220098	0.242682	0	0	0.127419	0	0	0	0.5	1	0	1	0	0	1	0	1	0	0.25	0
0	0.843137	0.00970874	0.302326	0.333333	0	0.291488	0.679618	0.2846	0.331574	0.192308	0.125	0.565217	0.25	0.657617	0.384045	0.47906	0.365145	0.354494	0.0590448	0.238725	0.230719	0	0	0.123438	0	0	0	0.5	1	0	1	0	0	1	0	1	0	0.25	0
0	0.843137	0.00970874	0.302326	0.333333	0	0.291488	0.679618	0.2846	0.331574	0.192308	0.125	0.565217	0.25	0.657617	0.384045	0.47906	0.368917	0.352606	0.058214	0.2375	0.252362	0	0	0.119697	0	0	0	0.5	1	0	1	0	0	1	0	1	0	0.25	0
0	0.843137	0.00970874	0.302326	0.333333	0	0.291488	0.679618	0.2846	0.331574	0.192308	0.125	0.565217	0.25	0.657617	0.384045	0.47906	0.37269	0.350718	0.0573832	0.239093	0.300226	0	0	0.116176	0	0	0	0.5	1	0	1	0	0	1	0	1	0	0.25	0
0	0.843137	0.00970874	0.302326	0.333333	0	0.291488	0.679618	0.2846	0.331574	0.192308	0.125	0.565217	0.25	0.657617	0.384045	0.47906	0.376462	0.34883	0.0565524	0.274755	0.335488	0.00819672	0	0.112857	0	0	0	0.5	1	0	1	0	0	1	0	1	0	0.25	0
0	0.843137	0.00970874	0.302326	0.333333	0	0.291488	0.679618	0.2846	0.331574	0.192308	0.125	0.565217	0.25	0.657617	0.384045	0.47906	0.380234	0.346942	0.0557216	0.297181	0.247474	0.0163934	0	0.109722	0	0	0	0.5	1	0	1	0	0	1	0	1	0	0.25	0
0	0.843137	0.00970874	0.302326	0.333333	0	0.291488	0.679618	0.2846	0.331574	0.192308	0.125	0.565217	0.25	0.657617	0.384045	0.47906	0.384007	0.345054	0.0548908	0.325368	0.264203	0.0204918	0	0.106757	0	0	0	0.5	1	0	1	0	0	1	0	1	0	0.25	0
0	0.843137	0.00970874	0.302326	0.333333	0	0.291488	0.679618	0.2846	0.331574	0.192308	0.125	0.565217	0.25	0.657617	0.384045	0.47906	0.387779	0.343166	0.05406	0.324387	0.221789	0.0286885	0	0.103947	0	0	0	0.5	1	0	1	0	0	1	0	1	0	0.25	0
0	0.843137	0.00970874	0.302326	0.333333	0	0.291488	0.679618	0.2846	0.331574	0.192308	0.125	0.565217	0.25	0.657617	0.384045	0.47906	0.391551	0.341278	0.0532292	0.340074	0.323661	0.0368852	0	0.101282	0	0	0	0.5	1	0	1	0	0	1	0	1	0	0.25	0
0	0.843137	0.00970874	0.302326	0.333333	0	0.291488	0.679618	0.2846	0.331574	0.192308	0.125	0.565217	0.25	0.657617	0.384045	0.47906	0.395323	0.33939	0.0523983	0.413235	0.378334	0.0443989	0	0.09875	0	0	0	0.5	1	0	1	0	0	1	0	1	0	0.25	1
0	0.843137	0.00970874	0.302326	0.333333	0	0.291488	0.679618	0.2846	0.331574	0.192308	0.125	0.565217	0.25	0.657617	0.384045	0.47906	0.399096	0.339751	0.0504945	0.335784	0.0242342	0.0443989	0	0.116829	0	0	0	0.5	1	0	1	0	0	1	0	1	0	0.25	0
0	0.843137	0.00970874	0.302326	0.333333	0	0.291488	0.679618	0.2846	0.331574	0.192308	0.125	0.565217	0.25	0.657617	0.384045	0.47906	0.402868	0.340112	0.0485907	0.346078	0.225318	0.0525956	0	0.114048	0	0	0	0.5	1	0	1	0	0	1	0	1	0	0.25	0
0	0.843137	0.00970874	0.302326	0.333333	0	0.291488	0.679618	0.2846	0.331574	0.192308	0.125	0.565217	0.25	0.657617	0.384045	0.47906	0.40664	0.340472	0.0466868	0.340686	0.291502	0.0607923	0	0.111395	0	0	0	0.5	1	0	1	0	0	1	0	1	0	0.25	0
0	0.843137	0.00970874	0.302326	0.333333	0	0.291488	0.679618	0.2846	0.331574	0.192308	0.125	0.565217	0.25	0.657617	0.384045	0.47906	0.410413	0.340833	0.044783	0.308211	0.375218	0.0730874	0	0.108864	0	0	0	0.5	1	0	1	0	0	1	0	1	0	0.25	0
0	0.843137	0.00970874	0.302326	0.333333	0	0.291488	0.679618	0.2846	0.331574	0.192308	0.125	0.565217	0.25	0.657617	0.384045	0.47906	0.414185	0.341194	0.0428791	0.397549	0.244411	0.0853825	0	0.106444	0	0	0	0.5	1	0	1	0	0	1	0	1	0	0.25	0
0	0.843137	0.00970874	0.302326	0.333333	0	0.291488	0.679618	0.2846	0.331574	0.192308	0.125	0.565217	0.25	0.657617	0.384045	0.47906	0.417957	0.341555	0.0409753	0.406005	0.214293	0.0894809	0	0.10413	0	0	0	0.5	1	0	1	0	0	1	0	1	0	0.25	0
0	0.843137	0.00970874	0.302326	0.333333	0	0.291488	0.679618	0.2846	0.331574	0.192308	0.125	0.565217	0.25	0.657617	0.384045	0.47906	0.421729	0.341916	0.0390714	0.367279	0.181055	0.0826503	0	0.101915	0	0	0	0.5	1	0	1	0	0	1	0	1	0	0.25	0
0	0.843137	0.00970874	0.302326	0.333333	0	0.291488	0.679618	0.2846	0.331574	0.192308	0.125	0.565217	0.25	0.657617	0.384045	0.47906	0.425502	0.342277	0.0371676	0.353309	0.290323	0.0826503	0	0.0997917	0	0	0	0.5	1	0	1	0	0	1	0	1	0	0.25	0
0	0.843137	0.00970874	0.302326	0.333333	0	0.291488	0.679618	0.2846	0.331574	0.192308	0.125	0.565217	0.25	0.657617	0.384045	0.47906	0.429274	0.342638	0.0352638	0.321814	0.20616	0.0867486	0	0.0977551	0	0	0	0.5	1	0	1	0	0	1	0	1	0	0.25	0
0	0.843137	0.00970874	0.302326	0.333333	0	0.291488	0.679618	0.2846	0.331574	0.192308	0.125	0.565217	0.25	0.657617	0.384045	0.47906	0.433046	0.342998	0.0333599	0.450613	0.718423	0.0826503	0	0.0958	0	0	0	0.5	1	0	1	0	0	1	0	1	0	0.25	0
0	0.843137	0.00970874	0.302326	0.333333	0	0.291488	0.679618	0.2846	0.331574	0.192308	0.125	0.565217	0.25	0.657617	0.384045	0.47906	0.436819	0.343359	0.0314561	0.385662	0	0.0744536	0	0.0939216	0	0	0	0.5	1	0	1	0	0	1	0	1	0	0.25	0
0	0.843137	0.00970874	0.302326	0.333333	0	0.291488	0.679618	0.2846	0.331574	0.192308	0.125	0.565217	0.25	0.657617	0.384045	0.47906	0.440591	0.34372	0.0295522	0.31348	0.0438591	0.0710383	0	0.0921154	0	0	0	0.5	1	0	1	0	0	1	0	1	0	0.25	0
0	0.843137	0.00970874	0.302326	0.333333	0	0.291488	0.679618	0.2846	0.331574	0.192308	0.125	0.565217	0.25	0.657617	0.384045	0.47906	0.444363	0.344081	0.0276484	0.28799	0.0591759	0.079235	0	0.0903774	0	0	0	0.5	1	0	1	0	0	1	0	1	0	0.25	0
0	0.843137	0.00970874	0.302326	0.333333	0	0.291488	0.679618	0.2846	0.331574	0.192308	0.125	0.565217	0.25	0.657617	0.384045	0.47906	0.448136	0.344442	0.0257445	0.142892	0.508166	0.079235	0	0.0887037	0	0	0	0.5	1	0	1	0	0	1	0	1	0	0.25	0
0	0.843137	0.00970874	0.302326	0.333333	0	0.291488	0.679618	0.2846	0.331574	0.192308	0.125	0.565217	0.25	0.657617	0.384045	0.47906	0.451908	0.344803	0.0238407	0.196691	0.272412	0.079235	0	0.0870909	0	0	0	0.5	1	0	1	0	0	1	0	1	0	0.25	0
0	0.843137	0.00970874	0.302326	0.333333	0	0.291488	0.679618	0.2846	0.331574	0.192308	0.125	0.565217	0.25	0.657617	0.384045	0.47906	0.45568	0.345164	0.0219369	0.234681	0.282377	0.0751366	0	0.0855357	0	0	0	0.5	1	0	1	0	0	1	0	1	0	0.25	0
0	0.843137	0.00970874	0.302326	0.333333	0	0.291488	0.679618	0.2846	0.331574	0.192308	0.125	0.565217	0.25	0.657617	0.384045	0.47906	0.459452	0.345524	0.020033	0.286275	0.329698	0.0628415	0	0.0840351	0	0	0	0.5	1	0	1	0	0	1	0	1	0	0.25	1
0	0.843137	0.00970874	0.302326	0.333333	0	0.291488	0.679618	0.2846	0.331574	0.192308	0.125	0.565217	0.25	0.657617	0.384045	0.47906	0.463225	0.345885	0.0181292	0.216054	0.00991258	0.0587432	0	0.097069	0	0	0	0.5	1	0	1	0	0	1	0	1	0	0.25	0
0	0.843137	0.00970874	0.302326	0.333333	0	0.291488	0.679618	0.2846	0.331574	0.192308	0.125	0.565217	0.25	0.657617	0.384045	0.47906	0.466997	0.346246	0.0162253	0.162255	0	0.057377	0	0.0954237	0	0	0	0.5	1	0	1	0	0	1	0	1	0	0.25	0
1	0.862745	0	0.27907	0.444444	0.177419	0.143295	0.458443	0.0658869	0.0958663	0.230769	0.25	0.76087	0.5	0.613264	0.314528	0.604831	0.100345	0.448796	0.216297	0.401961	0.25	0.163934	0	0	1	0.5	0	0	1	0.5	1	0	0	1	0	0.5	0	0.416667	0
1	0.862745	0	0.27907	0.444444	0.177419	0.143295	0.458443	0.0658869	0.0958663	0.230769	0.25	0.76087	0.5	0.613264	0.314528	0.604831	0.109919	0.443136	0.217635	0.328431	0.19246	0.131148	0	0	1	0.5	0	0	1	0.5	1	0	0	1	0	0.5	0	0.416667	0
1	0.862745	0	0.27907	0.444444	0.177419	0.143295	0.458443	0.0658869	0.0958663	0.230769	0.25	0.76087	0.5	0.613264	0.314528	0.604831	0.119493	0.437476	0.218974	0.323529	0.236802	0.140984	0	0	1	0.5	0	0	1	0.5	1	0	0	1	0	0.5	0	0.416667	0
1	0.862745	0	0.27907	0.444444	0.177419	0.143295	0.458443	0.0658869	0.0958663	0.230769	0.25	0.76087	0.5	0.613264	0.314528	0.604831	0.129067	0.431815	0.220312	0.357843	0.331744	0.142623	0	0	1	0.5	0	0	1	0.5	1	0	0	1	0	0.5	0	0.416667	0
1	0.862745	0	0.27907	0.444444	0.177419	0.143295	0.458443	0.0658869	0.0958663	0.230769	0.25	0.76087	0.5	0.613264	0.314528	0.604831	0.138641	0.426155	0.22165	0.366422	0.29321	0.148525	0	0	1	0.5	0	0	1	0.5	1	0	0	1	0	0.5	0	0.416667	0
1	0.862745	0	0.27907	0.444444	0.177419	0.143295	0.458443	0.0658869	0.0958663	0.230769	0.25	0.76087	0.5	0.613264	0.314528	0.604831	0.148215	0.420495	0.222988	0.428922	0.308414	0.151093	0	0	1	0.5	0	0	1	0.5	1	0	0	1	0	0.5	0	0.416667	0
1	0.862745	0	0.27907	0.444444	0.177419	0.143295	0.458443	0.0658869	0.0958663	0.230769	0.25	0.76087	0.5	0.613264	0.314528	0.604831	0.157789	0.414835	0.224326	0.450368	0.212653	0.152927	0	0	1	0.5	0	0	1	0.5	1	0	0	1	0	0.5	0	0.416667	0
1	0.862745	0	0.27907	0.444444	0.177419	0.143295	0.458443	0.0658869	0.0958663	0.230769	0.25	0.76087	0.5	0.613264	0.314528	0.604831	0.167363	0.409174	0.225664	0.45527	0.264319	0.139959	0	0	1	0.5	0	0	1	0.5	1	0	0	1	0	0.5	0	0.416667	0
1	0.862745	0	0.27907	0.444444	0.177419	0.143295	0.458443	0.0658869	0.0958663	0.230769	0.25	0.76087	0.5	0.613264	0.314528	0.604831	0.176937	0.403514	0.227002	0.414216	0.162222	0.131694	0	0	1	0.5	0	0	1	0.5	1	0	0	1	0	0.5	0	0.416667	0
1	0.862745	0	0.27907	0.444444	0.177419	0.143295	0.458443	0.0658869	0.0958663	0.230769	0.25	0.76087	0.5	0.613264	0.314528	0.604831	0.186511	0.397854	0.228341	0.349755	0.16591	0.128361	0	0	1	0.5	0	0	1	0.5	1	0	0	1	0	0.5	0	0.416667	1
1	0.862745	0	0.27907	0.444444	0.177419	0.143295	0.458443	0.0658869	0.0958663	0.230769	0.25	0.76087	0.5	0.613264	0.314528	0.604831	0.196085	0.392193	0.229679	0.269485	0.0804161	0.125633	0	0.0536364	1	0.5	0	0	1	0.5	1	0	0	1	0	0.5	0	0.416667	0
1	0.862745	0	0.27907	0.444444	0.177419	0.143295	0.458443	0.0658869	0.0958663	0.230769	0.25	0.76087	0.5	0.613264	0.314528	0.604831	0.205659	0.386533	0.231017	0.209436	0.30467	0.128825	0	0.0758333	1	0.5	0	0	1	0.5	1	0	0	1	0	0.5	0	0.416667	0
1	0.862745	0	0.27907	0.444444	0.177419	0.143295	0.458443	0.0658869	0.0958663	0.230769	0.25	0.76087	0.5	0.613264	0.314528	0.604831	0.215233	0.380873	0.232355	0.208824	0.312905	0.121038	0	0.07	1	0.5	0	0	1	0.5	1	0	0	1	0	0.5	0	0.416667	0
1	0.862745	0	0.27907	0.444444	0.177419	0.143295	0.458443	0.0658869	0.0958663	0.230769	0.25	0.76087	0.5	0.613264	0.314528	0.604831	0.224807	0.375212	0.233693	0.216054	0.298474	0.119672	0	0.065	1	0.5	0	0	1	0.5	1	0	0	1	0	0.5	0	0.416667	0
1	0.862745	0	0.27907	0.444444	0.177419	0.143295	0.458443	0.0658869	0.0958663	0.230769	0.25	0.76087	0.5	0.613264	0.314528	0.604831	0.234381	0.369552	0.235031	0.278554	0.299625	0.12541	0	0.0606667	1	0.5	0	0	1	0.5	1	0	0	1	0	0.5	0	0.416667	0
1	0.862745	0	0.27907	0.444444	0.177419	0.143295	0.458443	0.0658869	0.0958663	0.230769	0.25	0.76087	0.5	0.613264	0.314528	0.604831	0.243955	0.363892	0.23637	0.311642	0.314216	0.123361	0.000925926	0.056875	1	0.5	0	0	1	0.5	1	0	0	1	0	0.5	0	0.416667	0
1	0.862745	0	0.27907	0.444444	0.177419	0.143295	0.458443	0.0658869	0.0958663	0.230769	0.25	0.76087	0.5	0.613264	0.314528	0.604831	0.253529	0.358231	0.237708	0.334926	0.273402	0.12541	0.000925926	0.0535294	1	0.5	0	0	1	0.5	1	0	0	1	0	0.5	0	0.416667	0
1	0.862745	0	0.27907	0.444444	0.177419	0.143295	0.458443	0.0658869	0.0958663	0.230769	0.25	0.76087	0.5	0.613264	0.314528	0.604831	0.263104	0.352571	0.239046	0.362623	0.265519	0.128142	0.000925926	0.0505556	1	0.5	0	0	1	0.5	1	0	0	1	0	0.5	0	0.416667	0
1	0.862745	0	0.27907	0.444444	0.177419	0.143295	0.458443	0.0658869	0.0958663	0.230769	0.25	0.76087	0.5	0.613264	0.314528	0.604831	0.263045	0.352112	0.23585	0.370343	0.241012	0.126776	0.000925926	0.0478947	1	0.5	0	0	1	0.5	1	0	0	1	0	0.5	0	0.416667	0
1	0.862745	0	0.27907	0.444444	0.177419	0.143295	0.458443	0.0658869	0.0958663	0.230769	0.25	0.76087	0.5	0.613264	0.314528	0.604831	0.262986	0.351653	0.232653	0.375245	0.260655	0.139754	0.000925926	0.0455	1	0.5	0	0	1	0.5	1	0	0	1	0	0.5	0	0.416667	0
1	0.862745	0	0.27907	0.444444	0.177419	0.143295	0.458443	0.0658869	0.0958663	0.230769	0.25	0.76087	0.5	0.613264	0.314528	0.604831	0.262927	0.351194	0.229457	0.371569	0.234411	0.152049	0.000925926	0.0433333	1	0.5	0	0	1	0.5	1	0	0	1	0	0.5	0	0.416667	0
1	0.862745	0	0.27907	0.444444	0.177419	0.143295	0.458443	0.0658869	0.0958663	0.230769	0.25	0.76087	0.5	0.613264	0.314528	0.604831	0.262868	0.350735	0.226261	0.352083	0.203678	0.161339	0.000925926	0.0413636	1	0.5	0	0	1	0.5	1	0	0	1	0	0.5	0	0.416667	0
1	0.862745	0	0.27907	0.444444	0.177419	0.143295	0.458443	0.0658869	0.0958663	0.230769	0.25	0.76087	0.5	0.613264	0.314528	0.604831	0.262809	0.350276	0.223065	0.302696	0.137085	0.166803	0.000925926	0.0395652	1	0.5	0	0	1	0.5	1	0	0	1	0	0.5	0	0.416667	0
1	0.862745	0	0.27907	0.444444	0.177419	0.143295	0.458443	0.0658869	0.0958663	0.230769	0.25	0.76087	0.5	0.613264	0.314528	0.604831	0.26275	0.349817	0.219868	0.297794	0.328023	0.170219	0.000925926	0.0379167	1	0.5	0	0	1	0.5	1	0	0	1	0	0.5	0	0.416667	0
1	0.862745	0	0.27907	0.444444	0.177419	0.143295	0.458443	0.0658869	0.0958663	0.230769	0.25	0.76087	0.5	0.613264	0.314528	0.604831	0.262691	0.349358	0.216672	0.305147	0.306871	0.169809	0.000925926	0.0364	1	0.5	0	0	1	0.5	1	0	0	1	0	0.5	0	0.416667	0
1	0.862745	0	0.27907	0.444444	0.177419	0.143295	0.458443	0.0658869	0.0958663	0.230769	0.25	0.76087	0.5	0.613264	0.314528	0.604831	0.262632	0.3489	0.213476	0.313725	0.268499	0.178005	0.000925926	0.035	1	0.5	0	0	1	0.5	1	0	0	1	0	0.5	0	0.416667	0
1	0.862745	0	0.27907	0.444444	0.177419	0.143295	0.458443	0.0658869	0.0958663	0.230769	0.25	0.76087	0.5	0.613264	0.314528	0.604831	0.262573	0.348441	0.21028	0.367647	0.260727	0.168443	0.000925926	0.0337037	1	0.5	0	0	1	0.5	1	0	0	1	0	0.5	0	0.416667	0
1	0.862745	0	0.27907	0.444444	0.177419	0.143295	0.458443	0.0658869	0.0958663	0.230769	0.25	0.76087	0.5	0.613264	0.314528	0.604831	0.262514	0.347982	0.207083	0.367647	0.265849	0.170492	0	0.0325	1	0.5	0	0	1	0.5	1	0	0	1	0	0.5	0	0.416667	0
1	0.862745	0	0.27907	0.444444	0.177419	0.143295	0.458443	0.0658869	0.0958663	0.230769	0.25	0.76087	0.5	0.613264	0.314528	0.604831	0.262455	0.347523	0.203887	0.36152	0.24975	0.157377	0	0.0313793	1	0.5	0	0	1	0.5	1	0	0	1	0	0.5	0	0.416667	0
1	0.862745	0	0.27907	0.444444	0.177419	0.143295	0.458443	0.0658869	0.0958663	0.230769	0.25	0.76087	0.5	0.613264	0.314528	0.604831	0.262397	0.347064	0.200691	0.363971	0.231833	0.148497	0	0.0303333	1	0.5	0	0	1	0.5	1	0	0	1	0	0.5	0	0.416667	0
1	0.862745	0	0.27907	0.444444	0.177419	0.143295	0.458443	0.0658869	0.0958663	0.230769	0.25	0.76087	0.5	0.613264	0.314528	0.604831	0.262338	0.346605	0.197495	0.35049	0.229271	0.148497	0	0.0293548	1	0.5	0	0	1	0.5	1	0	0	1	0	0.5	0	0.416667	0
1	0.862745	0	0.27907	0.444444	0.177419	0.143295	0.458443	0.0658869	0.0958663	0.230769	0.25	0.76087	0.5	0.613264	0.314528	0.604831	0.262279	0.346146	0.194298	0.34375	0.241779	0.146448	0	0.0284375	1	0.5	0	0	1	0.5	1	0	0	1	0	0.5	0	0.416667	0
1	0.862745	0	0.27907	0.444444	0.177419	0.143295	0.458443	0.0658869	0.0958663	0.230769	0.25	0.76087	0.5	0.613264	0.314528	0.604831	0.26222	0.345687	0.191102	0.293015	0.135988	0.14235	0	0.0275758	1	0.5	0	0	1	0.5	1	0	0	1	0	0.5	0	0.416667	0
1	0.862745	0	0.27907	0.444444	0.177419	0.143295	0.458443	0.0658869	0.0958663	0.230769	0.25	0.76087	0.5	0.613264	0.314528	0.604831	0.262161	0.345228	0.187906	0.281985	0.280757	0.137842	0	0.0267647	1	0.5	0	0	1	0.5	1	0	0	1	0	0.5	0	0.416667	0
1	0.862745	0	0.27907	0.444444	0.177419	0.143295	0.458443	0.0658869	0.0958663	0.230769	0.25	0.76087	0.5	0.613264	0.314528	0.604831	0.262102	0.344769	0.18471	0.274632	0.255596	0.136475	0	0.026	1	0.5	0	0	1	0.5	1	0	0	1	0	0.5	0	0.416667	0
1	0.862745	0	0.27907	0.444444	0.177419	0.143295	0.458443	0.0658869	0.0958663	0.230769	0.25	0.76087	0.5	0.613264	0.314528	0.604831	0.262043	0.34431	0.181513	0.287745	0.33759	0.13347	0	0.0252778	1	0.5	0	0	1	0.5	1	0	0	1	0	0.5	0	0.416667	0
1	0.862745	0	0.27907	0.444444	0.177419	0.143295	0.458443	0.0658869	0.0958663	0.230769	0.25	0.76087	0.5	0.613264	0.314528	0.604831	0.261984	0.348047	0.184055	0.325	0.226617	0.132787	0.00416667	0.0245946	1	0.5	0	0	1	0.5	1	0	0	1	0	0.5	0	0.416667	1
1	0.862745	0	0.27907	0.444444	0.177419	0.143295	0.458443	0.0658869	0.0958663	0.230769	0.25	0.76087	0.5	0.613264	0.314528	0.604831	0.261925	0.351784	0.186597	0.345221	0.288783	0.125956	0.00703704	0.0281579	1	0.5	0	0	1	0.5	1	0	0	1	0	0.5	0	0.416667	0
1	0.862745	0	0.27907	0.444444	0.177419	0.143295	0.458443	0.0658869	0.0958663	0.230769	0.25	0.76087	0.5	0.613264	0.314528	0.604831	0.261866	0.355521	0.189139	0.367279	0.25867	0.122541	0.00981481	0.0274359	1	0.5	0	0	1	0.5	1	0	0	1	0	0.5	0	0.416667	0
1	0.862745	0	0.27907	0.444444	0.177419	0.143295	0.458443	0.0658869	0.0958663	0.230769	0.25	0.76087	0.5	0.613264	0.314528	0.604831	0.261807	0.359259	0.191681	0.336397	0.203901	0.115027	0.0125926	0.02675	1	0.5	0	0	1	0.5	1	0	0	1	0	0.5	0	0.416667	0
1	0.862745	0	0.27907	0.444444	0.177419	0.143295	0.458443	0.0658869	0.0958663	0.230769	0.25	0.76087	0.5	0.613264	0.314528	0.604831	0.261749	0.362996	0.194223	0.329044	0.205342	0.121038	0.0139815	0.0260976	1	0.5	0	0	1	0.5	1	0	0	1	0	0.5	0	0.416667	0
1	0.862745	0	0.27907	0.444444	0.177419	0.143295	0.458443	0.0658869	0.0958663	0.230769	0.25	0.76087	0.5	0.613264	0.314528	0.604831	0.26169	0.366733	0.196765	0.317402	0.281665	0.124454	0.0160648	0.0254762	1	0.5	0	0	1	0.5	1	0	0	1	0	0.5	0	0.416667	0
1	0.862745	0	0.27907	0.444444	0.177419	0.143295	0.458443	0.0658869	0.0958663	0.230769	0.25	0.76087	0.5	0.613264	0.314528	0.604831	0.261631	0.37047	0.199307	0.327206	0.318786	0.121038	0.0174537	0.0248837	1	0.5	0	0	1	0.5	1	0	0	1	0	0.5	0	0.416667	0
1	0.862745	0	0.27907	0.444444	0.177419	0.143295	0.458443	0.0658869	0.0958663	0.230769	0.25	0.76087	0.5	0.613264	0.314528	0.604831	0.261572	0.374207	0.201849	0.351716	0.258042	0.11571	0.0183796	0.0243182	1	0.5	0	0	1	0.5	1	0	0	1	0	0.5	0	0.416667	0
1	0.862745	0	0.27907	0.444444	0.177419	0.143295	0.458443	0.0658869	0.0958663	0.230769	0.25	0.76087	0.5	0.613264	0.314528	0.604831	0.261513	0.377944	0.204391	0.373775	0.234573	0.110246	0.0193056	0.0237778	1	0.5	0	0	1	0.5	1	0	0	1	0	0.5	0	0.416667	0
1	0.862745	0	0.27907	0.444444	0.177419	0.143295	0.458443	0.0658869	0.0958663	0.230769	0.25	0.76087	0.5	0.613264	0.314528	0.604831	0.261454	0.381681	0.206933	0.383578	0.258802	0.106831	0.0206944	0.0232609	1	0.5	0	0	1	0.5	1	0	0	1	0	0.5	0	0.416667	0
1	0.862745	0	0.27907	0.444444	0.177419	0.143295	0.458443	0.0658869	0.0958663	0.230769	0.25	0.76087	0.5	0.613264	0.314528	0.604831	0.261395	0.385418	0.209475	0.385417	0.273984	0.100683	0.0237037	0.022766	1	0.5	0	0	1	0.5	1	0	0	1	0	0.5	0	0.416667	0
1	0.862745	0	0.27907	0.444444	0.177419	0.143295	0.458443	0.0658869	0.0958663	0.230769	0.25	0.76087	0.5	0.613264	0.314528	0.604831	0.261336	0.389155	0.212017	0.387868	0.235738	0.0948087	0.0250926	0.0222917	1	0.5	0	0	1	0.5	1	0	0	1	0	0.5	0	0.416667	0
1	0.862745	0	0.27907	0.444444	0.177419	0.143295	0.458443	0.0658869	0.0958663	0.230769	0.25	0.76087	0.5	0.613264	0.314528	0.604831	0.261277	0.392893	0.214559	0.370711	0.191008	0.0995902	0.0246296	0.0218367	1	0.5	0	0	1	0.5	1	0	0	1	0	0.5	0	0.416667	0
1	0.862745	0	0.27907	0.444444	0.177419	0.143295	0.458443	0.0658869	0.0958663	0.230769	0.25	0.76087	0.5	0.613264	0.314528	0.604831	0.261218	0.39663	0.217101	0.35723	0.246149	0.106421	0.0263889	0.0214	1	0.5	0	0	1	0.5	1	0	0	1	0	0.5	0	0.416667	0
0	0.647059	0.180305	0.860465	0.333333	0.424194	1	0.0933034	0.508772	0.769569	0.423077	0.125	0.5	0.333333	0	0.442115	0.440004	0.396639	0.478736	0.497994	0.789216	0.25	0.229508	0.1	0	0.5	0.5	0	0.5	1	0	1	0.5	0	1	0	1	1	0.666667	0
0	0.647059	0.180305	0.860465	0.333333	0.424194	1	0.0933034	0.508772	0.769569	0.423077	0.125	0.5	0.333333	0	0.442115	0.440004	0.396639	0.477522	0.502408	0.786765	0.250935	0.245902	0.1	0	0.5	0.5	0	0.5	1	0	1	0.5	0	1	0	1	1	0.666667	0
0	0.647059	0.180305	0.860465	0.333333	0.424194	1	0.0933034	0.508772	0.769569	0.423077	0.125	0.5	0.333333	0	0.442115	0.440004	0.396639	0.476307	0.506822	0.795752	0.26054	0.229508	0.0888889	0	0.5	0.5	0	0.5	1	0	1	0.5	0	1	0	1	1	0.666667	0
0	0.647059	0.180305	0.860465	0.333333	0.424194	1	0.0933034	0.508772	0.769569	0.423077	0.125	0.5	0.333333	0	0.442115	0.440004	0.396639	0.475093	0.511236	0.807598	0.265309	0.233607	0.0666667	0	0.5	0.5	0	0.5	1	0	1	0.5	0	1	0	1	1	0.666667	0
0	0.647059	0.180305	0.860465	0.333333	0.424194	1	0.0933034	0.508772	0.769569	0.423077	0.125	0.5	0.333333	0	0.442115	0.440004	0.396639	0.473879	0.51565	0.829657	0.262225	0.219672	0.0666667	0	0.5	0.5	0	0.5	1	0	1	0.5	0	1	0	1	1	0.666667	0
0	0.647059	0.180305	0.860465	0.333333	0.424194	1	0.0933034	0.508772	0.769569	0.423077	0.125	0.5	0.333333	0	0.442115	0.440004	0.396639	0.472664	0.520064	0.806373	0.211055	0.215847	0.0666667	0	0.5	0.5	0	0.5	1	0	1	0.5	0	1	0	1	1	0.666667	0
0	0.647059	0.180305	0.860465	0.333333	0.424194	1	0.0933034	0.508772	0.769569	0.423077	0.125	0.5	0.333333	0	0.442115	0.440004	0.396639	0.47145	0.524479	0.827206	0.26164	0.201405	0.0619048	0	0.5	0.5	0	0.5	1	0	1	0.5	0	1	0	1	1	0.666667	0
0	0.647059	0.180305	0.860465	0.333333	0.424194	1	0.0933034	0.508772	0.769569	0.423077	0.125	0.5	0.333333	0	0.442115	0.440004	0.396639	0.470235	0.528893	0.656863	0.064763	0.17623	0.0541667	0	0.5	0.5	0	0.5	1	0	1	0.5	0	1	0	1	1	0.666667	0
0	0.647059	0.180305	0.860465	0.333333	0.424194	1	0.0933034	0.508772	0.769569	0.423077	0.125	0.5	0.333333	0	0.442115	0.440004	0.396639	0.469021	0.533307	0.573529	0.256241	0.174863	0.0555556	0	0.5	0.5	0	0.5	1	0	1	0.5	0	1	0	1	1	0.666667	0
0	0.647059	0.180305	0.860465	0.333333	0.424194	1	0.0933034	0.508772	0.769569	0.423077	0.125	0.5	0.333333	0	0.442115	0.440004	0.396639	0.467807	0.537721	0.571078	0.31301	0.170492	0.0533333	0	0.5	0.5	0	0.5	1	0	1	0.5	0	1	0	1	1	0.666667	0
0	0.647059	0.180305	0.860465	0.333333	0.424194	1	0.0933034	0.508772	0.769569	0.423077	0.125	0.5	0.333333	0	0.442115	0.440004	0.396639	0.466592	0.542135	0.536765	0.345535	0.171386	0.0545455	0	0.5	0.5	0	0.5	1	0	1	0.5	0	1	0	1	1	0.666667	0
0	0.647059	0.180305	0.860465	0.333333	0.424194	1	0.0933034	0.508772	0.769569	0.423077	0.125	0.5	0.333333	0	0.442115	0.440004	0.396639	0.465378	0.546549	0.698529	0.277477	0.173497	0.0555556	0	0.5	0.5	0	0.5	1	0	1	0.5	0	1	0	1	1	0.666667	0
0	0.647059	0.180305	0.860465	0.333333	0.424194	1	0.0933034	0.508772	0.769569	0.423077	0.125	0.5	0.333333	0	0.442115	0.440004	0.396639	0.464164	0.550963	0.781863	0.273873	0.168033	0.05	0	0.5	0.5	0	0.5	1	0	1	0.5	0	1	0	1	1	0.666667	0
0	0.647059	0.180305	0.860465	0.333333	0.424194	1	0.0933034	0.508772	0.769569	0.423077	0.125	0.5	0.333333	0	0.442115	0.440004	0.396639	0.462949	0.555377	0.802696	0.236824	0.159836	0.0472222	0	0.5	0.5	0	0.5	1	0	1	0.5	0	1	0	1	1	0.666667	0
0	0.647059	0.180305	0.860465	0.333333	0.424194	1	0.0933034	0.508772	0.769569	0.423077	0.125	0.5	0.333333	0	0.442115	0.440004	0.396639	0.461735	0.559791	0.840686	0.272221	0.157104	0.0444444	0	0.5	0.5	0	0.5	1	0	1	0.5	0	1	0	1	1	0.666667	0
0	0.647059	0.180305	0.860465	0.333333	0.424194	1	0.0933034	0.508772	0.769569	0.423077	0.125	0.5	0.333333	0	0.442115	0.440004	0.396639	0.46052	0.564205	0.689951	0.0819798	0.155738	0.05	0	0.5	0.5	0	0.5	1	0	1	0.5	0	1	0	1	1	0.666667	0
0	0.647059	0.180305	0.860465	0.333333	0.424194	1	0.0933034	0.508772	0.769569	0.423077	0.125	0.5	0.333333	0	0.442115	0.440004	0.396639	0.459306	0.568619	0.635417	0.257756	0.157104	0.05	0	0.5	0.5	0	0.5	1	0	1	0.5	0	1	0	1	1	0.666667	0
0	0.647059	0.180305	0.860465	0.333333	0.424194	1	0.0933034	0.508772	0.769569	0.423077	0.125	0.5	0.333333	0	0.442115	0.440004	0.396639	0.458092	0.573033	0.648284	0.307107	0.157104	0.0555556	0	0.5	0.5	0	0.5	1	0	1	0.5	0	1	0	1	1	0.666667	0
0	0.647059	0.180305	0.860465	0.333333	0.424194	1	0.0933034	0.508772	0.769569	0.423077	0.125	0.5	0.333333	0	0.442115	0.440004	0.396639	0.459748	0.573286	0.612745	0.313287	0.165301	0.0583333	0	0.5	0.5	0	0.5	1	0	1	0.5	0	1	0	1	1	0.666667	0
0	0.647059	0.180305	0.860465	0.333333	0.424194	1	0.0933034	0.508772	0.769569	0.423077	0.125	0.5	0.333333	0	0.442115	0.440004	0.396639	0.461404	0.573538	0.740196	0.240591	0.178962	0.0638889	0	0.5	0.5	0	0.5	1	0	1	0.5	0	1	0	1	1	0.666667	0
0	0.647059	0.180305	0.860465	0.333333	0.424194	1	0.0933034	0.508772	0.769569	0.423077	0.125	0.5	0.333333	0	0.442115	0.440004	0.396639	0.46306	0.573791	0.713848	0.183591	0.178962	0.0638889	0	0.5	0.5	0	0.5	1	0	1	0.5	0	1	0	1	1	0.666667	0
0	0.647059	0.180305	0.860465	0.333333	0.424194	1	0.0933034	0.508772	0.769569	0.423077	0.125	0.5	0.333333	0	0.442115	0.440004	0.396639	0.464716	0.574044	0.689951	0.262836	0.18306	0.0694444	0	0.5	0.5	0	0.5	1	0	1	0.5	0	1	0	1	1	0.666667	0
0	0.647059	0.180305	0.860465	0.333333	0.424194	1	0.0933034	0.508772	0.769569	0.423077	0.125	0.5	0.333333	0	0.442115	0.440004	0.396639	0.466372	0.574296	0.704657	0.298554	0.184426	0.0694444	0	0.5	0.5	0	0.5	1	0	1	0.5	0	1	0	1	1	0.666667	0
0	0.647059	0.180305	0.860465	0.333333	0.424194	1	0.0933034	0.508772	0.769569	0.423077	0.125	0.5	0.333333	0	0.442115	0.440004	0.396639	0.468027	0.574549	0.670343	0.219046	0.184426	0.0722222	0	0.5	0.5	0	0.5	1	0	1	0.5	0	1	0	1	1	0.666667	0
0	0.647059	0.180305	0.860465	0.333333	0.424194	1	0.0933034	0.508772	0.769569	0.423077	0.125	0.5	0.333333	0	0.442115	0.440004	0.396639	0.469683	0.574802	0.667892	0.222623	0.170765	0.0694444	0	0.5	0.5	0	0.5	1	0	1	0.5	0	1	0	1	1	0.666667	0
0	0.647059	0.180305	0.860465	0.333333	0.424194	1	0.0933034	0.508772	0.769569	0.423077	0.125	0.5	0.333333	0	0.442115	0.440004	0.396639	0.471339	0.575054	0.613971	0.204382	0.174863	0.0666667	0	0.5	0.5	0	0.5	1	0	1	0.5	0	1	0	1	1	0.666667	0
0	0.647059	0.180305	0.860465	0.333333	0.424194	1	0.0933034	0.508772	0.769569	0.423077	0.125	0.5	0.333333	0	0.442115	0.440004	0.396639	0.472995	0.575307	0.594363	0.306211	0.178962	0.0694444	0	0.5	0.5	0	0.5	1	0	1	0.5	0	1	0	1	1	0.666667	0
0	0.647059	0.180305	0.860465	0.333333	0.424194	1	0.0933034	0.508772	0.769569	0.423077	0.125	0.5	0.333333	0	0.442115	0.440004	0.396639	0.474651	0.57556	0.636029	0.282542	0.17623	0.0694444	0	0.5	0.5	0	0.5	1	0	1	0.5	0	1	0	1	1	0.666667	0
0	0.647059	0.180305	0.860465	0.333333	0.424194	1	0.0933034	0.508772	0.769569	0.423077	0.125	0.5	0.333333	0	0.442115	0.440004	0.396639	0.476307	0.575812	0.681373	0.276664	0.177596	0.0666667	0	0.5	0.5	0	0.5	1	0	1	0.5	0	1	0	1	1	0.666667	0
0	0.647059	0.180305	0.860465	0.333333	0.424194	1	0.0933034	0.508772	0.769569	0.423077	0.125	0.5	0.333333	0	0.442115	0.440004	0.396639	0.477963	0.576065	0.555147	0	0.188525	0.0666667	0	0.5	0.5	0	0.5	1	0	1	0.5	0	1	0	1	1	0.666667	0
0	0.647059	0.180305	0.860465	0.333333	0.424194	1	0.0933034	0.508772	0.769569	0.423077	0.125	0.5	0.333333	0	0.442115	0.440004	0.396639	0.479619	0.576318	0.441176	0.178954	0.188525	0.0694444	0	0.5	0.5	0	0.5	1	0	1	0.5	0	1	0	1	1	0.666667	0
0	0.647059	0.180305	0.860465	0.333333	0.424194	1	0.0933034	0.508772	0.769569	0.423077	0.125	0.5	0.333333	0	0.442115	0.440004	0.396639	0.481275	0.57657	0.419118	0.383389	0.20082	0.0708333	0	0.5	0.5	0	0.5	1	0	1	0.5	0	1	0	1	1	0.666667	0
0	0.647059	0.180305	0.860465	0.333333	0.424194	1	0.0933034	0.508772	0.769569	0.423077	0.125	0.5	0.333333	0	0.442115	0.440004	0.396639	0.482931	0.576823	0.448529	0.455731	0.222678	0.0694444	0	0.5	0.5	0	0.5	1	0	1	0.5	0	1	0	1	1	0.666667	0
0	0.647059	0.180305	0.860465	0.333333	0.424194	1	0.0933034	0.508772	0.769569	0.423077	0.125	0.5	0.333333	0	0.442115	0.440004	0.396639	0.484587	0.577076	0.653186	0.313684	0.229508	0.0666667	0	0.5	0.5	0	0.5	1	0	1	0.5	0	1	0	1	1	0.666667	0
0	0.647059	0.180305	0.860465	0.333333	0.424194	1	0.0933034	0.508772	0.769569	0.423077	0.125	0.5	0.333333	0	0.442115	0.440004	0.396639	0.486243	0.577328	0.789216	0.268459	0.228142	0.0666667	0	0.5	0.5	0	0.5	1	0	1	0.5	0	1	0	1	1	0.666667	0
0	0.647059	0.180305	0.860465	0.333333	0.424194	1	0.0933034	0.508772	0.769569	0.423077	0.125	0.5	0.333333	0	0.442115	0.440004	0.396639	0.487899	0.577581	0.860294	0.274638	0.22541	0.0583333	0	0.5	0.5	0	0.5	1	0	1	0.5	0	1	0	1	1	0.666667	0
0	0.647059	0.180305	0.860465	0.333333	0.424194	1	0.0933034	0.508772	0.769569	0.423077	0.125	0.5	0.333333	0	0.442115	0.440004	0.396639	0.486574	0.576918	0.843137	0.228339	0.239071	0.0625	0	0.5	0.5	0	0.5	1	0	1	0.5	0	1	0	1	1	0.666667	0
0	0.647059	0.180305	0.860465	0.333333	0.424194	1	0.0933034	0.508772	0.769569	0.423077	0.125	0.5	0.333333	0	0.442115	0.440004	0.396639	0.485249	0.576256	0.86152	0.261371	0.233607	0.0652778	0	0.5	0.5	0	0.5	1	0	1	0.5	0	1	0	1	1	0.666667	0
0	0.647059	0.180305	0.860465	0.333333	0.424194	1	0.0933034	0.508772	0.769569	0.423077	0.125	0.5	0.333333	0	0.442115	0.440004	0.396639	0.483925	0.575593	0.830882	0.215506	0.229508	0.0680556	0	0.5	0.5	0	0.5	1	0	1	0.5	0	1	0	1	1	0.666667	0
0	0.647059	0.180305	0.860465	0.333333	0.424194	1	0.0933034	0.508772	0.769569	0.423077	0.125	0.5	0.333333	0	0.442115	0.440004	0.396639	0.4826	0.57493	0.855392	0.305374	0.228142	0.0708333	0	0.5	0.5	0	0.5	1	0	1	0.5	0	1	0	1	1	0.666667	0
0	0.647059	0.180305	0.860465	0.333333	0.424194	1	0.0933034	0.508772	0.769569	0.423077	0.125	0.5	0.333333	0	0.442115	0.440004	0.396639	0.481275	0.574267	0.867647	0.236806	0.239071	0.0736111	0	0.5	0.5	0	0.5	1	0	1	0.5	0	1	0	1	1	0.666667	0
0	0.647059	0.180305	0.860465	0.333333	0.424194	1	0.0933034	0.508772	0.769569	0.423077	0.125	0.5	0.333333	0	0.442115	0.440004	0.396639	0.47995	0.573605	0.859069	0.236982	0.22541	0.0680556	0	0.5	0.5	0	0.5	1	0	1	0.5	0	1	0	1	1	0.666667	0
0	0.647059	0.180305	0.860465	0.333333	0.424194	1	0.0933034	0.508772	0.769569	0.423077	0.125	0.5	0.333333	0	0.442115	0.440004	0.396639	0.478626	0.572942	0.841912	0.191639	0.219945	0.0625	0	0.5	0.5	0	0.5	1	0	1	0.5	0	1	0	1	1	0.666667	0
0	0.647059	0.180305	0.860465	0.333333	0.424194	1	0.0933034	0.508772	0.769569	0.423077	0.125	0.5	0.333333	0	0.442115	0.440004	0.396639	0.477301	0.572279	0.83701	0.316141	0.193989	0.0555556	0	0.5	0.5	0	0.5	1	0	1	0.5	0	1	0	1	1	0.666667	0
0	0.647059	0.180305	0.860465	0.333333	0.424194	1	0.0933034	0.508772	0.769569	0.423077	0.125	0.5	0.333333	0	0.442115	0.440004	0.396639	0.475976	0.571617	0.664216	0.0541789	0.15847	0.0513889	0	0.5	0.5	0	0.5	1	0	1	0.5	0	1	0	1	1	0.666667	0
0	0.647059	0.180305	0.860465	0.333333	0.424194	1	0.0933034	0.508772	0.769569	0.423077	0.125	0.5	0.333333	0	0.442115	0.440004	0.396639	0.474651	0.570954	0.606618	0.258958	0.150273	0.0541667	0	0.5	0.5	0	0.5	1	0	1	0.5	0	1	0	1	1	0.666667	0
0	0.647059	0.180305	0.860465	0.333333	0.424194	1	0.0933034	0.508772	0.769569	0.423077	0.125	0.5	0.333333	0	0.442115	0.440004	0.396639	0.473327	0.570291	0.609069	0.265506	0.150273	0.0541667	0	0.5	0.5	0	0.5	1	0	1	0.5	0	1	0	1	1	0.666667	0
0	0.647059	0.180305	0.860465	0.333333	0.424194	1	0.0933034	0.508772	0.769569	0.423077	0.125	0.5	0.333333	0	0.442115	0.440004	0.396639	0.472002	0.569629	0.547794	0.349158	0.156421	0.0625	0	0.5	0.5	0	0.5	1	0	1	0.5	0	1	0	1	1	0.666667	0
0	0.647059	0.180305	0.860465	0.333333	0.424194	1	0.0933034	0.508772	0.769569	0.423077	0.125	0.5	0.333333	0	0.442115	0.440004	0.396639	0.470677	0.568966	0.732843	0.288983	0.157787	0.0638889	0	0.5	0.5	0	0.5	1	0	1	0.5	0	1	0	1	1	0.666667	0
0	0.647059	0.180305	0.860465	0.333333	0.424194	1	0.0933034	0.508772	0.769569	0.423077	0.125	0.5	0.333333	0	0.442115	0.440004	0.396639	0.469352	0.568303	0.802696	0.2835	0.161885	0.0638889	0	0.5	0.5	0	0.5	1	0	1	0.5	0	1	0	1	1	0.666667	0
0	0.647059	0.180305	0.860465	0.333333	0.424194	1	0.0933034	0.508772	0.769569	0.423077	0.125	0.5	0.333333	0	0.442115	0.440004	0.396639	0.468027	0.56764	0.862745	0.255556	0.163251	0.0638889	0	0.5	0.5	0	0.5	1	0	1	0.5	0	1	0	1	1	0.666667	0
0	0.647059	0.180305	0.860465	0.333333	0.424194	1	0.0933034	0.508772	0.769569	0.423077	0.125	0.5	0.333333	0	0.442115	0.440004	0.396639	0.466703	0.566978	0.852941	0.215261	0.161885	0.0638889	0	0.5	0.5	0	0.5	1	0	1	0.5	0	1	0	1	1	0.666667	0
0	0.647059	0.180305	0.860465	0.333333	0.424194	1	0.0933034	0.508772	0.769569	0.423077	0.125	0.5	0.333333	0	0.442115	0.440004	0.396639	0.465378	0.566315	0.878676	0.275086	0.148224	0.0638889	0	0.5	0.5	0	0.5	1	0	1	0.5	0	1	0	1	1	0.666667	0
0	0.647059	0.180305	0.860465	0.333333	0.424194	1	0.0933034	0.508772	0.769569	0.423077	0.125	0.5	0.333333	0	0.442115	0.440004	0.396639	0.464053	0.565652	0.889706	0.274267	0.14959	0.0638889	0	0.5	0.5	0	0.5	1	0	1	0.5	0	1	0	1	1	0.666667	0
0	0.647059	0.180305	0.860465	0.333333	0.424194	1	0.0933034	0.508772	0.769569	0.423077	0.125	0.5	0.333333	0	0.442115	0.440004	0.396639	0.462728	0.56499	0.894608	0.251776	0.150956	0.0666667	0	0.5	0.5	0	0.5	1	0	1	0.5	0	1	0	1	1	0.666667	0
0	0.647059	0.180305	0.860465	0.333333	0.424194	1	0.0933034	0.508772	0.769569	0.423077	0.125	0.5	0.333333	0	0.442115	0.440004	0.396639	0.461404	0.564327	0.941176	0.249362	0.162568	0.0666667	0	0.5	0.5	0	0.5	1	0	1	0.5	0	1	0	1	1	0.666667	0
0	0.647059	0.180305	0.860465	0.333333	0.424194	1	0.0933034	0.508772	0.769569	0.423077	0.125	0.5	0.333333	0	0.442115	0.440004	0.396639	0.460079	0.563664	0.866422	0.195549	0.172814	0.0666667	0	0.5	0.5	0	0.5	1	0	1	0.5	0	1	0	1	1	0.666667	0
0	0.54902	0.124827	0.395349	0.111111	0.0516129	0.676056	0.20972	0.751657	0.67898	0.615385	0	0.282609	0.5	0.591851	0.101282	0.815803	0.487825	0.506269	0.74245	0.426961	0.25	0.163934	0.0833333	0	0	0	0	0.5	0.5	0.5	1	0	0	1	0	1	0.5	0.333333	1
0	0.54902	0.124827	0.395349	0.111111	0.0516129	0.676056	0.20972	0.751657	0.67898	0.615385	0	0.282609	0.5	0.591851	0.101282	0.815803	0.487825	0.506201	0.743645	0.416912	0.24129	0.163934	0.0555556	0.08	0	0	0	0.5	0.5	0.5	1	0	0	1	0	1	0.5	0.333333	0
0	0.54902	0.124827	0.395349	0.111111	0.0516129	0.676056	0.20972	0.751657	0.67898	0.615385	0	0.282609	0.5	0.591851	0.101282	0.815803	0.487825	0.506132	0.74484	0.366176	0.173409	0.10929	0.0555556	0.0533333	0	0	0	0.5	0.5	0.5	1	0	0	1	0	1	0.5	0.333333	0
0	0.54902	0.124827	0.395349	0.111111	0.0516129	0.676056	0.20972	0.751657	0.67898	0.615385	0	0.282609	0.5	0.591851	0.101282	0.815803	0.487825	0.506064	0.746034	0.389828	0.310925	0.114754	0.05	0.04	0	0	0	0.5	0.5	0.5	1	0	0	1	0	1	0.5	0.333333	0
0	0.54902	0.124827	0.395349	0.111111	0.0516129	0.676056	0.20972	0.751657	0.67898	0.615385	0	0.282609	0.5	0.591851	0.101282	0.815803	0.490057	0.505996	0.747229	0.406863	0.309615	0.118033	0.04	0.032	0	0	0	0.5	0.5	0.5	1	0	0	1	0	1	0.5	0.333333	0
0	0.54902	0.124827	0.395349	0.111111	0.0516129	0.676056	0.20972	0.751657	0.67898	0.615385	0	0.282609	0.5	0.591851	0.101282	0.815803	0.49229	0.505928	0.748424	0.431373	0.293652	0.122951	0.0384259	0.0266667	0	0	0	0.5	0.5	0.5	1	0	0	1	0	1	0.5	0.333333	0
0	0.54902	0.124827	0.395349	0.111111	0.0516129	0.676056	0.20972	0.751657	0.67898	0.615385	0	0.282609	0.5	0.591851	0.101282	0.815803	0.494522	0.50586	0.749619	0.437623	0.157012	0.126464	0.0373016	0.0228571	0	0	0	0.5	0.5	0.5	1	0	0	1	0	1	0.5	0.333333	0
0	0.54902	0.124827	0.395349	0.111111	0.0516129	0.676056	0.20972	0.751657	0.67898	0.615385	0	0.282609	0.5	0.591851	0.101282	0.815803	0.496754	0.505791	0.750814	0.447917	0.283375	0.129098	0.046875	0.02	0	0	0	0.5	0.5	0.5	1	0	0	1	0	1	0.5	0.333333	0
0	0.54902	0.124827	0.395349	0.111111	0.0516129	0.676056	0.20972	0.751657	0.67898	0.615385	0	0.282609	0.5	0.591851	0.101282	0.815803	0.498986	0.505723	0.752009	0.452819	0.286901	0.127505	0.0416667	0.0177778	0	0	0	0.5	0.5	0.5	1	0	0	1	0	1	0.5	0.333333	0
0	0.54902	0.124827	0.395349	0.111111	0.0516129	0.676056	0.20972	0.751657	0.67898	0.615385	0	0.282609	0.5	0.591851	0.101282	0.815803	0.501218	0.505655	0.753204	0.456495	0.281928	0.129508	0.0469444	0.016	0	0	0	0.5	0.5	0.5	1	0	0	1	0	1	0.5	0.333333	0
0	0.54902	0.124827	0.395349	0.111111	0.0516129	0.676056	0.20972	0.751657	0.67898	0.615385	0	0.282609	0.5	0.591851	0.101282	0.815803	0.50345	0.505587	0.754398	0.482108	0.199991	0.131148	0.054798	0.0145455	0	0	0	0.5	0.5	0.5	1	0	0	1	0	1	0.5	0.333333	0
0	0.54902	0.124827	0.395349	0.111111	0.0516129	0.676056	0.20972	0.751657	0.67898	0.615385	0	0.282609	0.5	0.591851	0.101282	0.815803	0.505683	0.505519	0.755593	0.488358	0.266772	0.132514	0.0576852	0.0133333	0	0	0	0.5	0.5	0.5	1	0	0	1	0	1	0.5	0.333333	0
0	0.54902	0.124827	0.395349	0.111111	0.0516129	0.676056	0.20972	0.751657	0.67898	0.615385	0	0.282609	0.5	0.591851	0.101282	0.815803	0.507915	0.505451	0.756788	0.499265	0.283911	0.131148	0.0507407	0.0123077	0	0	0	0.5	0.5	0.5	1	0	0	1	0	1	0.5	0.333333	0
0	0.54902	0.124827	0.395349	0.111111	0.0516129	0.676056	0.20972	0.751657	0.67898	0.615385	0	0.282609	0.5	0.591851	0.101282	0.815803	0.510147	0.505382	0.757983	0.444853	0.168295	0.128689	0.0569444	0.0114286	0	0	0	0.5	0.5	0.5	1	0	0	1	0	1	0.5	0.333333	0
0	0.54902	0.124827	0.395349	0.111111	0.0516129	0.676056	0.20972	0.751657	0.67898	0.615385	0	0.282609	0.5	0.591851	0.101282	0.815803	0.512379	0.505314	0.759178	0.507475	0.328118	0.128689	0.0523148	0.0106667	0	0	0	0.5	0.5	0.5	1	0	0	1	0	1	0.5	0.333333	1
0	0.54902	0.124827	0.395349	0.111111	0.0516129	0.676056	0.20972	0.751657	0.67898	0.615385	0	0.282609	0.5	0.591851	0.101282	0.815803	0.514611	0.505246	0.760373	0.375735	0	0.11776	0.0869444	0.0725	0	0	0	0.5	0.5	0.5	1	0	0	1	0	1	0.5	0.333333	0
0	0.54902	0.124827	0.395349	0.111111	0.0516129	0.676056	0.20972	0.751657	0.67898	0.615385	0	0.282609	0.5	0.591851	0.101282	0.815803	0.516844	0.505178	0.761568	0.297672	0.200821	0.115027	0.101944	0.0682353	0	0	0	0.5	0.5	0.5	1	0	0	1	0	1	0.5	0.333333	0
0	0.54902	0.124827	0.395349	0.111111	0.0516129	0.676056	0.20972	0.751657	0.67898	0.615385	0	0.282609	0.5	0.591851	0.101282	0.815803	0.519076	0.50511	0.762763	0.316422	0.284884	0.111749	0.102176	0.0644444	0	0	0	0.5	0.5	0.5	1	0	0	1	0	1	0.5	0.333333	0
0	0.54902	0.124827	0.395349	0.111111	0.0516129	0.676056	0.20972	0.751657	0.67898	0.615385	0	0.282609	0.5	0.591851	0.101282	0.815803	0.521308	0.505041	0.763957	0.272426	0.429822	0.109973	0.0996296	0.0610526	0	0	0	0.5	0.5	0.5	1	0	0	1	0	1	0.5	0.333333	0
0	0.54902	0.124827	0.395349	0.111111	0.0516129	0.676056	0.20972	0.751657	0.67898	0.615385	0	0.282609	0.5	0.591851	0.101282	0.815803	0.52354	0.504973	0.765152	0.38701	0.291409	0.10929	0.0901389	0.058	0	0	0	0.5	0.5	0.5	1	0	0	1	0	1	0.5	0.333333	0
0	0.54902	0.124827	0.395349	0.111111	0.0516129	0.676056	0.20972	0.751657	0.67898	0.615385	0	0.282609	0.5	0.591851	0.101282	0.815803	0.525772	0.504905	0.766347	0.439461	0.260085	0.111612	0.0901389	0.0552381	0	0	0	0.5	0.5	0.5	1	0	0	1	0	1	0.5	0.333333	0
0	0.54902	0.124827	0.395349	0.111111	0.0516129	0.676056	0.20972	0.751657	0.67898	0.615385	0	0.282609	0.5	0.591851	0.101282	0.815803	0.528004	0.504837	0.767542	0.421814	0.182501	0.110383	0.0847685	0.0527273	0	0	0	0.5	0.5	0.5	1	0	0	1	0	1	0.5	0.333333	0
0	0.54902	0.124827	0.395349	0.111111	0.0516129	0.676056	0.20972	0.751657	0.67898	0.615385	0	0.282609	0.5	0.591851	0.101282	0.815803	0.530237	0.504769	0.768737	0.378064	0.183181	0.10724	0.0787963	0.0504348	0	0	0	0.5	0.5	0.5	1	0	0	1	0	1	0.5	0.333333	0
0	0.54902	0.124827	0.395349	0.111111	0.0516129	0.676056	0.20972	0.751657	0.67898	0.615385	0	0.282609	0.5	0.591851	0.101282	0.815803	0.532469	0.5047	0.769932	0.366667	0.281774	0.105191	0.0760648	0.0483333	0	0	0	0.5	0.5	0.5	1	0	0	1	0	1	0.5	0.333333	0
0	0.54902	0.124827	0.395349	0.111111	0.0516129	0.676056	0.20972	0.751657	0.67898	0.615385	0	0.282609	0.5	0.591851	0.101282	0.815803	0.534701	0.504632	0.771127	0.356005	0.292422	0.0928962	0.0760648	0.0464	0	0	0	0.5	0.5	0.5	1	0	0	1	0	1	0.5	0.333333	0
0	0.54902	0.124827	0.395349	0.111111	0.0516129	0.676056	0.20972	0.751657	0.67898	0.615385	0	0.282609	0.5	0.591851	0.101282	0.815803	0.536933	0.504564	0.772321	0.300858	0.0811532	0.081694	0.116065	0.0446154	0	0	0	0.5	0.5	0.5	1	0	0	1	0	1	0.5	0.333333	0
0	0.54902	0.124827	0.395349	0.111111	0.0516129	0.676056	0.20972	0.751657	0.67898	0.615385	0	0.282609	0.5	0.591851	0.101282	0.815803	0.539165	0.504496	0.773516	0.346936	0.339157	0.081694	0.116065	0.042963	0	0	0	0.5	0.5	0.5	1	0	0	1	0	1	0.5	0.333333	0
0	0.54902	0.124827	0.395349	0.111111	0.0516129	0.676056	0.20972	0.751657	0.67898	0.615385	0	0.282609	0.5	0.591851	0.101282	0.815803	0.541397	0.504428	0.774711	0.374877	0.337607	0.090847	0.0786574	0.0414286	0	0	0	0.5	0.5	0.5	1	0	0	1	0	1	0.5	0.333333	0
0	0.54902	0.124827	0.395349	0.111111	0.0516129	0.676056	0.20972	0.751657	0.67898	0.615385	0	0.282609	0.5	0.591851	0.101282	0.815803	0.54363	0.50436	0.775906	0.395711	0.317541	0.0949454	0.0636574	0.04	0	0	0	0.5	0.5	0.5	1	0	0	1	0	1	0.5	0.333333	0
0	0.54902	0.124827	0.395349	0.111111	0.0516129	0.676056	0.20972	0.751657	0.67898	0.615385	0	0.282609	0.5	0.591851	0.101282	0.815803	0.545862	0.504291	0.777101	0.458946	0.189778	0.0964481	0.0635185	0.0386667	0	0	0	0.5	0.5	0.5	1	0	0	1	0	1	0.5	0.333333	0
0	0.54902	0.124827	0.395349	0.111111	0.0516129	0.676056	0.20972	0.751657	0.67898	0.615385	0	0.282609	0.5	0.591851	0.101282	0.815803	0.548094	0.504223	0.778296	0.426961	0.184975	0.085929	0.0660185	0.0374194	0	0	0	0.5	0.5	0.5	1	0	0	1	0	1	0.5	0.333333	1
0	0.54902	0.124827	0.395349	0.111111	0.0516129	0.676056	0.20972	0.751657	0.67898	0.615385	0	0.282609	0.5	0.591851	0.101282	0.815803	0.550326	0.504155	0.779491	0.295833	0	0.0743169	0.0793519	0.0675	0	0	0	0.5	0.5	0.5	1	0	0	1	0	1	0.5	0.333333	0
0	0.54902	0.124827	0.395349	0.111111	0.0516129	0.676056	0.20972	0.751657	0.67898	0.615385	0	0.282609	0.5	0.591851	0.101282	0.815803	0.539539	0.504087	0.780686	0.179044	0.0538852	0.0624317	0.104815	0.0938636	0	0	0	0.5	0.5	0.5	1	0	0	1	0	1	0.5	0.333333	0
0	0.54902	0.124827	0.395349	0.111111	0.0516129	0.676056	0.20972	0.751657	0.67898	0.615385	0	0.282609	0.5	0.591851	0.101282	0.815803	0.528752	0.504515	0.778794	0.16826	0.474455	0.0620219	0.10375	0.0911029	0	0	0	0.5	0.5	0.5	1	0	0	1	0	1	0.5	0.333333	0
0	0.54902	0.124827	0.395349	0.111111	0.0516129	0.676056	0.20972	0.751657	0.67898	0.615385	0	0.282609	0.5	0.591851	0.101282	0.815803	0.517965	0.504944	0.776903	0.195343	0.573573	0.0653005	0.101065	0.0885	0	0	0	0.5	0.5	0.5	1	0	0	1	0	1	0.5	0.333333	0
0	0.54902	0.124827	0.395349	0.111111	0.0516129	0.676056	0.20972	0.751657	0.67898	0.615385	0	0.282609	0.5	0.591851	0.101282	0.815803	0.507178	0.505373	0.775011	0.301838	0.351001	0.0657104	0.0963426	0.0860417	0	0	0	0.5	0.5	0.5	1	0	0	1	0	1	0.5	0.333333	0
0	0.54902	0.124827	0.395349	0.111111	0.0516129	0.676056	0.20972	0.751657	0.67898	0.615385	0	0.282609	0.5	0.591851	0.101282	0.815803	0.496391	0.505801	0.77312	0.401471	0.259737	0.0782787	0.0963426	0.0837162	0	0	0	0.5	0.5	0.5	1	0	0	1	0	1	0.5	0.333333	0
0	0.54902	0.124827	0.395349	0.111111	0.0516129	0.676056	0.20972	0.751657	0.67898	0.615385	0	0.282609	0.5	0.591851	0.101282	0.815803	0.485604	0.50623	0.771229	0.421324	0.223521	0.0868852	0.0478241	0.0815132	0	0	0	0.5	0.5	0.5	1	0	0	1	0	1	0.5	0.333333	0
0	0.54902	0.124827	0.395349	0.111111	0.0516129	0.676056	0.20972	0.751657	0.67898	0.615385	0	0.282609	0.5	0.591851	0.101282	0.815803	0.474816	0.506658	0.769337	0.410907	0.24685	0.097541	0.0478241	0.0794231	0	0	0	0.5	0.5	0.5	1	0	0	1	0	1	0.5	0.333333	0
0	0.54902	0.124827	0.395349	0.111111	0.0516129	0.676056	0.20972	0.751657	0.67898	0.615385	0	0.282609	0.5	0.591851	0.101282	0.815803	0.464029	0.507087	0.767446	0.42402	0.279098	0.0987705	0.0478241	0.0774375	0	0	0	0.5	0.5	0.5	1	0	0	1	0	1	0.5	0.333333	0
0	0.54902	0.124827	0.395349	0.111111	0.0516129	0.676056	0.20972	0.751657	0.67898	0.615385	0	0.282609	0.5	0.591851	0.101282	0.815803	0.453242	0.507516	0.765554	0.419485	0.236302	0.0963115	0.0478241	0.0755488	0	0	0	0.5	0.5	0.5	1	0	0	1	0	1	0.5	0.333333	0
0	0.54902	0.124827	0.395349	0.111111	0.0516129	0.676056	0.20972	0.751657	0.67898	0.615385	0	0.282609	0.5	0.591851	0.101282	0.815803	0.442455	0.507944	0.763663	0.409436	0.210712	0.0912568	0.0607407	0.07375	0	0	0	0.5	0.5	0.5	1	0	0	1	0	1	0.5	0.333333	0
0	0.54902	0.124827	0.395349	0.111111	0.0516129	0.676056	0.20972	0.751657	0.67898	0.615385	0	0.282609	0.5	0.591851	0.101282	0.815803	0.431668	0.508373	0.761771	0.430392	0.289807	0.101639	0.0582407	0.0720349	0	0	0	0.5	0.5	0.5	1	0	0	1	0	1	0.5	0.333333	0
0	0.54902	0.124827	0.395349	0.111111	0.0516129	0.676056	0.20972	0.751657	0.67898	0.615385	0	0.282609	0.5	0.591851	0.101282	0.815803	0.420881	0.508802	0.75988	0.436275	0.286631	0.113388	0.0449074	0.0703977	0	0	0	0.5	0.5	0.5	1	0	0	1	0	1	0.5	0.333333	0
0	0.54902	0.124827	0.395349	0.111111	0.0516129	0.676056	0.20972	0.751657	0.67898	0.615385	0	0.282609	0.5	0.591851	0.101282	0.815803	0.410094	0.50923	0.757989	0.458456	0.268733	0.128962	0.0239815	0.0688333	0	0	0	0.5	0.5	0.5	1	0	0	1	0	1	0.5	0.333333	0
0	0.54902	0.124827	0.395349	0.111111	0.0516129	0.676056	0.20972	0.751657	0.67898	0.615385	0	0.282609	0.5	0.591851	0.101282	0.815803	0.399307	0.509659	0.756097	0.468995	0.2065	0.131421	0.0275	0.067337	0	0	0	0.5	0.5	0.5	1	0	0	1	0	1	0.5	0.333333	0
0	0.54902	0.124827	0.395349	0.111111	0.0516129	0.676056	0.20972	0.751657	0.67898	0.615385	0	0.282609	0.5	0.591851	0.101282	0.815803	0.38852	0.510087	0.754206	0.394118	0.133384	0.118989	0.0250463	0.0659043	0	0	0	0.5	0.5	0.5	1	0	0	1	0	1	0.5	0.333333	0
0	0.54902	0.124827	0.395349	0.111111	0.0516129	0.676056	0.20972	0.751657	0.67898	0.615385	0	0.282609	0.5	0.591851	0.101282	0.815803	0.377733	0.510516	0.752314	0.33701	0.207646	0.114617	0.0250463	0.0645312	0	0	0	0.5	0.5	0.5	1	0	0	1	0	1	0.5	0.333333	0
0	0.54902	0.124827	0.395349	0.111111	0.0516129	0.676056	0.20972	0.751657	0.67898	0.615385	0	0.282609	0.5	0.591851	0.101282	0.815803	0.366945	0.510945	0.750423	0.283211	0.250782	0.113115	0.0250463	0.0632143	0	0	0	0.5	0.5	0.5	1	0	0	1	0	1	0.5	0.333333	0
0	0.54902	0.124827	0.395349	0.111111	0.0516129	0.676056	0.20972	0.751657	0.67898	0.615385	0	0.282609	0.5	0.591851	0.101282	0.815803	0.356158	0.511373	0.748532	0.246936	0.233867	0.116667	0.0250463	0.06195	0	0	0	0.5	0.5	0.5	1	0	0	1	0	1	0.5	0.333333	0
0	0.54902	0.124827	0.395349	0.111111	0.0516129	0.676056	0.20972	0.751657	0.67898	0.615385	0	0.282609	0.5	0.591851	0.101282	0.815803	0.345371	0.511802	0.74664	0.215564	0.0852757	0.106011	0.0250463	0.0607353	0	0	0	0.5	0.5	0.5	1	0	0	1	0	1	0.5	0.333333	0
0	0.54902	0.124827	0.395349	0.111111	0.0516129	0.676056	0.20972	0.751657	0.67898	0.615385	0	0.282609	0.5	0.591851	0.101282	0.815803	0.334584	0.512231	0.744749	0.179412	0.179645	0.0956284	0.0250463	0.0595673	0	0	0	0.5	0.5	0.5	1	0	0	1	0	1	0.5	0.333333	0
0	0.54902	0.124827	0.395349	0.111111	0.0516129	0.676056	0.20972	0.751657	0.67898	0.615385	0	0.282609	0.5	0.591851	0.101282	0.815803	0.323797	0.512659	0.742857	0.158824	0.316358	0.0857923	0.0250463	0.0584434	0	0	0	0.5	0.5	0.5	1	0	0	1	0	1	0.5	0.333333	0
0	0.54902	0.124827	0.395349	0.111111	0.0516129	0.676056	0.20972	0.751657	0.67898	0.615385	0	0.282609	0.5	0.591851	0.101282	0.815803	0.31301	0.513088	0.740966	0.146201	0.314082	0.0803279	0.00949074	0.0573611	0	0	0	0.5	0.5	0.5	1	0	0	1	0	1	0.5	0.333333	0
0	0.666667	0.0762829	0.813953	0.555556	0	0.412125	0.458283	0.6577	0.579595	0.461538	0	0.5	0	0	0.269075	0.710082	0.785002	0.517143	0.499616	0.215686	0.25	0.270492	0.0222222	0	0.5	0	0	0.5	1	0.5	1	0.5	1	0	0	1	1	0.666667	0
0	0.666667	0.0762829	0.813953	0.555556	0	0.412125	0.458283	0.6577	0.579595	0.461538	0	0.5	0	0	0.269075	0.710082	0.771039	0.51476	0.498873	0.431373	0.377728	0.22541	0.0208333	0	0.5	0	0	0.5	1	0.5	1	0.5	1	0	0	1	1	0.666667	0
0	0.666667	0.0762829	0.813953	0.555556	0	0.412125	0.458283	0.6577	0.579595	0.461538	0	0.5	0	0	0.269075	0.710082	0.757077	0.512377	0.49813	0.573529	0.382104	0.23224	0.0212963	0	0.5	0	0	0.5	1	0.5	1	0.5	1	0	0	1	1	0.666667	1
0	0.666667	0.0762829	0.813953	0.555556	0	0.412125	0.458283	0.6577	0.579595	0.461538	0	0.5	0	0	0.269075	0.710082	0.743114	0.509994	0.497386	0.616422	0.303571	0.223361	0.0208333	0.1056	0.5	0	0	0.5	1	0.5	1	0.5	1	0	0	1	1	0.666667	1
0	0.666667	0.0762829	0.813953	0.555556	0	0.412125	0.458283	0.6577	0.579595	0.461538	0	0.5	0	0	0.269075	0.710082	0.729152	0.507611	0.496643	0.746324	0.244401	0.218033	0.0211111	0.22548	0.5	0	0	0.5	1	0.5	1	0.5	1	0	0	1	1	0.666667	1
0	0.666667	0.0762829	0.813953	0.555556	0	0.412125	0.458283	0.6577	0.579595	0.461538	0	0.5	0	0	0.269075	0.710082	0.71519	0.505228	0.4959	0.707108	0.172929	0.203552	0.0212963	0.271967	0.5	0	0	0.5	1	0.5	1	0.5	1	0	0	1	1	0.666667	0
0	0.666667	0.0762829	0.813953	0.555556	0	0.412125	0.458283	0.6577	0.579595	0.461538	0	0.5	0	0	0.269075	0.710082	0.701227	0.502845	0.495157	0.688725	0.291564	0.188525	0.0206349	0.233114	0.5	0	0	0.5	1	0.5	1	0.5	1	0	0	1	1	0.666667	0
0	0.666667	0.0762829	0.813953	0.555556	0	0.412125	0.458283	0.6577	0.579595	0.461538	0	0.5	0	0	0.269075	0.710082	0.687265	0.500462	0.494414	0.551471	0.0906667	0.164959	0.0180556	0.203975	0.5	0	0	0.5	1	0.5	1	0.5	1	0	0	1	1	0.666667	0
0	0.666667	0.0762829	0.813953	0.555556	0	0.412125	0.458283	0.6577	0.579595	0.461538	0	0.5	0	0	0.269075	0.710082	0.673302	0.498079	0.493671	0.490196	0.251852	0.175774	0.0197531	0.181311	0.5	0	0	0.5	1	0.5	1	0.5	1	0	0	1	1	0.666667	0
0	0.666667	0.0762829	0.813953	0.555556	0	0.412125	0.458283	0.6577	0.579595	0.461538	0	0.5	0	0	0.269075	0.710082	0.65934	0.495696	0.492928	0.551471	0.375	0.172951	0.02	0.16318	0.5	0	0	0.5	1	0.5	1	0.5	1	0	0	1	1	0.666667	0
0	0.666667	0.0762829	0.813953	0.555556	0	0.412125	0.458283	0.6577	0.579595	0.461538	0	0.5	0	0	0.269075	0.710082	0.645378	0.493313	0.492185	0.496324	0.251719	0.173621	0.020202	0.148345	0.5	0	0	0.5	1	0.5	1	0.5	1	0	0	1	1	0.666667	0
0	0.666667	0.0762829	0.813953	0.555556	0	0.412125	0.458283	0.6577	0.579595	0.461538	0	0.5	0	0	0.269075	0.710082	0.631415	0.490931	0.491442	0.520833	0.128355	0.175546	0.0203704	0.135983	0.5	0	0	0.5	1	0.5	1	0.5	1	0	0	1	1	0.666667	0
0	0.666667	0.0762829	0.813953	0.555556	0	0.412125	0.458283	0.6577	0.579595	0.461538	0	0.5	0	0	0.269075	0.710082	0.617453	0.488548	0.490698	0.582108	0.343033	0.161202	0.0203704	0.125523	0.5	0	0	0.5	1	0.5	1	0.5	1	0	0	1	1	0.666667	0
0	0.666667	0.0762829	0.813953	0.555556	0	0.412125	0.458283	0.6577	0.579595	0.461538	0	0.5	0	0	0.269075	0.710082	0.60349	0.486165	0.489955	0.398284	0	0.15847	0.0261574	0.116557	0.5	0	0	0.5	1	0.5	1	0.5	1	0	0	1	1	0.666667	0
0	0.666667	0.0762829	0.813953	0.555556	0	0.412125	0.458283	0.6577	0.579595	0.461538	0	0.5	0	0	0.269075	0.710082	0.589528	0.483782	0.489212	0.281863	0.0777958	0.150273	0.0368056	0.108787	0.5	0	0	0.5	1	0.5	1	0.5	1	0	0	1	1	0.666667	0
0	0.666667	0.0762829	0.813953	0.555556	0	0.412125	0.458283	0.6577	0.579595	0.461538	0	0.5	0	0	0.269075	0.710082	0.575566	0.481399	0.488469	0.330882	0.319092	0.148907	0.037037	0.101987	0.5	0	0	0.5	1	0.5	1	0.5	1	0	0	1	1	0.666667	0
0	0.666667	0.0762829	0.813953	0.555556	0	0.412125	0.458283	0.6577	0.579595	0.461538	0	0.5	0	0	0.269075	0.710082	0.561603	0.483205	0.487886	0.290441	0.49574	0.146858	0.0416667	0.0959882	0.5	0	0	0.5	1	0.5	1	0.5	1	0	0	1	1	0.666667	0
0	0.666667	0.0762829	0.813953	0.555556	0	0.412125	0.458283	0.6577	0.579595	0.461538	0	0.5	0	0	0.269075	0.710082	0.547641	0.485011	0.487303	0.4375	0.340975	0.144126	0.0416667	0.0906556	0.5	0	0	0.5	1	0.5	1	0.5	1	0	0	1	1	0.666667	0
0	0.666667	0.0762829	0.813953	0.555556	0	0.412125	0.458283	0.6577	0.579595	0.461538	0	0.5	0	0	0.269075	0.710082	0.533678	0.486817	0.486721	0.560049	0.260207	0.146858	0.0421296	0.0858842	0.5	0	0	0.5	1	0.5	1	0.5	1	0	0	1	1	0.666667	0
0	0.666667	0.0762829	0.813953	0.555556	0	0.412125	0.458283	0.6577	0.579595	0.461538	0	0.5	0	0	0.269075	0.710082	0.519716	0.488623	0.486138	0.58701	0.252604	0.159153	0.0439815	0.08159	0.5	0	0	0.5	1	0.5	1	0.5	1	0	0	1	1	0.666667	0
0	0.666667	0.0762829	0.813953	0.555556	0	0.412125	0.458283	0.6577	0.579595	0.461538	0	0.5	0	0	0.269075	0.710082	0.505754	0.490429	0.485555	0.602941	0.270299	0.145492	0.0425926	0.0777048	0.5	0	0	0.5	1	0.5	1	0.5	1	0	0	1	1	0.666667	0
0	0.666667	0.0762829	0.813953	0.555556	0	0.412125	0.458283	0.6577	0.579595	0.461538	0	0.5	0	0	0.269075	0.710082	0.491791	0.492235	0.484972	0.572304	0.210241	0.14959	0.0423611	0.0741727	0.5	0	0	0.5	1	0.5	1	0.5	1	0	0	1	1	0.666667	0
0	0.666667	0.0762829	0.813953	0.555556	0	0.412125	0.458283	0.6577	0.579595	0.461538	0	0.5	0	0	0.269075	0.710082	0.477829	0.494041	0.48439	0.602941	0.295479	0.153689	0.0423611	0.0709478	0.5	0	0	0.5	1	0.5	1	0.5	1	0	0	1	1	0.666667	0
0	0.666667	0.0762829	0.813953	0.555556	0	0.412125	0.458283	0.6577	0.579595	0.461538	0	0.5	0	0	0.269075	0.710082	0.463866	0.495847	0.483807	0.64951	0.300538	0.150956	0.0423611	0.0679917	0.5	0	0	0.5	1	0.5	1	0.5	1	0	0	1	1	0.666667	0
0	0.666667	0.0762829	0.813953	0.555556	0	0.412125	0.458283	0.6577	0.579595	0.461538	0	0.5	0	0	0.269075	0.710082	0.463866	0.497653	0.483224	0.631127	0.219631	0.161885	0.0423611	0.065272	0.5	0	0	0.5	1	0.5	1	0.5	1	0	0	1	1	0.666667	0
0	0.666667	0.0762829	0.813953	0.555556	0	0.412125	0.458283	0.6577	0.579595	0.461538	0	0.5	0	0	0.269075	0.710082	0.463866	0.499459	0.482641	0.747549	0.357571	0.157787	0.0349537	0.0627615	0.5	0	0	0.5	1	0.5	1	0.5	1	0	0	1	1	0.666667	0
0	0.666667	0.0762829	0.813953	0.555556	0	0.412125	0.458283	0.6577	0.579595	0.461538	0	0.5	0	0	0.269075	0.710082	0.463866	0.501265	0.482058	0.606618	0.0570717	0.156421	0.0261574	0.060437	0.5	0	0	0.5	1	0.5	1	0.5	1	0	0	1	1	0.666667	0
0	0.666667	0.0762829	0.813953	0.555556	0	0.412125	0.458283	0.6577	0.579595	0.461538	0	0.5	0	0	0.269075	0.710082	0.463866	0.503071	0.481476	0.502451	0.16622	0.160519	0.0243056	0.0582786	0.5	0	0	0.5	1	0.5	1	0.5	1	0	0	1	1	0.666667	0
0	0.666667	0.0762829	0.813953	0.555556	0	0.412125	0.458283	0.6577	0.579595	0.461538	0	0.5	0	0	0.269075	0.710082	0.463866	0.504877	0.480893	0.502451	0.249134	0.165301	0.0196759	0.056269	0.5	0	0	0.5	1	0.5	1	0.5	1	0	0	1	1	0.666667	0
0	0.666667	0.0762829	0.813953	0.555556	0	0.412125	0.458283	0.6577	0.579595	0.461538	0	0.5	0	0	0.269075	0.710082	0.463866	0.506683	0.48031	0.443627	0.38801	0.17623	0.0194444	0.0543933	0.5	0	0	0.5	1	0.5	1	0.5	1	0	0	1	1	0.666667	0
0	0.666667	0.0762829	0.813953	0.555556	0	0.412125	0.458283	0.6577	0.579595	0.461538	0	0.5	0	0	0.269075	0.710082	0.463866	0.508489	0.479727	0.572304	0.280158	0.184426	0.019213	0.0526387	0.5	0	0	0.5	1	0.5	1	0.5	1	0	0	1	1	0.666667	0
0	0.666667	0.0762829	0.813953	0.555556	0	0.412125	0.458283	0.6577	0.579595	0.461538	0	0.5	0	0	0.269075	0.710082	0.463866	0.510295	0.479144	0.639706	0.252151	0.176503	0.019213	0.0509937	0.5	0	0	0.5	1	0.5	1	0.5	1	0	0	1	1	0.666667	0
0	0.666667	0.0762829	0.813953	0.555556	0	0.412125	0.458283	0.6577	0.579595	0.461538	0	0.5	0	0	0.269075	0.710082	0.463866	0.512101	0.478562	0.655637	0.245664	0.190164	0.0178241	0.0494485	0.5	0	0	0.5	1	0.5	1	0.5	1	0	0	1	1	0.666667	0
0	0.666667	0.0762829	0.813953	0.555556	0	0.412125	0.458283	0.6577	0.579595	0.461538	0	0.5	0	0	0.269075	0.710082	0.463866	0.513907	0.477979	0.622549	0.230648	0.179235	0.0180556	0.0479941	0.5	0	0	0.5	1	0.5	1	0.5	1	0	0	1	1	0.666667	0
0	0.666667	0.0762829	0.813953	0.555556	0	0.412125	0.458283	0.6577	0.579595	0.461538	0	0.5	0	0	0.269075	0.710082	0.463866	0.515713	0.477396	0.623775	0.273243	0.176503	0.0180556	0.0466229	0.5	0	0	0.5	1	0.5	1	0.5	1	0	0	1	1	0.666667	1
0	0.666667	0.0762829	0.813953	0.555556	0	0.412125	0.458283	0.6577	0.579595	0.461538	0	0.5	0	0	0.269075	0.710082	0.463866	0.517519	0.476813	0.604167	0.229833	0.171038	0.0231481	0.0592167	0.5	0	0	0.5	1	0.5	1	0.5	1	0	0	1	1	0.666667	0
0	0.666667	0.0762829	0.813953	0.555556	0	0.412125	0.458283	0.6577	0.579595	0.461538	0	0.5	0	0	0.269075	0.710082	0.463866	0.517143	0.477456	0.625	0.283284	0.176503	0.0226852	0.0686973	0.5	0	0	0.5	1	0.5	1	0.5	1	0	0	1	1	0.666667	0
0	0.666667	0.0762829	0.813953	0.555556	0	0.412125	0.458283	0.6577	0.579595	0.461538	0	0.5	0	0	0.269075	0.710082	0.463866	0.516767	0.478098	0.698529	0.300704	0.190164	0.024537	0.0668895	0.5	0	0	0.5	1	0.5	1	0.5	1	0	0	1	1	0.666667	0
0	0.666667	0.0762829	0.813953	0.555556	0	0.412125	0.458283	0.6577	0.579595	0.461538	0	0.5	0	0	0.269075	0.710082	0.463866	0.51639	0.47874	0.752451	0.293692	0.201093	0.0208333	0.0651744	0.5	0	0	0.5	1	0.5	1	0.5	1	0	0	1	1	0.666667	0
0	0.666667	0.0762829	0.813953	0.555556	0	0.412125	0.458283	0.6577	0.579595	0.461538	0	0.5	0	0	0.269075	0.710082	0.463866	0.516014	0.479382	0.751225	0.183896	0.198361	0.0208333	0.063545	0.5	0	0	0.5	1	0.5	1	0.5	1	0	0	1	1	0.666667	1
0	0.666667	0.0762829	0.813953	0.555556	0	0.412125	0.458283	0.6577	0.579595	0.461538	0	0.5	0	0	0.269075	0.710082	0.463866	0.515638	0.480025	0.835784	0.357413	0.187432	0.0206019	0.0785805	0.5	0	0	0.5	1	0.5	1	0.5	1	0	0	1	1	0.666667	1
0	0.666667	0.0762829	0.813953	0.555556	0	0.412125	0.458283	0.6577	0.579595	0.461538	0	0.5	0	0	0.269075	0.710082	0.463866	0.515262	0.480667	0.621324	0	0.180601	0.0226852	0.100519	0.5	0	0	0.5	1	0.5	1	0.5	1	0	0	1	1	0.666667	0
0	0.666667	0.0762829	0.813953	0.555556	0	0.412125	0.458283	0.6577	0.579595	0.461538	0	0.5	0	0	0.269075	0.710082	0.463866	0.514885	0.481309	0.439951	0.0962945	0.183333	0.0226852	0.107716	0.5	0	0	0.5	1	0.5	1	0.5	1	0	0	1	1	0.666667	0
0	0.666667	0.0762829	0.813953	0.555556	0	0.412125	0.458283	0.6577	0.579595	0.461538	0	0.5	0	0	0.269075	0.710082	0.463866	0.514509	0.481952	0.375	0.171625	0.195355	0.0226852	0.105268	0.5	0	0	0.5	1	0.5	1	0.5	1	0	0	1	1	0.666667	0
0	0.666667	0.0762829	0.813953	0.555556	0	0.412125	0.458283	0.6577	0.579595	0.461538	0	0.5	0	0	0.269075	0.710082	0.463866	0.514133	0.482594	0.25	0.52416	0.199454	0.025463	0.102929	0.5	0	0	0.5	1	0.5	1	0.5	1	0	0	1	1	0.666667	0
0	0.666667	0.0762829	0.813953	0.555556	0	0.412125	0.458283	0.6577	0.579595	0.461538	0	0.5	0	0	0.269075	0.710082	0.463866	0.513757	0.483236	0.38848	0.346665	0.206284	0.0236111	0.100691	0.5	0	0	0.5	1	0.5	1	0.5	1	0	0	1	1	0.666667	0
0	0.666667	0.0762829	0.813953	0.555556	0	0.412125	0.458283	0.6577	0.579595	0.461538	0	0.5	0	0	0.269075	0.710082	0.463866	0.51338	0.483878	0.520833	0.327741	0.214481	0.024537	0.0985489	0.5	0	0	0.5	1	0.5	1	0.5	1	0	0	1	1	0.666667	0
0	0.666667	0.0762829	0.813953	0.555556	0	0.412125	0.458283	0.6577	0.579595	0.461538	0	0.5	0	0	0.269075	0.710082	0.463866	0.513004	0.484521	0.623775	0.283797	0.230874	0.0259259	0.0964958	0.5	0	0	0.5	1	0.5	1	0.5	1	0	0	1	1	0.666667	0
0	0.666667	0.0762829	0.813953	0.555556	0	0.412125	0.458283	0.6577	0.579595	0.461538	0	0.5	0	0	0.269075	0.710082	0.463866	0.512628	0.485163	0.643382	0.244959	0.230874	0.0273148	0.0945265	0.5	0	0	0.5	1	0.5	1	0.5	1	0	0	1	1	0.666667	0
0	0.666667	0.0762829	0.813953	0.555556	0	0.412125	0.458283	0.6577	0.579595	0.461538	0	0.5	0	0	0.269075	0.710082	0.463866	0.512252	0.485805	0.70098	0.278334	0.237705	0.0273148	0.092636	0.5	0	0	0.5	1	0.5	1	0.5	1	0	0	1	1	0.666667	0
0	0.666667	0.0762829	0.813953	0.555556	0	0.412125	0.458283	0.6577	0.579595	0.461538	0	0.5	0	0	0.269075	0.710082	0.463866	0.511875	0.486448	0.746324	0.288541	0.240437	0.0300926	0.0908196	0.5	0	0	0.5	1	0.5	1	0.5	1	0	0	1	1	0.666667	0
0	0.666667	0.0762829	0.813953	0.555556	0	0.412125	0.458283	0.6577	0.579595	0.461538	0	0.5	0	0	0.269075	0.710082	0.463866	0.511499	0.48709	0.769608	0.258621	0.245902	0.0333333	0.0890731	0.5	0	0	0.5	1	0.5	1	0.5	1	0	0	1	1	0.666667	0
0	0.921569	0.0679612	0.139535	0.555556	0	0.291488	0.477942	0.637037	0.686016	0.346154	0.125	0.0217391	0	0.595672	0.137828	0.794981	0.177609	0.694908	0.293205	0.240196	0.25	0.459016	0	0	0	0.5	0	0.5	1	0	1	0.5	1	0	0	0.5	0.5	0.416667	0
0	0.921569	0.0679612	0.139535	0.555556	0	0.291488	0.477942	0.637037	0.686016	0.346154	0.125	0.0217391	0	0.595672	0.137828	0.794981	0.177609	0.692851	0.295944	0.257843	0.270778	0.47541	0	0	0	0.5	0	0.5	1	0	1	0.5	1	0	0	0.5	0.5	0.416667	0
0	0.921569	0.0679612	0.139535	0.555556	0	0.291488	0.477942	0.637037	0.686016	0.346154	0.125	0.0217391	0	0.595672	0.137828	0.794981	0.177609	0.690794	0.298683	0.250327	0.227838	0.497268	0	0	0	0.5	0	0.5	1	0	1	0.5	1	0	0	0.5	0.5	0.416667	1
0	0.921569	0.0679612	0.139535	0.555556	0	0.291488	0.477942	0.637037	0.686016	0.346154	0.125	0.0217391	0	0.595672	0.137828	0.794981	0.177609	0.688737	0.301423	0.2625	0.284901	0.508197	0.00277778	0.08	0	0.5	0	0.5	1	0	1	0.5	1	0	0	0.5	0.5	0.416667	0
0	0.921569	0.0679612	0.139535	0.555556	0	0.291488	0.477942	0.637037	0.686016	0.346154	0.125	0.0217391	0	0.595672	0.137828	0.794981	0.177609	0.68668	0.304162	0.282108	0.27799	0.445902	0.00222222	0.064	0	0.5	0	0.5	1	0	1	0.5	1	0	0	0.5	0.5	0.416667	0
0	0.921569	0.0679612	0.139535	0.555556	0	0.291488	0.477942	0.637037	0.686016	0.346154	0.125	0.0217391	0	0.595672	0.137828	0.794981	0.177609	0.684623	0.306901	0.28799	0.251432	0.459016	0.00324074	0.0533333	0	0.5	0	0.5	1	0	1	0.5	1	0	0	0.5	0.5	0.416667	0
0	0.921569	0.0679612	0.139535	0.555556	0	0.291488	0.477942	0.637037	0.686016	0.346154	0.125	0.0217391	0	0.595672	0.137828	0.794981	0.177609	0.682566	0.30964	0.294118	0.233473	0.4637	0.00277778	0.0457143	0	0.5	0	0.5	1	0	1	0.5	1	0	0	0.5	0.5	0.416667	1
0	0.921569	0.0679612	0.139535	0.555556	0	0.291488	0.477942	0.637037	0.686016	0.346154	0.125	0.0217391	0	0.595672	0.137828	0.794981	0.177609	0.680509	0.31238	0.280637	0.209125	0.473361	0.00243056	0.08	0	0.5	0	0.5	1	0	1	0.5	1	0	0	0.5	0.5	0.416667	0
0	0.921569	0.0679612	0.139535	0.555556	0	0.291488	0.477942	0.637037	0.686016	0.346154	0.125	0.0217391	0	0.595672	0.137828	0.794981	0.177609	0.678452	0.315119	0.26875	0.253709	0.47541	0.00339506	0.0711111	0	0.5	0	0.5	1	0	1	0.5	1	0	0	0.5	0.5	0.416667	1
0	0.921569	0.0679612	0.139535	0.555556	0	0.291488	0.477942	0.637037	0.686016	0.346154	0.125	0.0217391	0	0.595672	0.137828	0.794981	0.177609	0.676395	0.317858	0.201348	0.0371636	0.447541	0.00305556	0.164	0	0.5	0	0.5	1	0	1	0.5	1	0	0	0.5	0.5	0.416667	0
0	0.921569	0.0679612	0.139535	0.555556	0	0.291488	0.477942	0.637037	0.686016	0.346154	0.125	0.0217391	0	0.595672	0.137828	0.794981	0.177609	0.674338	0.320597	0.180515	0.235342	0.406855	0.00277778	0.149091	0	0.5	0	0.5	1	0	1	0.5	1	0	0	0.5	0.5	0.416667	0
0	0.921569	0.0679612	0.139535	0.555556	0	0.291488	0.477942	0.637037	0.686016	0.346154	0.125	0.0217391	0	0.595672	0.137828	0.794981	0.177609	0.67228	0.323336	0.160662	0.25202	0.393443	0.0025463	0.136667	0	0.5	0	0.5	1	0	1	0.5	1	0	0	0.5	0.5	0.416667	0
0	0.921569	0.0679612	0.139535	0.555556	0	0.291488	0.477942	0.637037	0.686016	0.346154	0.125	0.0217391	0	0.595672	0.137828	0.794981	0.177609	0.670223	0.326076	0.147549	0.393127	0.375683	0.0025463	0.126154	0	0.5	0	0.5	1	0	1	0.5	1	0	0	0.5	0.5	0.416667	0
0	0.921569	0.0679612	0.139535	0.555556	0	0.291488	0.477942	0.637037	0.686016	0.346154	0.125	0.0217391	0	0.595672	0.137828	0.794981	0.177609	0.668166	0.328815	0.178186	0.200935	0.351093	0.0025463	0.117143	0	0.5	0	0.5	1	0	1	0.5	1	0	0	0.5	0.5	0.416667	0
0	0.921569	0.0679612	0.139535	0.555556	0	0.291488	0.477942	0.637037	0.686016	0.346154	0.125	0.0217391	0	0.595672	0.137828	0.794981	0.177609	0.666109	0.331554	0.179412	0.259267	0.306011	0.0025463	0.109333	0	0.5	0	0.5	1	0	1	0.5	1	0	0	0.5	0.5	0.416667	0
0	0.921569	0.0679612	0.139535	0.555556	0	0.291488	0.477942	0.637037	0.686016	0.346154	0.125	0.0217391	0	0.595672	0.137828	0.794981	0.177609	0.664052	0.334293	0.19375	0.293215	0.300546	0.00300926	0.1025	0	0.5	0	0.5	1	0	1	0.5	1	0	0	0.5	0.5	0.416667	0
0	0.921569	0.0679612	0.139535	0.555556	0	0.291488	0.477942	0.637037	0.686016	0.346154	0.125	0.0217391	0	0.595672	0.137828	0.794981	0.184283	0.661995	0.337032	0.196201	0.285355	0.308743	0.00300926	0.0964706	0	0.5	0	0.5	1	0	1	0.5	1	0	0	0.5	0.5	0.416667	0
0	0.921569	0.0679612	0.139535	0.555556	0	0.291488	0.477942	0.637037	0.686016	0.346154	0.125	0.0217391	0	0.595672	0.137828	0.794981	0.190957	0.660684	0.336769	0.203799	0.223762	0.289617	0.00231481	0.0911111	0	0.5	0	0.5	1	0	1	0.5	1	0	0	0.5	0.5	0.416667	0
0	0.921569	0.0679612	0.139535	0.555556	0	0.291488	0.477942	0.637037	0.686016	0.346154	0.125	0.0217391	0	0.595672	0.137828	0.794981	0.197631	0.659372	0.336505	0.189216	0.164574	0.29918	0.00231481	0.0863158	0	0.5	0	0.5	1	0	1	0.5	1	0	0	0.5	0.5	0.416667	0
0	0.921569	0.0679612	0.139535	0.555556	0	0.291488	0.477942	0.637037	0.686016	0.346154	0.125	0.0217391	0	0.595672	0.137828	0.794981	0.204305	0.658061	0.336241	0.195956	0.319007	0.286885	0.00231481	0.082	0	0.5	0	0.5	1	0	1	0.5	1	0	0	0.5	0.5	0.416667	0
0	0.921569	0.0679612	0.139535	0.555556	0	0.291488	0.477942	0.637037	0.686016	0.346154	0.125	0.0217391	0	0.595672	0.137828	0.794981	0.210979	0.656749	0.335977	0.191054	0.283603	0.266393	0.00138889	0.0780952	0	0.5	0	0.5	1	0	1	0.5	1	0	0	0.5	0.5	0.416667	0
0	0.921569	0.0679612	0.139535	0.555556	0	0.291488	0.477942	0.637037	0.686016	0.346154	0.125	0.0217391	0	0.595672	0.137828	0.794981	0.217653	0.655438	0.335713	0.194853	0.28152	0.286885	0.00138889	0.0745455	0	0.5	0	0.5	1	0	1	0.5	1	0	0	0.5	0.5	0.416667	0
0	0.921569	0.0679612	0.139535	0.555556	0	0.291488	0.477942	0.637037	0.686016	0.346154	0.125	0.0217391	0	0.595672	0.137828	0.794981	0.217653	0.654127	0.335449	0.210662	0.210864	0.307377	0.00138889	0.0713043	0	0.5	0	0.5	1	0	1	0.5	1	0	0	0.5	0.5	0.416667	0
0	0.921569	0.0679612	0.139535	0.555556	0	0.291488	0.477942	0.637037	0.686016	0.346154	0.125	0.0217391	0	0.595672	0.137828	0.794981	0.217653	0.652815	0.335185	0.209436	0.289149	0.321038	0.00324074	0.0683333	0	0.5	0	0.5	1	0	1	0.5	1	0	0	0.5	0.5	0.416667	0
0	0.921569	0.0679612	0.139535	0.555556	0	0.291488	0.477942	0.637037	0.686016	0.346154	0.125	0.0217391	0	0.595672	0.137828	0.794981	0.217653	0.651504	0.334921	0.193995	0.178246	0.308743	0.00324074	0.0656	0	0.5	0	0.5	1	0	1	0.5	1	0	0	0.5	0.5	0.416667	0
0	0.921569	0.0679612	0.139535	0.555556	0	0.291488	0.477942	0.637037	0.686016	0.346154	0.125	0.0217391	0	0.595672	0.137828	0.794981	0.217653	0.650192	0.334658	0.189951	0.245556	0.314208	0.00324074	0.0630769	0	0.5	0	0.5	1	0	1	0.5	1	0	0	0.5	0.5	0.416667	0
0	0.921569	0.0679612	0.139535	0.555556	0	0.291488	0.477942	0.637037	0.686016	0.346154	0.125	0.0217391	0	0.595672	0.137828	0.794981	0.217653	0.648881	0.334394	0.214828	0.362779	0.33265	0.00324074	0.0607407	0	0.5	0	0.5	1	0	1	0.5	1	0	0	0.5	0.5	0.416667	0
0	0.921569	0.0679612	0.139535	0.555556	0	0.291488	0.477942	0.637037	0.686016	0.346154	0.125	0.0217391	0	0.595672	0.137828	0.794981	0.217653	0.64757	0.33413	0.224632	0.283241	0.313525	0.00277778	0.0585714	0	0.5	0	0.5	1	0	1	0.5	1	0	0	0.5	0.5	0.416667	0
0	0.921569	0.0679612	0.139535	0.555556	0	0.291488	0.477942	0.637037	0.686016	0.346154	0.125	0.0217391	0	0.595672	0.137828	0.794981	0.217653	0.646258	0.333866	0.222181	0.149539	0.321721	0.00277778	0.0565517	0	0.5	0	0.5	1	0	1	0.5	1	0	0	0.5	0.5	0.416667	0
0	0.921569	0.0679612	0.139535	0.555556	0	0.291488	0.477942	0.637037	0.686016	0.346154	0.125	0.0217391	0	0.595672	0.137828	0.794981	0.217653	0.644947	0.333602	0.23076	0.209342	0.338115	0.00277778	0.0546667	0	0.5	0	0.5	1	0	1	0.5	1	0	0	0.5	0.5	0.416667	0
0	0.921569	0.0679612	0.139535	0.555556	0	0.291488	0.477942	0.637037	0.686016	0.346154	0.125	0.0217391	0	0.595672	0.137828	0.794981	0.217653	0.643635	0.333338	0.231618	0.330415	0.310792	0.00277778	0.0529032	0	0.5	0	0.5	1	0	1	0.5	1	0	0	0.5	0.5	0.416667	0
0	0.921569	0.0679612	0.139535	0.555556	0	0.291488	0.477942	0.637037	0.686016	0.346154	0.125	0.0217391	0	0.595672	0.137828	0.794981	0.217653	0.642324	0.333074	0.237868	0.337895	0.298497	0.00277778	0.05125	0	0.5	0	0.5	1	0	1	0.5	1	0	0	0.5	0.5	0.416667	0
0	0.921569	0.0679612	0.139535	0.555556	0	0.291488	0.477942	0.637037	0.686016	0.346154	0.125	0.0217391	0	0.595672	0.137828	0.794981	0.217653	0.641013	0.33281	0.29375	0.310224	0.313525	0.00277778	0.049697	0	0.5	0	0.5	1	0	1	0.5	1	0	0	0.5	0.5	0.416667	0
0	0.921569	0.0679612	0.139535	0.555556	0	0.291488	0.477942	0.637037	0.686016	0.346154	0.125	0.0217391	0	0.595672	0.137828	0.794981	0.217653	0.642976	0.333396	0.305147	0.20429	0.321721	0.00277778	0.0482353	0	0.5	0	0.5	1	0	1	0.5	1	0	0	0.5	0.5	0.416667	0
0	0.921569	0.0679612	0.139535	0.555556	0	0.291488	0.477942	0.637037	0.686016	0.346154	0.125	0.0217391	0	0.595672	0.137828	0.794981	0.217653	0.644939	0.333981	0.281863	0.166941	0.309426	0.00277778	0.0468571	0	0.5	0	0.5	1	0	1	0.5	1	0	0	0.5	0.5	0.416667	0
0	0.921569	0.0679612	0.139535	0.555556	0	0.291488	0.477942	0.637037	0.686016	0.346154	0.125	0.0217391	0	0.595672	0.137828	0.794981	0.217653	0.646902	0.334566	0.259069	0.206233	0.302596	0.000925926	0.0455556	0	0.5	0	0.5	1	0	1	0.5	1	0	0	0.5	0.5	0.416667	0
0	0.921569	0.0679612	0.139535	0.555556	0	0.291488	0.477942	0.637037	0.686016	0.346154	0.125	0.0217391	0	0.595672	0.137828	0.794981	0.217653	0.648866	0.335152	0.228922	0.267409	0.335519	0.000925926	0.0443243	0	0.5	0	0.5	1	0	1	0.5	1	0	0	0.5	0.5	0.416667	0
0	0.921569	0.0679612	0.139535	0.555556	0	0.291488	0.477942	0.637037	0.686016	0.346154	0.125	0.0217391	0	0.595672	0.137828	0.794981	0.217653	0.650829	0.335737	0.191789	0.150748	0.313661	0.000925926	0.0431579	0	0.5	0	0.5	1	0	1	0.5	1	0	0	0.5	0.5	0.416667	0
0	0.921569	0.0679612	0.139535	0.555556	0	0.291488	0.477942	0.637037	0.686016	0.346154	0.125	0.0217391	0	0.595672	0.137828	0.794981	0.217653	0.652792	0.336323	0.195956	0.288437	0.306148	0.000925926	0.0420513	0	0.5	0	0.5	1	0	1	0.5	1	0	0	0.5	0.5	0.416667	0
0	0.921569	0.0679612	0.139535	0.555556	0	0.291488	0.477942	0.637037	0.686016	0.346154	0.125	0.0217391	0	0.595672	0.137828	0.794981	0.217653	0.654755	0.336908	0.197794	0.271651	0.33347	0	0.041	0	0.5	0	0.5	1	0	1	0.5	1	0	0	0.5	0.5	0.416667	0
0	0.921569	0.0679612	0.139535	0.555556	0	0.291488	0.477942	0.637037	0.686016	0.346154	0.125	0.0217391	0	0.595672	0.137828	0.794981	0.217653	0.656719	0.337493	0.183088	0.249468	0.352596	0	0.04	0	0.5	0	0.5	1	0	1	0.5	1	0	0	0.5	0.5	0.416667	0
0	0.921569	0.0679612	0.139535	0.555556	0	0.291488	0.477942	0.637037	0.686016	0.346154	0.125	0.0217391	0	0.595672	0.137828	0.794981	0.217653	0.658682	0.338079	0.209436	0.251151	0.351639	0	0.0390476	0	0.5	0	0.5	1	0	1	0.5	1	0	0	0.5	0.5	0.416667	0
0	0.921569	0.0679612	0.139535	0.555556	0	0.291488	0.477942	0.637037	0.686016	0.346154	0.125	0.0217391	0	0.595672	0.137828	0.794981	0.217653	0.660645	0.338664	0.208946	0.258699	0.366393	0	0.0381395	0	0.5	0	0.5	1	0	1	0.5	1	0	0	0.5	0.5	0.416667	0
0	0.921569	0.0679612	0.139535	0.555556	0	0.291488	0.477942	0.637037	0.686016	0.346154	0.125	0.0217391	0	0.595672	0.137828	0.794981	0.217653	0.662609	0.339249	0.207721	0.268133	0.358197	0	0.0372727	0	0.5	0	0.5	1	0	1	0.5	1	0	0	0.5	0.5	0.416667	0
0	0.921569	0.0679612	0.139535	0.555556	0	0.291488	0.477942	0.637037	0.686016	0.346154	0.125	0.0217391	0	0.595672	0.137828	0.794981	0.217653	0.664572	0.339835	0.228554	0.307983	0.334973	0	0.0364444	0	0.5	0	0.5	1	0	1	0.5	1	0	0	0.5	0.5	0.416667	0
0	0.921569	0.0679612	0.139535	0.555556	0	0.291488	0.477942	0.637037	0.686016	0.346154	0.125	0.0217391	0	0.595672	0.137828	0.794981	0.217653	0.666535	0.34042	0.243382	0.280395	0.318306	0	0.0356522	0	0.5	0	0.5	1	0	1	0.5	1	0	0	0.5	0.5	0.416667	0
0	0.921569	0.0679612	0.139535	0.555556	0	0.291488	0.477942	0.637037	0.686016	0.346154	0.125	0.0217391	0	0.595672	0.137828	0.794981	0.217653	0.668498	0.341005	0.264828	0.273486	0.338115	0.0025463	0.0348936	0	0.5	0	0.5	1	0	1	0.5	1	0	0	0.5	0.5	0.416667	0
0	0.921569	0.0679612	0.139535	0.555556	0	0.291488	0.477942	0.637037	0.686016	0.346154	0.125	0.0217391	0	0.595672	0.137828	0.794981	0.217653	0.670462	0.341591	0.284804	0.281744	0.355874	0.00324074	0.0341667	0	0.5	0	0.5	1	0	1	0.5	1	0	0	0.5	0.5	0.416667	0
0	0.921569	0.0679612	0.139535	0.555556	0	0.291488	0.477942	0.637037	0.686016	0.346154	0.125	0.0217391	0	0.595672	0.137828	0.794981	0.217653	0.672425	0.342176	0.300368	0.265751	0.324317	0.00324074	0.0334694	0	0.5	0	0.5	1	0	1	0.5	1	0	0	0.5	0.5	0.416667	0
0	0.921569	0.0679612	0.139535	0.555556	0	0.291488	0.477942	0.637037	0.686016	0.346154	0.125	0.0217391	0	0.595672	0.137828	0.794981	0.217653	0.674388	0.342761	0.316912	0.267627	0.361202	0.00324074	0.0328	0	0.5	0	0.5	1	0	1	0.5	1	0	0	0.5	0.5	0.416667	0
0	0.921569	0.0679612	0.139535	0.555556	0	0.291488	0.477942	0.637037	0.686016	0.346154	0.125	0.0217391	0	0.595672	0.137828	0.794981	0.217653	0.676351	0.343347	0.331127	0.261256	0.387842	0.00324074	0.0321569	0	0.5	0	0.5	1	0	1	0.5	1	0	0	0.5	0.5	0.416667	0
0	0.921569	0.0679612	0.139535	0.555556	0	0.291488	0.477942	0.637037	0.686016	0.346154	0.125	0.0217391	0	0.595672	0.137828	0.794981	0.217653	0.678315	0.343932	0.348529	0.27888	0.368716	0.00324074	0.0315385	0	0.5	0	0.5	1	0	1	0.5	1	0	0	0.5	0.5	0.416667	0
0	0.921569	0.0679612	0.139535	0.555556	0	0.291488	0.477942	0.637037	0.686016	0.346154	0.125	0.0217391	0	0.595672	0.137828	0.794981	0.217653	0.678315	0.343932	0.366054	0.275353	0.355055	0.00324074	0.0309434	0	0.5	0	0.5	1	0	1	0.5	1	0	0	0.5	0.5	0.416667	0
0	0.921569	0.0679612	0.139535	0.555556	0	0.291488	0.477942	0.637037	0.686016	0.346154	0.125	0.0217391	0	0.595672	0.137828	0.794981	0.217653	0.678315	0.343932	0.378309	0.258167	0.362842	0.00439815	0.0303704	0	0.5	0	0.5	1	0	1	0.5	1	0	0	0.5	0.5	0.416667	0
0	0.921569	0.0679612	0.139535	0.555556	0	0.291488	0.477942	0.637037	0.686016	0.346154	0.125	0.0217391	0	0.595672	0.137828	0.794981	0.217653	0.678315	0.343932	0.377696	0.223335	0.360383	0.00578704	0.0298182	0	0.5	0	0.5	1	0	1	0.5	1	0	0	0.5	0.5	0.416667	0
0	0.921569	0.0679612	0.139535	0.555556	0	0.291488	0.477942	0.637037	0.686016	0.346154	0.125	0.0217391	0	0.595672	0.137828	0.794981	0.217653	0.678315	0.343932	0.354534	0.194528	0.395902	0.00717593	0.0292857	0	0.5	0	0.5	1	0	1	0.5	1	0	0	0.5	0.5	0.416667	0
0	0.921569	0.0679612	0.139535	0.555556	0	0.291488	0.477942	0.637037	0.686016	0.346154	0.125	0.0217391	0	0.595672	0.137828	0.794981	0.217653	0.678315	0.343932	0.352696	0.274738	0.427322	0.00717593	0.0287719	0	0.5	0	0.5	1	0	1	0.5	1	0	0	0.5	0.5	0.416667	0
0	0.921569	0.0679612	0.139535	0.555556	0	0.291488	0.477942	0.637037	0.686016	0.346154	0.125	0.0217391	0	0.595672	0.137828	0.794981	0.217653	0.678315	0.343932	0.273897	0.0708468	0.407104	0.00717593	0.0282759	0	0.5	0	0.5	1	0	1	0.5	1	0	0	0.5	0.5	0.416667	0
0	0.921569	0.0679612	0.139535	0.555556	0	0.291488	0.477942	0.637037	0.686016	0.346154	0.125	0.0217391	0	0.595672	0.137828	0.794981	0.217653	0.678315	0.343932	0.249877	0.247788	0.385929	0.00462963	0.0277966	0	0.5	0	0.5	1	0	1	0.5	1	0	0	0.5	0.5	0.416667	0
0	0.921569	0.0679612	0.139535	0.555556	0	0.291488	0.477942	0.637037	0.686016	0.346154	0.125	0.0217391	0	0.595672	0.137828	0.794981	0.217653	0.678315	0.343932	0.25723	0.293101	0.353142	0.00393519	0.0273333	0	0.5	0	0.5	1	0	1	0.5	1	0	0	0.5	0.5	0.416667	0
0	0.921569	0.0679612	0.139535	0.555556	0	0.291488	0.477942	0.637037	0.686016	0.346154	0.125	0.0217391	0	0.595672	0.137828	0.794981	0.217653	0.678315	0.343932	0.227941	0.304374	0.365437	0.00393519	0.0268852	0	0.5	0	0.5	1	0	1	0.5	1	0	0	0.5	0.5	0.416667	0
0	0.921569	0.0679612	0.139535	0.555556	0	0.291488	0.477942	0.637037	0.686016	0.346154	0.125	0.0217391	0	0.595672	0.137828	0.794981	0.217653	0.678315	0.343932	0.298407	0.308496	0.361339	0.00393519	0.0264516	0	0.5	0	0.5	1	0	1	0.5	1	0	0	0.5	0.5	0.416667	0
0	0.921569	0.0679612	0.139535	0.555556	0	0.291488	0.477942	0.637037	0.686016	0.346154	0.125	0.0217391	0	0.595672	0.137828	0.794981	0.217653	0.678315	0.343932	0.320098	0.276203	0.360656	0.00532407	0.0260317	0	0.5	0	0.5	1	0	1	0.5	1	0	0	0.5	0.5	0.416667	0
0	0.921569	0.0679612	0.139535	0.555556	0	0.291488	0.477942	0.637037	0.686016	0.346154	0.125	0.0217391	0	0.595672	0.137828	0.794981	0.217653	0.678315	0.343932	0.319118	0.229021	0.386612	0.00671296	0.025625	0	0.5	0	0.5	1	0	1	0.5	1	0	0	0.5	0.5	0.416667	0
0	0.921569	0.0679612	0.139535	0.555556	0	0.291488	0.477942	0.637037	0.686016	0.346154	0.125	0.0217391	0	0.595672	0.137828	0.794981	0.217653	0.678315	0.343932	0.287745	0.118967	0.368852	0.00671296	0.0252308	0	0.5	0	0.5	1	0	1	0.5	1	0	0	0.5	0.5	0.416667	1
0	0.921569	0.0679612	0.139535	0.555556	0	0.291488	0.477942	0.637037	0.686016	0.346154	0.125	0.0217391	0	0.595672	0.137828	0.794981	0.217653	0.678315	0.343932	0.275123	0.272685	0.337432	0.00555556	0.0286364	0	0.5	0	0.5	1	0	1	0.5	1	0	0	0.5	0.5	0.416667	1
0	0.921569	0.0679612	0.139535	0.555556	0	0.291488	0.477942	0.637037	0.686016	0.346154	0.125	0.0217391	0	0.595672	0.137828	0.794981	0.217653	0.678315	0.343932	0.220956	0.138998	0.326503	0.00416667	0.0383582	0	0.5	0	0.5	1	0	1	0.5	1	0	0	0.5	0.5	0.416667	1
0	0.921569	0.0679612	0.139535	0.555556	0	0.291488	0.477942	0.637037	0.686016	0.346154	0.125	0.0217391	0	0.595672	0.137828	0.794981	0.217653	0.678315	0.343932	0.145221	0	0.297814	0.00277778	0.0525	0	0.5	0	0.5	1	0	1	0.5	1	0	0	0.5	0.5	0.416667	0
0	0.921569	0.0679612	0.139535	0.555556	0	0.291488	0.477942	0.637037	0.686016	0.346154	0.125	0.0217391	0	0.595672	0.137828	0.794981	0.217653	0.678315	0.343932	0.13174	0.19894	0.297814	0.00277778	0.0517391	0	0.5	0	0.5	1	0	1	0.5	1	0	0	0.5	0.5	0.416667	0
0	0.921569	0.0679612	0.139535	0.555556	0	0.291488	0.477942	0.637037	0.686016	0.346154	0.125	0.0217391	0	0.595672	0.137828	0.794981	0.217653	0.678315	0.343932	0.122794	0.546983	0.316803	0.00277778	0.051	0	0.5	0	0.5	1	0	1	0.5	1	0	0	0.5	0.5	0.416667	0
0	0.921569	0.0679612	0.139535	0.555556	0	0.291488	0.477942	0.637037	0.686016	0.346154	0.125	0.0217391	0	0.595672	0.137828	0.794981	0.217653	0.678315	0.343932	0.151348	0.402448	0.339344	0.00277778	0.0502817	0	0.5	0	0.5	1	0	1	0.5	1	0	0	0.5	0.5	0.416667	0
0	0.764706	0	0.395349	0.333333	0.0258065	0.574403	0.222498	0.435478	0.577836	0.5	0.125	0.434783	0.0833333	0	0.129651	0.892554	0.388273	0.518036	0.200805	0.318627	0.25	0.057377	0.0166667	0	0.5	0	0	0.5	0.5	1	0.5	1	1	1	0	0.5	0.5	0.666667	0
0	0.764706	0	0.395349	0.333333	0.0258065	0.574403	0.222498	0.435478	0.577836	0.5	0.125	0.434783	0.0833333	0	0.129651	0.892554	0.388273	0.518036	0.200805	0.416667	0.313625	0.0532787	0.075	0	0.5	0	0	0.5	0.5	1	0.5	1	1	1	0	0.5	0.5	0.666667	0
0	0.764706	0	0.395349	0.333333	0.0258065	0.574403	0.222498	0.435478	0.577836	0.5	0.125	0.434783	0.0833333	0	0.129651	0.892554	0.388273	0.518036	0.200805	0.47549	0.321698	0.122951	0.0583333	0	0.5	0	0	0.5	0.5	1	0.5	1	1	1	0	0.5	0.5	0.666667	0
0	0.764706	0	0.395349	0.333333	0.0258065	0.574403	0.222498	0.435478	0.577836	0.5	0.125	0.434783	0.0833333	0	0.129651	0.892554	0.388273	0.518036	0.200805	0.479167	0.255365	0.108607	0.04375	0	0.5	0	0	0.5	0.5	1	0.5	1	1	1	0	0.5	0.5	0.666667	0
0	0.764706	0	0.395349	0.333333	0.0258065	0.574403	0.222498	0.435478	0.577836	0.5	0.125	0.434783	0.0833333	0	0.129651	0.892554	0.388273	0.518036	0.200805	0.557598	0.291651	0.119672	0.035	0	0.5	0	0	0.5	0.5	1	0.5	1	1	1	0	0.5	0.5	0.666667	0
0	0.764706	0	0.395349	0.333333	0.0258065	0.574403	0.222498	0.435478	0.577836	0.5	0.125	0.434783	0.0833333	0	0.129651	0.892554	0.388273	0.518036	0.200805	0.539216	0.186432	0.11612	0.0291667	0	0.5	0	0	0.5	0.5	1	0.5	1	1	1	0	0.5	0.5	0.666667	0
0	0.764706	0	0.395349	0.333333	0.0258065	0.574403	0.222498	0.435478	0.577836	0.5	0.125	0.434783	0.0833333	0	0.129651	0.892554	0.388273	0.518036	0.200805	0.556373	0.31967	0.11007	0.025	0	0.5	0	0	0.5	0.5	1	0.5	1	1	1	0	0.5	0.5	0.666667	0
0	0.764706	0	0.395349	0.333333	0.0258065	0.574403	0.222498	0.435478	0.577836	0.5	0.125	0.434783	0.0833333	0	0.129651	0.892554	0.388273	0.518036	0.200805	0.502451	0.122481	0.0963115	0.0260417	0	0.5	0	0	0.5	0.5	1	0.5	1	1	1	0	0.5	0.5	0.666667	0
0	0.764706	0	0.395349	0.333333	0.0258065	0.574403	0.222498	0.435478	0.577836	0.5	0.125	0.434783	0.0833333	0	0.129651	0.892554	0.388273	0.518036	0.200805	0.39951	0.149339	0.0856102	0.0231481	0	0.5	0	0	0.5	0.5	1	0.5	1	1	1	0	0.5	0.5	0.666667	0
0	0.764706	0	0.395349	0.333333	0.0258065	0.574403	0.222498	0.435478	0.577836	0.5	0.125	0.434783	0.0833333	0	0.129651	0.892554	0.388273	0.518036	0.200805	0.583333	0.500096	0.0770492	0.0208333	0	0.5	0	0	0.5	0.5	1	0.5	1	1	1	0	0.5	0.5	0.666667	0
0	0.764706	0	0.395349	0.333333	0.0258065	0.574403	0.222498	0.435478	0.577836	0.5	0.125	0.434783	0.0833333	0	0.129651	0.892554	0.38093	0.518036	0.200805	0.417892	0	0.0745156	0.0204545	0	0.5	0	0	0.5	0.5	1	0.5	1	1	1	0	0.5	0.5	0.666667	0
0	0.764706	0	0.395349	0.333333	0.0258065	0.574403	0.222498	0.435478	0.577836	0.5	0.125	0.434783	0.0833333	0	0.129651	0.892554	0.373587	0.518036	0.200805	0.351716	0.00744417	0.068306	0.0215278	0	0.5	0	0	0.5	0.5	1	0.5	1	1	1	0	0.5	0.5	0.666667	0
0	0.764706	0	0.395349	0.333333	0.0258065	0.574403	0.222498	0.435478	0.577836	0.5	0.125	0.434783	0.0833333	0	0.129651	0.892554	0.366244	0.518036	0.200805	0.371324	0.183025	0.0648907	0.0201389	0	0.5	0	0	0.5	0.5	1	0.5	1	1	1	0	0.5	0.5	0.666667	0
0	0.764706	0	0.395349	0.333333	0.0258065	0.574403	0.222498	0.435478	0.577836	0.5	0.125	0.434783	0.0833333	0	0.129651	0.892554	0.358901	0.518036	0.200805	0.133578	0.437356	0.0607923	0.0143519	0	0.5	0	0	0.5	0.5	1	0.5	1	1	1	0	0.5	0.5	0.666667	0
0	0.764706	0	0.395349	0.333333	0.0258065	0.574403	0.222498	0.435478	0.577836	0.5	0.125	0.434783	0.0833333	0	0.129651	0.892554	0.351558	0.518036	0.200805	0.214461	0.369633	0.0416667	0.0122685	0	0.5	0	0	0.5	0.5	1	0.5	1	1	1	0	0.5	0.5	0.666667	0
0	0.764706	0	0.395349	0.333333	0.0258065	0.574403	0.222498	0.435478	0.577836	0.5	0.125	0.434783	0.0833333	0	0.129651	0.892554	0.344214	0.518036	0.200805	0.371324	0.440759	0.0423497	0.0175926	0	0.5	0	0	0.5	0.5	1	0.5	1	1	1	0	0.5	0.5	0.666667	0
0	0.764706	0	0.395349	0.333333	0.0258065	0.574403	0.222498	0.435478	0.577836	0.5	0.125	0.434783	0.0833333	0	0.129651	0.892554	0.336871	0.518036	0.200805	0.455882	0.353349	0.0327869	0.0259259	0	0.5	0	0	0.5	0.5	1	0.5	1	1	1	0	0.5	0.5	0.666667	0
0	0.764706	0	0.395349	0.333333	0.0258065	0.574403	0.222498	0.435478	0.577836	0.5	0.125	0.434783	0.0833333	0	0.129651	0.892554	0.329528	0.518036	0.200805	0.460784	0.13297	0.0280055	0.0287037	0	0.5	0	0	0.5	0.5	1	0.5	1	1	1	0	0.5	0.5	0.666667	0
0	0.764706	0	0.395349	0.333333	0.0258065	0.574403	0.222498	0.435478	0.577836	0.5	0.125	0.434783	0.0833333	0	0.129651	0.892554	0.322185	0.518036	0.200805	0.525735	0.266617	0.0245902	0.0323148	0	0.5	0	0	0.5	0.5	1	0.5	1	1	1	0	0.5	0.5	0.666667	0
0	0.764706	0	0.395349	0.333333	0.0258065	0.574403	0.222498	0.435478	0.577836	0.5	0.125	0.434783	0.0833333	0	0.129651	0.892554	0.314842	0.518036	0.200805	0.366422	0	0.0245902	0.0385648	0	0.5	0	0	0.5	0.5	1	0.5	1	1	1	0	0.5	0.5	0.666667	0
0	0.764706	0	0.395349	0.333333	0.0258065	0.574403	0.222498	0.435478	0.577836	0.5	0.125	0.434783	0.0833333	0	0.129651	0.892554	0.307499	0.518036	0.200805	0.356618	0.487189	0.0259563	0.0385648	0	0.5	0	0	0.5	0.5	1	0.5	1	1	1	0	0.5	0.5	0.666667	0
0	0.764706	0	0.395349	0.333333	0.0258065	0.574403	0.222498	0.435478	0.577836	0.5	0.125	0.434783	0.0833333	0	0.129651	0.892554	0.300156	0.518036	0.200805	0.341912	0.114441	0.0273224	0.0434259	0	0.5	0	0	0.5	0.5	1	0.5	1	1	1	0	0.5	0.5	0.666667	0
0	0.764706	0	0.395349	0.333333	0.0258065	0.574403	0.222498	0.435478	0.577836	0.5	0.125	0.434783	0.0833333	0	0.129651	0.892554	0.292813	0.518036	0.200805	0.3125	0.362744	0.0252732	0.042037	0	0.5	0	0	0.5	0.5	1	0.5	1	1	1	0	0.5	0.5	0.666667	0
0	0.764706	0	0.395349	0.333333	0.0258065	0.574403	0.222498	0.435478	0.577836	0.5	0.125	0.434783	0.0833333	0	0.129651	0.892554	0.28547	0.518036	0.200805	0.460784	0.308533	0.0273224	0.0392593	0	0.5	0	0	0.5	0.5	1	0.5	1	1	1	0	0.5	0.5	0.666667	0
0	0.764706	0	0.395349	0.333333	0.0258065	0.574403	0.222498	0.435478	0.577836	0.5	0.125	0.434783	0.0833333	0	0.129651	0.892554	0.278127	0.518036	0.200805	0.321078	0.0321394	0.0280055	0.0392593	0	0.5	0	0	0.5	0.5	1	0.5	1	1	1	0	0.5	0.5	0.666667	0
0	0.764706	0	0.395349	0.333333	0.0258065	0.574403	0.222498	0.435478	0.577836	0.5	0.125	0.434783	0.0833333	0	0.129651	0.892554	0.256097	0.518036	0.200805	0.125	0.379779	0.0327869	0.0344949	0	0.5	0	0	0.5	0.5	1	0.5	1	1	1	0	0.5	0.5	0.666667	0
0	0.764706	0	0.395349	0.333333	0.0258065	0.574403	0.222498	0.435478	0.577836	0.5	0.125	0.434783	0.0833333	0	0.129651	0.892554	0.248754	0.518036	0.200805	0.245915	0.404254	0.0305514	0.0486364	0	0.5	0	0	0.5	0.5	1	0.5	1	1	1	0	0.5	0.5	0.666667	0
0	0.764706	0	0.395349	0.333333	0.0258065	0.574403	0.222498	0.435478	0.577836	0.5	0.125	0.434783	0.0833333	0	0.129651	0.892554	0.241411	0.518036	0.200805	0.343137	0.313636	0.0290611	0.0501515	0	0.5	0	0	0.5	0.5	1	0.5	1	1	1	0	0.5	0.5	0.666667	0
0	0.764706	0	0.395349	0.333333	0.0258065	0.574403	0.222498	0.435478	0.577836	0.5	0.125	0.434783	0.0833333	0	0.129651	0.892554	0.234068	0.518036	0.200805	0.333333	0.212788	0.0298063	0.0522727	0	0.5	0	0	0.5	0.5	1	0.5	1	1	1	0	0.5	0.5	0.666667	1
0	0.764706	0	0.395349	0.333333	0.0258065	0.574403	0.222498	0.435478	0.577836	0.5	0.125	0.434783	0.0833333	0	0.129651	0.892554	0.226725	0.518036	0.200805	0.28799	0.0306284	0.0409836	0.0462121	0.0322581	0.5	0	0	0.5	0.5	1	0.5	1	1	1	0	0.5	0.5	0.666667	0
0	0.764706	0	0.395349	0.333333	0.0258065	0.574403	0.222498	0.435478	0.577836	0.5	0.125	0.434783	0.0833333	0	0.129651	0.892554	0.226725	0.518036	0.200805	0.332108	0.439078	0.0491803	0.055202	0.03125	0.5	0	0	0.5	0.5	1	0.5	1	1	1	0	0.5	0.5	0.666667	0
0	0.764706	0	0.395349	0.333333	0.0258065	0.574403	0.222498	0.435478	0.577836	0.5	0.125	0.434783	0.0833333	0	0.129651	0.892554	0.226725	0.518036	0.200805	0.334559	0.321893	0.057377	0.0534343	0.030303	0.5	0	0	0.5	0.5	1	0.5	1	1	1	0	0.5	0.5	0.666667	0
0	0.764706	0	0.395349	0.333333	0.0258065	0.574403	0.222498	0.435478	0.577836	0.5	0.125	0.434783	0.0833333	0	0.129651	0.892554	0.226725	0.518036	0.200805	0.419118	0.383052	0.0685544	0.0632828	0.0294118	0.5	0	0	0.5	0.5	1	0.5	1	1	1	0	0.5	0.5	0.666667	0
0	0.764706	0	0.395349	0.333333	0.0258065	0.574403	0.222498	0.435478	0.577836	0.5	0.125	0.434783	0.0833333	0	0.129651	0.892554	0.226725	0.518036	0.200805	0.504902	0.17824	0.0767511	0.0658081	0.0285714	0.5	0	0	0.5	0.5	1	0.5	1	1	1	0	0.5	0.5	0.666667	0
0	0.764706	0	0.395349	0.333333	0.0258065	0.574403	0.222498	0.435478	0.577836	0.5	0.125	0.434783	0.0833333	0	0.129651	0.892554	0.226725	0.518036	0.200805	0.452206	0.208434	0.0871833	0.0658081	0.0277778	0.5	0	0	0.5	0.5	1	0.5	1	1	1	0	0.5	0.5	0.666667	0
0	0.764706	0	0.395349	0.333333	0.0258065	0.574403	0.222498	0.435478	0.577836	0.5	0.125	0.434783	0.0833333	0	0.129651	0.892554	0.226725	0.518036	0.200805	0.485294	0.290409	0.0827124	0.0712121	0.027027	0.5	0	0	0.5	0.5	1	0.5	1	1	1	0	0.5	0.5	0.666667	0
0	0.764706	0	0.395349	0.333333	0.0258065	0.574403	0.222498	0.435478	0.577836	0.5	0.125	0.434783	0.0833333	0	0.129651	0.892554	0.226725	0.518036	0.200805	0.449755	0.264557	0.0826503	0.0708333	0.0263158	0.5	0	0	0.5	0.5	1	0.5	1	1	1	0	0.5	0.5	0.666667	0
0	0.764706	0	0.395349	0.333333	0.0258065	0.574403	0.222498	0.435478	0.577836	0.5	0.125	0.434783	0.0833333	0	0.129651	0.892554	0.226725	0.518036	0.200805	0.426471	0.15814	0.0812842	0.0678241	0.025641	0.5	0	0	0.5	0.5	1	0.5	1	1	1	0	0.5	0.5	0.666667	0
0	0.764706	0	0.395349	0.333333	0.0258065	0.574403	0.222498	0.435478	0.577836	0.5	0.125	0.434783	0.0833333	0	0.129651	0.892554	0.226725	0.518036	0.200805	0.416912	0.172519	0.0819672	0.0493056	0.025	0.5	0	0	0.5	0.5	1	0.5	1	1	1	0	0.5	0.5	0.666667	0
0	0.764706	0	0.395349	0.333333	0.0258065	0.574403	0.222498	0.435478	0.577836	0.5	0.125	0.434783	0.0833333	0	0.129651	0.892554	0.226725	0.518036	0.200805	0.277206	0	0.079918	0.0649537	0.0243902	0.5	0	0	0.5	0.5	1	0.5	1	1	1	0	0.5	0.5	0.666667	0
0	0.764706	0	0.395349	0.333333	0.0258065	0.574403	0.222498	0.435478	0.577836	0.5	0.125	0.434783	0.0833333	0	0.129651	0.892554	0.226725	0.518036	0.200805	0.2	0.27887	0.079235	0.0649537	0.0238095	0.5	0	0	0.5	0.5	1	0.5	1	1	1	0	0.5	0.5	0.666667	0
0	0.764706	0	0.395349	0.333333	0.0258065	0.574403	0.222498	0.435478	0.577836	0.5	0.125	0.434783	0.0833333	0	0.129651	0.892554	0.226725	0.518036	0.200805	0.146078	0.126247	0.0689891	0.0614815	0.0232558	0.5	0	0	0.5	0.5	1	0.5	1	1	1	0	0.5	0.5	0.666667	0
0	0.764706	0	0.395349	0.333333	0.0258065	0.574403	0.222498	0.435478	0.577836	0.5	0.125	0.434783	0.0833333	0	0.129651	0.892554	0.226725	0.518036	0.200805	0.159314	0.567388	0.0747268	0.0532407	0.0227273	0.5	0	0	0.5	0.5	1	0.5	1	1	1	0	0.5	0.5	0.666667	1
0	0.764706	0	0.395349	0.333333	0.0258065	0.574403	0.222498	0.435478	0.577836	0.5	0.125	0.434783	0.0833333	0	0.129651	0.892554	0.226725	0.518036	0.200805	0.234069	0.309592	0.076776	0.0541667	0.0373333	0.5	0	0	0.5	0.5	1	0.5	1	1	1	0	0.5	0.5	0.666667	0
0	0.764706	0	0.395349	0.333333	0.0258065	0.574403	0.222498	0.435478	0.577836	0.5	0.125	0.434783	0.0833333	0	0.129651	0.892554	0.226725	0.518036	0.200805	0.297794	0.39676	0.0740437	0.0548611	0.0365217	0.5	0	0	0.5	0.5	1	0.5	1	1	1	0	0.5	0.5	0.666667	0
0	0.764706	0	0.395349	0.333333	0.0258065	0.574403	0.222498	0.435478	0.577836	0.5	0.125	0.434783	0.0833333	0	0.129651	0.892554	0.226725	0.518036	0.200805	0.406863	0.339491	0.0685792	0.0525463	0.0357447	0.5	0	0	0.5	0.5	1	0.5	1	1	1	0	0.5	0.5	0.666667	0
0	0.764706	0	0.395349	0.333333	0.0258065	0.574403	0.222498	0.435478	0.577836	0.5	0.125	0.434783	0.0833333	0	0.129651	0.892554	0.226725	0.518036	0.200805	0.436275	0.275001	0.0637978	0.0615741	0.035	0.5	0	0	0.5	0.5	1	0.5	1	1	1	0	0.5	0.5	0.666667	0
0	0.764706	0	0.395349	0.333333	0.0258065	0.574403	0.222498	0.435478	0.577836	0.5	0.125	0.434783	0.0833333	0	0.129651	0.892554	0.226725	0.518036	0.200805	0.409314	0.120467	0.0651639	0.0664815	0.0342857	0.5	0	0	0.5	0.5	1	0.5	1	1	1	0	0.5	0.5	0.666667	0
0	0.764706	0	0.395349	0.333333	0.0258065	0.574403	0.222498	0.435478	0.577836	0.5	0.125	0.434783	0.0833333	0	0.129651	0.892554	0.226725	0.518036	0.200805	0.393382	0.237354	0.0610656	0.0609259	0.0336	0.5	0	0	0.5	0.5	1	0.5	1	1	1	0	0.5	0.5	0.666667	0
0	0.764706	0	0.395349	0.333333	0.0258065	0.574403	0.222498	0.435478	0.577836	0.5	0.125	0.434783	0.0833333	0	0.129651	0.892554	0.226725	0.518036	0.200805	0.519608	0.511073	0.0624317	0.0609259	0.0329412	0.5	0	0	0.5	0.5	1	0.5	1	1	1	0	0.5	0.5	0.666667	1
0	0.764706	0	0.395349	0.333333	0.0258065	0.574403	0.222498	0.435478	0.577836	0.5	0.125	0.434783	0.0833333	0	0.129651	0.892554	0.226725	0.518036	0.200805	0.394608	0	0.0596995	0.0581481	0.0453846	0.5	0	0	0.5	0.5	1	0.5	1	1	1	0	0.5	0.5	0.666667	1
0	0.764706	0	0.395349	0.333333	0.0258065	0.574403	0.222498	0.435478	0.577836	0.5	0.125	0.434783	0.0833333	0	0.129651	0.892554	0.226725	0.518036	0.200805	0.346814	0	0.0596995	0.0383333	0.0633962	0.5	0	0	0.5	0.5	1	0.5	1	1	1	0	0.5	0.5	0.666667	0
0	0.764706	0	0.395349	0.333333	0.0258065	0.574403	0.222498	0.435478	0.577836	0.5	0.125	0.434783	0.0833333	0	0.129651	0.892554	0.226725	0.518036	0.200805	0.251225	0	0.0569672	0.0423611	0.0746296	0.5	0	0	0.5	0.5	1	0.5	1	1	1	0	0.5	0.5	0.666667	1
0	0.764706	0	0.395349	0.333333	0.0258065	0.574403	0.222498	0.435478	0.577836	0.5	0.125	0.434783	0.0833333	0	0.129651	0.892554	0.226725	0.518036	0.200805	0	0	0.0747268	0.0608796	0.0914545	0.5	0	0	0.5	0.5	1	0.5	1	1	1	0	0.5	0.5	0.666667	0
0	0.764706	0	0.395349	0.333333	0.0258065	0.574403	0.222498	0.435478	0.577836	0.5	0.125	0.434783	0.0833333	0	0.129651	0.892554	0.226725	0.518036	0.200805	0.0330882	1	0.0635246	0.0671296	0.103214	0.5	0	0	0.5	0.5	1	0.5	1	1	1	0	0.5	0.5	0.666667	0
1	0.823529	0	0.255814	0.222222	0.0290323	0.379669	0.187676	0.260039	0.23131	0.269231	0.125	0.608696	0.25	0.82739	0.585924	0.273062	0.289334	0.316681	0.413574	0.266667	0.25	0.147541	0	0.41	0.4188	0.373029	0.0566198	0.475928	0.676471	0.334548	0.837261	0.525259	0.478556	0.578912	0.174267	0.655281	0.476267	0.5	0
1	0.823529	0	0.255814	0.222222	0.0290323	0.379669	0.187676	0.260039	0.23131	0.269231	0.125	0.608696	0.25	0.82739	0.585924	0.273062	0.289334	0.316681	0.413574	0.317157	0.289603	0.0901639	0	0.205	0.4188	0.373029	0.0566198	0.475928	0.676471	0.334548	0.837261	0.525259	0.478556	0.578912	0.174267	0.655281	0.476267	0.5	0
1	0.823529	0	0.255814	0.222222	0.0290323	0.379669	0.187676	0.260039	0.23131	0.269231	0.125	0.608696	0.25	0.82739	0.585924	0.273062	0.289334	0.316681	0.413574	0.298856	0.211062	0.0710383	0	0.136667	0.4188	0.373029	0.0566198	0.475928	0.676471	0.334548	0.837261	0.525259	0.478556	0.578912	0.174267	0.655281	0.476267	0.5	0
1	0.823529	0	0.255814	0.222222	0.0290323	0.379669	0.187676	0.260039	0.23131	0.269231	0.125	0.608696	0.25	0.82739	0.585924	0.273062	0.289334	0.316681	0.413574	0.312377	0.288903	0.0696721	0	0.1025	0.4188	0.373029	0.0566198	0.475928	0.676471	0.334548	0.837261	0.525259	0.478556	0.578912	0.174267	0.655281	0.476267	0.5	1
1	0.823529	0	0.255814	0.222222	0.0290323	0.379669	0.187676	0.260039	0.23131	0.269231	0.125	0.608696	0.25	0.82739	0.585924	0.273062	0.289334	0.316681	0.413574	0.316789	0.229038	0.095082	0	0.234	0.4188	0.373029	0.0566198	0.475928	0.676471	0.334548	0.837261	0.525259	0.478556	0.578912	0.174267	0.655281	0.476267	0.5	1
1	0.823529	0	0.255814	0.222222	0.0290323	0.379669	0.187676	0.260039	0.23131	0.269231	0.125	0.608696	0.25	0.82739	0.585924	0.273062	0.289334	0.316681	0.413574	0.239583	0.0662754	0.0956284	0	0.361667	0.4188	0.373029	0.0566198	0.475928	0.676471	0.334548	0.837261	0.525259	0.478556	0.578912	0.174267	0.655281	0.476267	0.5	0
1	0.823529	0	0.255814	0.222222	0.0290323	0.379669	0.187676	0.260039	0.23131	0.269231	0.125	0.608696	0.25	0.82739	0.585924	0.273062	0.289334	0.316681	0.413574	0.1875	0.0764206	0.124122	0	0.417143	0.4188	0.373029	0.0566198	0.475928	0.676471	0.334548	0.837261	0.525259	0.478556	0.578912	0.174267	0.655281	0.476267	0.5	0
1	0.823529	0	0.255814	0.222222	0.0290323	0.379669	0.187676	0.260039	0.23131	0.269231	0.125	0.608696	0.25	0.82739	0.585924	0.273062	0.289334	0.316681	0.413574	0.142157	0.296924	0.114754	0	0.365	0.4188	0.373029	0.0566198	0.475928	0.676471	0.334548	0.837261	0.525259	0.478556	0.578912	0.174267	0.655281	0.476267	0.5	0
1	0.823529	0	0.255814	0.222222	0.0290323	0.379669	0.187676	0.260039	0.23131	0.269231	0.125	0.608696	0.25	0.82739	0.585924	0.273062	0.289334	0.316681	0.413574	0.145833	0.505611	0.121129	0	0.324444	0.4188	0.373029	0.0566198	0.475928	0.676471	0.334548	0.837261	0.525259	0.478556	0.578912	0.174267	0.655281	0.476267	0.5	0
1	0.823529	0	0.255814	0.222222	0.0290323	0.379669	0.187676	0.260039	0.23131	0.269231	0.125	0.608696	0.25	0.82739	0.585924	0.273062	0.289334	0.316681	0.413574	0.216912	0.387889	0.118852	0.00166667	0.292	0.4188	0.373029	0.0566198	0.475928	0.676471	0.334548	0.837261	0.525259	0.478556	0.578912	0.174267	0.655281	0.476267	0.5	0
1	0.823529	0	0.255814	0.222222	0.0290323	0.379669	0.187676	0.260039	0.23131	0.269231	0.125	0.608696	0.25	0.82739	0.585924	0.273062	0.289334	0.316681	0.413574	0.264706	0.254151	0.125931	0.00378788	0.265455	0.4188	0.373029	0.0566198	0.475928	0.676471	0.334548	0.837261	0.525259	0.478556	0.578912	0.174267	0.655281	0.476267	0.5	0
1	0.588235	0.0138696	0.255814	0.444444	0.00806452	0.230863	0.211252	0.0709552	0.14248	0.230769	0.25	0.543478	0.333333	0.828632	0.299647	0.46833	0.271682	0.333785	0.351104	0.259804	0.25	0.196721	0.0333333	0	0.5	0	0	0	1	0.5	1	0	0	1	0	0	0	0.166667	0
1	0.588235	0.0138696	0.255814	0.444444	0.00806452	0.230863	0.211252	0.0709552	0.14248	0.230769	0.25	0.543478	0.333333	0.828632	0.299647	0.46833	0.271682	0.332905	0.353592	0.215686	0.199121	0.159836	0.0333333	0	0.5	0	0	0	1	0.5	1	0	0	1	0	0	0	0.166667	0
1	0.588235	0.0138696	0.255814	0.444444	0.00806452	0.230863	0.211252	0.0709552	0.14248	0.230769	0.25	0.543478	0.333333	0.828632	0.299647	0.46833	0.271682	0.332025	0.356081	0.25817	0.347693	0.172131	0.0333333	0	0.5	0	0	0	1	0.5	1	0	0	1	0	0	0	0.166667	0
1	0.588235	0.0138696	0.255814	0.444444	0.00806452	0.230863	0.211252	0.0709552	0.14248	0.230769	0.25	0.543478	0.333333	0.828632	0.299647	0.46833	0.271682	0.329386	0.363546	0.316993	0.20131	0.129508	0.02	0	0.5	0	0	0	1	0.5	1	0	0	1	0	0	0	0.166667	0
1	0.588235	0.0138696	0.255814	0.444444	0.00806452	0.230863	0.211252	0.0709552	0.14248	0.230769	0.25	0.543478	0.333333	0.828632	0.299647	0.46833	0.271682	0.328506	0.366035	0.277778	0.206266	0.124317	0.0166667	0	0.5	0	0	0	1	0.5	1	0	0	1	0	0	0	0.166667	0
1	0.588235	0.0138696	0.255814	0.444444	0.00806452	0.230863	0.211252	0.0709552	0.14248	0.230769	0.25	0.543478	0.333333	0.828632	0.299647	0.46833	0.271682	0.327627	0.368523	0.259804	0.283395	0.127635	0.0142857	0	0.5	0	0	0	1	0.5	1	0	0	1	0	0	0	0.166667	0
1	0.588235	0.0138696	0.255814	0.444444	0.00806452	0.230863	0.211252	0.0709552	0.14248	0.230769	0.25	0.543478	0.333333	0.828632	0.299647	0.46833	0.271682	0.326747	0.371012	0.268382	0.284172	0.13627	0.0125	0	0.5	0	0	0	1	0.5	1	0	0	1	0	0	0	0.166667	0
1	0.588235	0.0138696	0.255814	0.444444	0.00806452	0.230863	0.211252	0.0709552	0.14248	0.230769	0.25	0.543478	0.333333	0.828632	0.299647	0.46833	0.271682	0.325867	0.3735	0.272059	0.25496	0.14663	0.0166667	0	0.5	0	0	0	1	0.5	1	0	0	1	0	0	0	0.166667	0
1	0.588235	0.0138696	0.255814	0.444444	0.00806452	0.230863	0.211252	0.0709552	0.14248	0.230769	0.25	0.543478	0.333333	0.828632	0.299647	0.46833	0.271682	0.324987	0.375989	0.279412	0.230697	0.145082	0.02	0	0.5	0	0	0	1	0.5	1	0	0	1	0	0	0	0.166667	0
1	0.588235	0.0138696	0.255814	0.444444	0.00806452	0.230863	0.211252	0.0709552	0.14248	0.230769	0.25	0.543478	0.333333	0.828632	0.299647	0.46833	0.271682	0.324107	0.378477	0.303922	0.309262	0.140835	0.0204545	0	0.5	0	0	0	1	0.5	1	0	0	1	0	0	0	0.166667	0
1	0.588235	0.0138696	0.255814	0.444444	0.00806452	0.230863	0.211252	0.0709552	0.14248	0.230769	0.25	0.543478	0.333333	0.828632	0.299647	0.46833	0.271682	0.321468	0.385943	0.28268	0.19732	0.122951	0.0158333	0	0.5	0	0	0	1	0.5	1	0	0	1	0	0	0	0.166667	0
1	0.588235	0.0138696	0.255814	0.444444	0.00806452	0.230863	0.211252	0.0709552	0.14248	0.230769	0.25	0.543478	0.333333	0.828632	0.299647	0.46833	0.271682	0.321468	0.386663	0.232026	0.268646	0.129508	0.0233333	0	0.5	0	0	0	1	0.5	1	0	0	1	0	0	0	0.166667	0
1	0.588235	0.0138696	0.255814	0.444444	0.00806452	0.230863	0.211252	0.0709552	0.14248	0.230769	0.25	0.543478	0.333333	0.828632	0.299647	0.46833	0.271682	0.321468	0.387383	0.221405	0.18861	0.116576	0.0259259	0	0.5	0	0	0	1	0.5	1	0	0	1	0	0	0	0.166667	0
1	0.588235	0.0138696	0.255814	0.444444	0.00806452	0.230863	0.211252	0.0709552	0.14248	0.230769	0.25	0.543478	0.333333	0.828632	0.299647	0.46833	0.271682	0.321468	0.388583	0.0735294	0.5	0.0614754	0.0135417	0	0.5	0	0	0	1	0.5	1	0	0	1	0	0	0	0.166667	1
1	0.588235	0.0138696	0.255814	0.444444	0.00806452	0.230863	0.211252	0.0709552	0.14248	0.230769	0.25	0.543478	0.333333	0.828632	0.299647	0.46833	0.271682	0.321468	0.389783	0.25	0.253757	0.0421546	0.0238095	0.0434783	0.5	0	0	0	1	0.5	1	0	0	1	0	0	0	0.166667	0
1	0.588235	0.0138696	0.255814	0.444444	0.00806452	0.230863	0.211252	0.0709552	0.14248	0.230769	0.25	0.543478	0.333333	0.828632	0.299647	0.46833	0.271682	0.321468	0.390023	0.264706	0.276892	0.0491803	0.0208333	0.0416667	0.5	0	0	0	1	0.5	1	0	0	1	0	0	0	0.166667	0
1	0.588235	0.0138696	0.255814	0.444444	0.00806452	0.230863	0.211252	0.0709552	0.14248	0.230769	0.25	0.543478	0.333333	0.828632	0.299647	0.46833	0.271682	0.321468	0.390263	0.272876	0.248199	0.0491803	0.0291667	0.04	0.5	0	0	0	1	0.5	1	0	0	1	0	0	0	0.166667	0
1	0.588235	0.0138696	0.255814	0.444444	0.00806452	0.230863	0.211252	0.0709552	0.14248	0.230769	0.25	0.543478	0.333333	0.828632	0.299647	0.46833	0.271682	0.324347	0.385045	0.294118	0.291218	0.0737705	0.0458333	0.037037	0.5	0	0	0	1	0.5	1	0	0	1	0	0	0	0.166667	0
1	0.588235	0.0138696	0.255814	0.444444	0.00806452	0.230863	0.211252	0.0709552	0.14248	0.230769	0.25	0.543478	0.333333	0.828632	0.299647	0.46833	0.271682	0.332985	0.369392	0.306373	0.282427	0.0245902	0.0416667	0.0322581	0.5	0	0	0	1	0.5	1	0	0	1	0	0	0	0.166667	0
1	0.588235	0.0138696	0.255814	0.444444	0.00806452	0.230863	0.211252	0.0709552	0.14248	0.230769	0.25	0.543478	0.333333	0.828632	0.299647	0.46833	0.271682	0.333705	0.368087	0.355392	0.237768	0	0.0416667	0.03125	0.5	0	0	0	1	0.5	1	0	0	1	0	0	0	0.166667	0
1	0.588235	0.0138696	0.255814	0.444444	0.00806452	0.230863	0.211252	0.0709552	0.14248	0.230769	0.25	0.543478	0.333333	0.828632	0.299647	0.46833	0.271682	0.334425	0.366783	0.343137	0.236183	0.0196721	0.0444444	0.030303	0.5	0	0	0	1	0.5	1	0	0	1	0	0	0	0.166667	0
1	0.588235	0.0138696	0.255814	0.444444	0.00806452	0.230863	0.211252	0.0709552	0.14248	0.230769	0.25	0.543478	0.333333	0.828632	0.299647	0.46833	0.271682	0.335145	0.365478	0.343137	0.245421	0.0163934	0.0462963	0.0294118	0.5	0	0	0	1	0.5	1	0	0	1	0	0	0	0.166667	0
1	0.588235	0.0138696	0.255814	0.444444	0.00806452	0.230863	0.211252	0.0709552	0.14248	0.230769	0.25	0.543478	0.333333	0.828632	0.299647	0.46833	0.271682	0.335864	0.364174	0.343137	0.273489	0.0140515	0.0396825	0.0285714	0.5	0	0	0	1	0.5	1	0	0	1	0	0	0	0.166667	0
1	0.588235	0.0138696	0.255814	0.444444	0.00806452	0.230863	0.211252	0.0709552	0.14248	0.230769	0.25	0.543478	0.333333	0.828632	0.299647	0.46833	0.271682	0.336584	0.362869	0.355392	0.278972	0.0140515	0.0396825	0.0277778	0.5	0	0	0	1	0.5	1	0	0	1	0	0	0	0.166667	0
1	0.588235	0.0138696	0.255814	0.444444	0.00806452	0.230863	0.211252	0.0709552	0.14248	0.230769	0.25	0.543478	0.333333	0.828632	0.299647	0.46833	0.271682	0.337304	0.361565	0.386029	0.285238	0.0122951	0.0347222	0.027027	0.5	0	0	0	1	0.5	1	0	0	1	0	0	0	0.166667	0
0	0.607843	0	0.209302	0.444444	0	0.427434	0.334003	0.401559	0.48197	0.730769	0.125	0.695652	0.0833333	0	0.341515	0.592682	0.365121	0.43511	0.0847341	0.397059	0.25	0	0.0222222	0	0.5	0.5	0	1	0.5	0	1	1	1	0	1	0.5	0.5	0.75	0
0	0.607843	0	0.209302	0.444444	0	0.427434	0.334003	0.401559	0.48197	0.730769	0.125	0.695652	0.0833333	0	0.341515	0.592682	0.365121	0.432659	0.0858194	0.419118	0.262242	0	0.0463889	0	0.5	0.5	0	1	0.5	0	1	1	1	0	1	0.5	0.5	0.75	0
0	0.607843	0	0.209302	0.444444	0	0.427434	0.334003	0.401559	0.48197	0.730769	0.125	0.695652	0.0833333	0	0.341515	0.592682	0.365121	0.430208	0.0869047	0.405229	0.23293	0	0.0475926	0	0.5	0.5	0	1	0.5	0	1	1	1	0	1	0.5	0.5	0.75	0
0	0.607843	0	0.209302	0.444444	0	0.427434	0.334003	0.401559	0.48197	0.730769	0.125	0.695652	0.0833333	0	0.341515	0.592682	0.365121	0.427757	0.0879901	0.376225	0.18967	0	0.04625	0	0.5	0.5	0	1	0.5	0	1	1	1	0	1	0.5	0.5	0.75	0
0	0.607843	0	0.209302	0.444444	0	0.427434	0.334003	0.401559	0.48197	0.730769	0.125	0.695652	0.0833333	0	0.341515	0.592682	0.365121	0.425306	0.0890754	0.375	0.261945	0	0.0625556	0	0.5	0.5	0	1	0.5	0	1	1	1	0	1	0.5	0.5	0.75	0
0	0.607843	0	0.209302	0.444444	0	0.427434	0.334003	0.401559	0.48197	0.730769	0.125	0.695652	0.0833333	0	0.341515	0.592682	0.365121	0.422855	0.0901607	0.359069	0.259013	0	0.0750926	0	0.5	0.5	0	1	0.5	0	1	1	1	0	1	0.5	0.5	0.75	0
0	0.607843	0	0.209302	0.444444	0	0.427434	0.334003	0.401559	0.48197	0.730769	0.125	0.695652	0.0833333	0	0.341515	0.592682	0.365121	0.420404	0.0912461	0.343137	0.215439	0	0.0810317	0	0.5	0.5	0	1	0.5	0	1	1	1	0	1	0.5	0.5	0.75	0
0	0.607843	0	0.209302	0.444444	0	0.427434	0.334003	0.401559	0.48197	0.730769	0.125	0.695652	0.0833333	0	0.341515	0.592682	0.365121	0.417953	0.0923314	0.348039	0.219734	0	0.0872222	0	0.5	0.5	0	1	0.5	0	1	1	1	0	1	0.5	0.5	0.75	0
0	0.607843	0	0.209302	0.444444	0	0.427434	0.334003	0.401559	0.48197	0.730769	0.125	0.695652	0.0833333	0	0.341515	0.592682	0.365121	0.415502	0.0934167	0.328431	0.233722	0	0.0832716	0	0.5	0.5	0	1	0.5	0	1	1	1	0	1	0.5	0.5	0.75	0
0	0.607843	0	0.209302	0.444444	0	0.427434	0.334003	0.401559	0.48197	0.730769	0.125	0.695652	0.0833333	0	0.341515	0.592682	0.365121	0.413051	0.0945021	0.318627	0.26807	0	0.0787778	0	0.5	0.5	0	1	0.5	0	1	1	1	0	1	0.5	0.5	0.75	0
0	0.607843	0	0.209302	0.444444	0	0.427434	0.334003	0.401559	0.48197	0.730769	0.125	0.695652	0.0833333	0	0.341515	0.592682	0.365121	0.4106	0.0955874	0.318627	0.246691	0	0.0737879	0	0.5	0.5	0	1	0.5	0	1	1	1	0	1	0.5	0.5	0.75	0
0	0.607843	0	0.209302	0.444444	0	0.427434	0.334003	0.401559	0.48197	0.730769	0.125	0.695652	0.0833333	0	0.341515	0.592682	0.365121	0.408149	0.0966727	0.300245	0.191959	0	0.0881481	0	0.5	0.5	0	1	0.5	0	1	1	1	0	1	0.5	0.5	0.75	0
0	0.607843	0	0.209302	0.444444	0	0.427434	0.334003	0.401559	0.48197	0.730769	0.125	0.695652	0.0833333	0	0.341515	0.592682	0.365121	0.405698	0.0977581	0.283088	0.214579	0	0.0938889	0	0.5	0.5	0	1	0.5	0	1	1	1	0	1	0.5	0.5	0.75	0
0	0.607843	0	0.209302	0.444444	0	0.427434	0.334003	0.401559	0.48197	0.730769	0.125	0.695652	0.0833333	0	0.341515	0.592682	0.365121	0.403247	0.0988434	0.23125	0.22424	0	0.116944	0	0.5	0.5	0	1	0.5	0	1	1	1	0	1	0.5	0.5	0.75	0
0	0.607843	0	0.209302	0.444444	0	0.427434	0.334003	0.401559	0.48197	0.730769	0.125	0.695652	0.0833333	0	0.341515	0.592682	0.365121	0.400796	0.0999287	0.184681	0.20231	0	0.114676	0	0.5	0.5	0	1	0.5	0	1	1	1	0	1	0.5	0.5	0.75	0
0	0.607843	0	0.209302	0.444444	0	0.427434	0.334003	0.401559	0.48197	0.730769	0.125	0.695652	0.0833333	0	0.341515	0.592682	0.365121	0.398345	0.101014	0.20674	0.41027	0	0.111157	0	0.5	0.5	0	1	0.5	0	1	1	1	0	1	0.5	0.5	0.75	0
0	0.607843	0	0.209302	0.444444	0	0.427434	0.334003	0.401559	0.48197	0.730769	0.125	0.695652	0.0833333	0	0.341515	0.592682	0.365121	0.395894	0.102099	0.225123	0.365502	0	0.100509	0	0.5	0.5	0	1	0.5	0	1	1	1	0	1	0.5	0.5	0.75	0
0	0.607843	0	0.209302	0.444444	0	0.427434	0.334003	0.401559	0.48197	0.730769	0.125	0.695652	0.0833333	0	0.341515	0.592682	0.365121	0.393443	0.103185	0.204657	0.057398	0	0.0890278	0	0.5	0.5	0	1	0.5	0	1	1	1	0	1	0.5	0.5	0.75	0
0	0.607843	0	0.209302	0.444444	0	0.427434	0.334003	0.401559	0.48197	0.730769	0.125	0.695652	0.0833333	0	0.341515	0.592682	0.365121	0.390992	0.10427	0.270833	0.295683	0	0.0793056	0	0.5	0.5	0	1	0.5	0	1	1	1	0	1	0.5	0.5	0.75	0
0	0.607843	0	0.209302	0.444444	0	0.427434	0.334003	0.401559	0.48197	0.730769	0.125	0.695652	0.0833333	0	0.341515	0.592682	0.365121	0.388541	0.105355	0.286765	0.293275	0	0.0684259	0	0.5	0.5	0	1	0.5	0	1	1	1	0	1	0.5	0.5	0.75	0
0	0.607843	0	0.209302	0.444444	0	0.427434	0.334003	0.401559	0.48197	0.730769	0.125	0.695652	0.0833333	0	0.341515	0.592682	0.365121	0.38609	0.106441	0.296569	0.306451	0	0.0641204	0	0.5	0.5	0	1	0.5	0	1	1	1	0	1	0.5	0.5	0.75	0
0	0.607843	0	0.209302	0.444444	0	0.427434	0.334003	0.401559	0.48197	0.730769	0.125	0.695652	0.0833333	0	0.341515	0.592682	0.365121	0.386519	0.105328	0.383578	0.25545	0	0.0609259	0	0.5	0.5	0	1	0.5	0	1	1	1	0	1	0.5	0.5	0.75	0
0	0.607843	0	0.209302	0.444444	0	0.427434	0.334003	0.401559	0.48197	0.730769	0.125	0.695652	0.0833333	0	0.341515	0.592682	0.365121	0.386948	0.104215	0.328431	0.132122	0	0.0589352	0	0.5	0.5	0	1	0.5	0	1	1	1	0	1	0.5	0.5	0.75	0
0	0.607843	0	0.209302	0.444444	0	0.427434	0.334003	0.401559	0.48197	0.730769	0.125	0.695652	0.0833333	0	0.341515	0.592682	0.365121	0.387377	0.103102	0.327206	0.287904	0	0.0384259	0	0.5	0.5	0	1	0.5	0	1	1	1	0	1	0.5	0.5	0.75	0
0	0.607843	0	0.209302	0.444444	0	0.427434	0.334003	0.401559	0.48197	0.730769	0.125	0.695652	0.0833333	0	0.341515	0.592682	0.365121	0.387805	0.101989	0.319853	0.253864	0	0.0308333	0	0.5	0.5	0	1	0.5	0	1	1	1	0	1	0.5	0.5	0.75	0
0	0.607843	0	0.209302	0.444444	0	0.427434	0.334003	0.401559	0.48197	0.730769	0.125	0.695652	0.0833333	0	0.341515	0.592682	0.365121	0.389092	0.0986498	0.351307	0.264397	0	0	0	0.5	0.5	0	1	0.5	0	1	1	1	0	1	0.5	0.5	0.75	0
0	0.607843	0	0.209302	0.444444	0	0.427434	0.334003	0.401559	0.48197	0.730769	0.125	0.695652	0.0833333	0	0.341515	0.592682	0.365121	0.389521	0.0975368	0.401961	0.297483	0	0	0	0.5	0.5	0	1	0.5	0	1	1	1	0	1	0.5	0.5	0.75	0
0	0.607843	0	0.209302	0.444444	0	0.427434	0.334003	0.401559	0.48197	0.730769	0.125	0.695652	0.0833333	0	0.341515	0.592682	0.365121	0.38995	0.0964238	0.424837	0.255843	0	0	0	0.5	0.5	0	1	0.5	0	1	1	1	0	1	0.5	0.5	0.75	0
0	0.607843	0	0.209302	0.444444	0	0.427434	0.334003	0.401559	0.48197	0.730769	0.125	0.695652	0.0833333	0	0.341515	0.592682	0.365121	0.390379	0.0953108	0.419118	0.247418	0	0	0	0.5	0.5	0	1	0.5	0	1	1	1	0	1	0.5	0.5	0.75	0
0	0.607843	0	0.209302	0.444444	0	0.427434	0.334003	0.401559	0.48197	0.730769	0.125	0.695652	0.0833333	0	0.341515	0.592682	0.365121	0.390808	0.0941978	0.362745	0.101199	0	0	0	0.5	0.5	0	1	0.5	0	1	1	1	0	1	0.5	0.5	0.75	0
0	0.607843	0	0.209302	0.444444	0	0.427434	0.334003	0.401559	0.48197	0.730769	0.125	0.695652	0.0833333	0	0.341515	0.592682	0.365121	0.391237	0.0930848	0.317525	0.218444	0	0	0	0.5	0.5	0	1	0.5	0	1	1	1	0	1	0.5	0.5	0.75	0
0	0.607843	0	0.209302	0.444444	0	0.427434	0.334003	0.401559	0.48197	0.730769	0.125	0.695652	0.0833333	0	0.341515	0.592682	0.365121	0.391666	0.0919718	0.243995	0.13718	0	0	0	0.5	0.5	0	1	0.5	0	1	1	1	0	1	0.5	0.5	0.75	0
0	0.607843	0	0.209302	0.444444	0	0.427434	0.334003	0.401559	0.48197	0.730769	0.125	0.695652	0.0833333	0	0.341515	0.592682	0.365121	0.392095	0.0908588	0.192525	0.263961	0	0	0	0.5	0.5	0	1	0.5	0	1	1	1	0	1	0.5	0.5	0.75	0
0	0.607843	0	0.209302	0.444444	0	0.427434	0.334003	0.401559	0.48197	0.730769	0.125	0.695652	0.0833333	0	0.341515	0.592682	0.365121	0.392524	0.0897458	0.221936	0.308065	0	0	0	0.5	0.5	0	1	0.5	0	1	1	1	0	1	0.5	0.5	0.75	0
0	0.607843	0	0.209302	0.444444	0	0.427434	0.334003	0.401559	0.48197	0.730769	0.125	0.695652	0.0833333	0	0.341515	0.592682	0.365121	0.392524	0.0897458	0.210784	0.300935	0	0	0	0.5	0.5	0	1	0.5	0	1	1	1	0	1	0.5	0.5	0.75	0
0	0.607843	0	0.209302	0.444444	0	0.427434	0.334003	0.401559	0.48197	0.730769	0.125	0.695652	0.0833333	0	0.341515	0.592682	0.365121	0.392524	0.0897458	0.258578	0.300125	0	0	0	0.5	0.5	0	1	0.5	0	1	1	1	0	1	0.5	0.5	0.75	0
0	0.607843	0	0.209302	0.444444	0	0.427434	0.334003	0.401559	0.48197	0.730769	0.125	0.695652	0.0833333	0	0.341515	0.592682	0.365121	0.392524	0.0897458	0.246324	0.141334	0	0	0	0.5	0.5	0	1	0.5	0	1	1	1	0	1	0.5	0.5	0.75	0
0	0.607843	0	0.209302	0.444444	0	0.427434	0.334003	0.401559	0.48197	0.730769	0.125	0.695652	0.0833333	0	0.341515	0.592682	0.365121	0.392524	0.0897458	0.27451	0.344737	0	0	0	0.5	0.5	0	1	0.5	0	1	1	1	0	1	0.5	0.5	0.75	0
1	0.803922	0.038835	0.674419	0.444444	0.0564516	0.265156	0.403554	0.302924	0.306069	0.384615	0.25	0.847826	0.833333	0	0.329227	0.578468	0.116906	0.640904	0.383338	0.245098	0.25	0.377049	0	0	0	0	0	1	0	0	1	0.5	0	1	0	0.5	0	0.166667	0
1	0.803922	0.038835	0.674419	0.444444	0.0564516	0.265156	0.403554	0.302924	0.306069	0.384615	0.25	0.847826	0.833333	0	0.329227	0.578468	0.116906	0.641299	0.385908	0.254902	0.251536	0.360656	0	0	0	0	0	1	0	0	1	0.5	0	1	0	0.5	0	0.166667	0
1	0.803922	0.038835	0.674419	0.444444	0.0564516	0.265156	0.403554	0.302924	0.306069	0.384615	0.25	0.847826	0.833333	0	0.329227	0.578468	0.116906	0.641693	0.388477	0.259804	0.274309	0.360656	0	0	0	0	0	1	0	0	1	0.5	0	1	0	0.5	0	0.166667	0
1	0.803922	0.038835	0.674419	0.444444	0.0564516	0.265156	0.403554	0.302924	0.306069	0.384615	0.25	0.847826	0.833333	0	0.329227	0.578468	0.116906	0.642087	0.391046	0.261029	0.239152	0.368852	0	0	0	0	0	1	0	0	1	0.5	0	1	0	0.5	0	0.166667	0
1	0.803922	0.038835	0.674419	0.444444	0.0564516	0.265156	0.403554	0.302924	0.306069	0.384615	0.25	0.847826	0.833333	0	0.329227	0.578468	0.116906	0.642482	0.393615	0.267157	0.257425	0.334426	0	0	0	0	0	1	0	0	1	0.5	0	1	0	0.5	0	0.166667	0
1	0.803922	0.038835	0.674419	0.444444	0.0564516	0.265156	0.403554	0.302924	0.306069	0.384615	0.25	0.847826	0.833333	0	0.329227	0.578468	0.116906	0.642876	0.396184	0.25	0.186322	0.352459	0	0	0	0	0	1	0	0	1	0.5	0	1	0	0.5	0	0.166667	0
1	0.803922	0.038835	0.674419	0.444444	0.0564516	0.265156	0.403554	0.302924	0.306069	0.384615	0.25	0.847826	0.833333	0	0.329227	0.578468	0.116906	0.643271	0.398753	0.243873	0.249568	0.36534	0.0142857	0	0	0	0	1	0	0	1	0.5	0	1	0	0.5	0	0.166667	0
1	0.803922	0.038835	0.674419	0.444444	0.0564516	0.265156	0.403554	0.302924	0.306069	0.384615	0.25	0.847826	0.833333	0	0.329227	0.578468	0.116906	0.643665	0.401322	0.242647	0.261784	0.356557	0.0208333	0	0	0	0	1	0	0	1	0.5	0	1	0	0.5	0	0.166667	0
1	0.803922	0.038835	0.674419	0.444444	0.0564516	0.265156	0.403554	0.302924	0.306069	0.384615	0.25	0.847826	0.833333	0	0.329227	0.578468	0.116906	0.644059	0.403892	0.23652	0.265977	0.338798	0.0259259	0	0	0	0	1	0	0	1	0.5	0	1	0	0.5	0	0.166667	0
1	0.803922	0.038835	0.674419	0.444444	0.0564516	0.265156	0.403554	0.302924	0.306069	0.384615	0.25	0.847826	0.833333	0	0.329227	0.578468	0.116906	0.644454	0.406461	0.23652	0.21273	0.32459	0.07	0	0	0	0	1	0	0	1	0.5	0	1	0	0.5	0	0.166667	0
1	0.803922	0.038835	0.674419	0.444444	0.0564516	0.265156	0.403554	0.302924	0.306069	0.384615	0.25	0.847826	0.833333	0	0.329227	0.578468	0.116906	0.644848	0.40903	0.252451	0.302566	0.330849	0.0666667	0	0	0	0	1	0	0	1	0.5	0	1	0	0.5	0	0.166667	0
1	0.803922	0.038835	0.674419	0.444444	0.0564516	0.265156	0.403554	0.302924	0.306069	0.384615	0.25	0.847826	0.833333	0	0.329227	0.578468	0.116906	0.645242	0.411599	0.254902	0.274126	0.327869	0.0611111	0	0	0	0	1	0	0	1	0.5	0	1	0	0.5	0	0.166667	0
1	0.803922	0.038835	0.674419	0.444444	0.0564516	0.265156	0.403554	0.302924	0.306069	0.384615	0.25	0.847826	0.833333	0	0.329227	0.578468	0.116906	0.645637	0.414168	0.248775	0.223478	0.321038	0.075	0	0	0	0	1	0	0	1	0.5	0	1	0	0.5	0	0.166667	0
1	0.803922	0.038835	0.674419	0.444444	0.0564516	0.265156	0.403554	0.302924	0.306069	0.384615	0.25	0.847826	0.833333	0	0.329227	0.578468	0.116906	0.646031	0.416737	0.275735	0.275477	0.29235	0.075	0	0	0	0	1	0	0	1	0.5	0	1	0	0.5	0	0.166667	0
1	0.803922	0.038835	0.674419	0.444444	0.0564516	0.265156	0.403554	0.302924	0.306069	0.384615	0.25	0.847826	0.833333	0	0.329227	0.578468	0.116906	0.64051	0.418723	0.265931	0.250795	0.286885	0.075	0	0	0	0	1	0	0	1	0.5	0	1	0	0.5	0	0.166667	0
1	0.803922	0.038835	0.674419	0.444444	0.0564516	0.265156	0.403554	0.302924	0.306069	0.384615	0.25	0.847826	0.833333	0	0.329227	0.578468	0.116906	0.634989	0.42071	0.278186	0.2884	0.278689	0.075	0	0	0	0	1	0	0	1	0.5	0	1	0	0.5	0	0.166667	0
1	0.803922	0.038835	0.674419	0.444444	0.0564516	0.265156	0.403554	0.302924	0.306069	0.384615	0.25	0.847826	0.833333	0	0.329227	0.578468	0.116906	0.629468	0.422696	0.302696	0.266664	0.286885	0.075	0	0	0	0	1	0	0	1	0.5	0	1	0	0.5	0	0.166667	0
1	0.803922	0.038835	0.674419	0.444444	0.0564516	0.265156	0.403554	0.302924	0.306069	0.384615	0.25	0.847826	0.833333	0	0.329227	0.578468	0.116906	0.623947	0.424682	0.306373	0.260261	0.27459	0.075	0	0	0	0	1	0	0	1	0.5	0	1	0	0.5	0	0.166667	0
1	0.803922	0.038835	0.674419	0.444444	0.0564516	0.265156	0.403554	0.302924	0.306069	0.384615	0.25	0.847826	0.833333	0	0.329227	0.578468	0.116906	0.618426	0.426668	0.324755	0.258891	0.262295	0.0666667	0	0	0	0	1	0	0	1	0.5	0	1	0	0.5	0	0.166667	0
1	0.803922	0.038835	0.674419	0.444444	0.0564516	0.265156	0.403554	0.302924	0.306069	0.384615	0.25	0.847826	0.833333	0	0.329227	0.578468	0.116906	0.612905	0.428654	0.3125	0.223999	0.262295	0.0638889	0	0	0	0	1	0	0	1	0.5	0	1	0	0.5	0	0.166667	1
1	0.803922	0.038835	0.674419	0.444444	0.0564516	0.265156	0.403554	0.302924	0.306069	0.384615	0.25	0.847826	0.833333	0	0.329227	0.578468	0.116906	0.607384	0.43064	0.300245	0.226409	0.254098	0.0583333	0.0238095	0	0	0	1	0	0	1	0.5	0	1	0	0.5	0	0.166667	0
1	0.803922	0.038835	0.674419	0.444444	0.0564516	0.265156	0.403554	0.302924	0.306069	0.384615	0.25	0.847826	0.833333	0	0.329227	0.578468	0.116906	0.601863	0.432626	0.269608	0.180731	0.237705	0.0194444	0.0413636	0	0	0	1	0	0	1	0.5	0	1	0	0.5	0	0.166667	0
1	0.803922	0.038835	0.674419	0.444444	0.0564516	0.265156	0.403554	0.302924	0.306069	0.384615	0.25	0.847826	0.833333	0	0.329227	0.578468	0.116906	0.596342	0.434612	0.26348	0.302551	0.221311	0.0166667	0.0395652	0	0	0	1	0	0	1	0.5	0	1	0	0.5	0	0.166667	0
1	0.803922	0.038835	0.674419	0.444444	0.0564516	0.265156	0.403554	0.302924	0.306069	0.384615	0.25	0.847826	0.833333	0	0.329227	0.578468	0.116906	0.590821	0.436599	0.269608	0.267098	0.221311	0.0166667	0.0379167	0	0	0	1	0	0	1	0.5	0	1	0	0.5	0	0.166667	0
1	0.803922	0.038835	0.674419	0.444444	0.0564516	0.265156	0.403554	0.302924	0.306069	0.384615	0.25	0.847826	0.833333	0	0.329227	0.578468	0.116906	0.5853	0.438585	0.275735	0.263842	0.196721	0.00277778	0.0364	0	0	0	1	0	0	1	0.5	0	1	0	0.5	0	0.166667	0
1	0.803922	0.038835	0.674419	0.444444	0.0564516	0.265156	0.403554	0.302924	0.306069	0.384615	0.25	0.847826	0.833333	0	0.329227	0.578468	0.116906	0.579779	0.440571	0.275735	0.177281	0.213115	0.00277778	0.035	0	0	0	1	0	0	1	0.5	0	1	0	0.5	0	0.166667	0
1	0.803922	0.038835	0.674419	0.444444	0.0564516	0.265156	0.403554	0.302924	0.306069	0.384615	0.25	0.847826	0.833333	0	0.329227	0.578468	0.116906	0.574257	0.442557	0.272059	0.284492	0.213115	0.00277778	0.0337037	0	0	0	1	0	0	1	0.5	0	1	0	0.5	0	0.166667	0
1	0.803922	0.038835	0.674419	0.444444	0.0564516	0.265156	0.403554	0.302924	0.306069	0.384615	0.25	0.847826	0.833333	0	0.329227	0.578468	0.116906	0.568736	0.444543	0.278186	0.287569	0.213115	0.00277778	0.0325	0	0	0	1	0	0	1	0.5	0	1	0	0.5	0	0.166667	0
1	0.803922	0.038835	0.674419	0.444444	0.0564516	0.265156	0.403554	0.302924	0.306069	0.384615	0.25	0.847826	0.833333	0	0.329227	0.578468	0.116906	0.563215	0.446529	0.253676	0.190538	0.199454	0.00277778	0.0313793	0	0	0	1	0	0	1	0.5	0	1	0	0.5	0	0.166667	0
1	0.803922	0.038835	0.674419	0.444444	0.0564516	0.265156	0.403554	0.302924	0.306069	0.384615	0.25	0.847826	0.833333	0	0.329227	0.578468	0.116906	0.557694	0.448515	0.276961	0.25981	0.18306	0.00277778	0.0303333	0	0	0	1	0	0	1	0.5	0	1	0	0.5	0	0.166667	0
1	0.803922	0.038835	0.674419	0.444444	0.0564516	0.265156	0.403554	0.302924	0.306069	0.384615	0.25	0.847826	0.833333	0	0.329227	0.578468	0.116906	0.552173	0.450501	0.268382	0.247485	0.174863	0.00555556	0.0293548	0	0	0	1	0	0	1	0.5	0	1	0	0.5	0	0.166667	0
1	0.803922	0.038835	0.674419	0.444444	0.0564516	0.265156	0.403554	0.302924	0.306069	0.384615	0.25	0.847826	0.833333	0	0.329227	0.578468	0.116906	0.546652	0.452488	0.27451	0.309673	0.166667	0.00277778	0.0284375	0	0	0	1	0	0	1	0.5	0	1	0	0.5	0	0.166667	0
1	0.803922	0.038835	0.674419	0.444444	0.0564516	0.265156	0.403554	0.302924	0.306069	0.384615	0.25	0.847826	0.833333	0	0.329227	0.578468	0.116906	0.541131	0.454474	0.305147	0.265346	0.174863	0.00277778	0.0275758	0	0	0	1	0	0	1	0.5	0	1	0	0.5	0	0.166667	0
1	0.803922	0.038835	0.674419	0.444444	0.0564516	0.265156	0.403554	0.302924	0.306069	0.384615	0.25	0.847826	0.833333	0	0.329227	0.578468	0.116906	0.53561	0.45646	0.283088	0.173159	0.18306	0.00277778	0.0267647	0	0	0	1	0	0	1	0.5	0	1	0	0.5	0	0.166667	0
1	0.803922	0.038835	0.674419	0.444444	0.0564516	0.265156	0.403554	0.302924	0.306069	0.384615	0.25	0.847826	0.833333	0	0.329227	0.578468	0.116906	0.530089	0.458446	0.246324	0.127163	0.174863	0.00277778	0.026	0	0	0	1	0	0	1	0.5	0	1	0	0.5	0	0.166667	0
1	0.803922	0.038835	0.674419	0.444444	0.0564516	0.265156	0.403554	0.302924	0.306069	0.384615	0.25	0.847826	0.833333	0	0.329227	0.578468	0.116906	0.533101	0.457625	0.240196	0.322833	0.166667	0.00277778	0.0252778	0	0	0	1	0	0	1	0.5	0	1	0	0.5	0	0.166667	0
1	0.803922	0.038835	0.674419	0.444444	0.0564516	0.265156	0.403554	0.302924	0.306069	0.384615	0.25	0.847826	0.833333	0	0.329227	0.578468	0.116906	0.536112	0.456805	0.215686	0.251113	0.174863	0.00277778	0.0245946	0	0	0	1	0	0	1	0.5	0	1	0	0.5	0	0.166667	0
1	0.803922	0.038835	0.674419	0.444444	0.0564516	0.265156	0.403554	0.302924	0.306069	0.384615	0.25	0.847826	0.833333	0	0.329227	0.578468	0.116906	0.539124	0.455984	0.232843	0.293598	0.174863	0.00277778	0.0239474	0	0	0	1	0	0	1	0.5	0	1	0	0.5	0	0.166667	0
1	0.803922	0.038835	0.674419	0.444444	0.0564516	0.265156	0.403554	0.302924	0.306069	0.384615	0.25	0.847826	0.833333	0	0.329227	0.578468	0.116906	0.542135	0.455164	0.257353	0.209647	0.174863	0.0222222	0.0233333	0	0	0	1	0	0	1	0.5	0	1	0	0.5	0	0.166667	0
1	0.803922	0.038835	0.674419	0.444444	0.0564516	0.265156	0.403554	0.302924	0.306069	0.384615	0.25	0.847826	0.833333	0	0.329227	0.578468	0.116906	0.545147	0.454343	0.230392	0.232276	0.15847	0.0222222	0.02275	0	0	0	1	0	0	1	0.5	0	1	0	0.5	0	0.166667	0
1	0.803922	0.038835	0.674419	0.444444	0.0564516	0.265156	0.403554	0.302924	0.306069	0.384615	0.25	0.847826	0.833333	0	0.329227	0.578468	0.116906	0.548158	0.453522	0.215686	0.19159	0.155738	0.0222222	0.0221951	0	0	0	1	0	0	1	0.5	0	1	0	0.5	0	0.166667	0
1	0.803922	0.038835	0.674419	0.444444	0.0564516	0.265156	0.403554	0.302924	0.306069	0.384615	0.25	0.847826	0.833333	0	0.329227	0.578468	0.116906	0.551169	0.452702	0.1875	0.199855	0.151913	0.0222222	0.0216667	0	0	0	1	0	0	1	0.5	0	1	0	0.5	0	0.166667	0
1	0.803922	0.038835	0.674419	0.444444	0.0564516	0.265156	0.403554	0.302924	0.306069	0.384615	0.25	0.847826	0.833333	0	0.329227	0.578468	0.116906	0.554181	0.451881	0.144608	0.0929871	0.139617	0.0398148	0.0211628	0	0	0	1	0	0	1	0.5	0	1	0	0.5	0	0.166667	0
1	0.803922	0.038835	0.674419	0.444444	0.0564516	0.265156	0.403554	0.302924	0.306069	0.384615	0.25	0.847826	0.833333	0	0.329227	0.578468	0.116906	0.557192	0.451061	0.159314	0.41926	0.147814	0.0675926	0.0206818	0	0	0	1	0	0	1	0.5	0	1	0	0.5	0	0.166667	0
1	0.803922	0.038835	0.674419	0.444444	0.0564516	0.265156	0.403554	0.302924	0.306069	0.384615	0.25	0.847826	0.833333	0	0.329227	0.578468	0.116906	0.560204	0.45024	0.182598	0.337998	0.156011	0.0925926	0.0202222	0	0	0	1	0	0	1	0.5	0	1	0	0.5	0	0.166667	0
1	0.803922	0.038835	0.674419	0.444444	0.0564516	0.265156	0.403554	0.302924	0.306069	0.384615	0.25	0.847826	0.833333	0	0.329227	0.578468	0.116906	0.563215	0.44942	0.197304	0.283154	0.156011	0.123148	0.0197826	0	0	0	1	0	0	1	0.5	0	1	0	0.5	0	0.166667	0
1	0.803922	0.038835	0.674419	0.444444	0.0564516	0.265156	0.403554	0.302924	0.306069	0.384615	0.25	0.847826	0.833333	0	0.329227	0.578468	0.116906	0.566227	0.448599	0.221814	0.167511	0.156011	0.148148	0.0193617	0	0	0	1	0	0	1	0.5	0	1	0	0.5	0	0.166667	0
1	0.803922	0.038835	0.674419	0.444444	0.0564516	0.265156	0.403554	0.302924	0.306069	0.384615	0.25	0.847826	0.833333	0	0.329227	0.578468	0.116906	0.569238	0.447778	0.223775	0.319194	0.164208	0.173148	0.0189583	0	0	0	1	0	0	1	0.5	0	1	0	0.5	0	0.166667	0
1	0.803922	0.038835	0.674419	0.444444	0.0564516	0.265156	0.403554	0.302924	0.306069	0.384615	0.25	0.847826	0.833333	0	0.329227	0.578468	0.116906	0.57225	0.446958	0.222059	0.273242	0.172404	0.192593	0.0185714	0	0	0	1	0	0	1	0.5	0	1	0	0.5	0	0.166667	0
1	0.803922	0.038835	0.674419	0.444444	0.0564516	0.265156	0.403554	0.302924	0.306069	0.384615	0.25	0.847826	0.833333	0	0.329227	0.578468	0.116906	0.575261	0.446137	0.216667	0.225784	0.172404	0.216898	0.0182	0	0	0	1	0	0	1	0.5	0	1	0	0.5	0	0.166667	0
1	0.803922	0.038835	0.674419	0.444444	0.0564516	0.265156	0.403554	0.302924	0.306069	0.384615	0.25	0.847826	0.833333	0	0.329227	0.578468	0.116906	0.578273	0.445317	0.204412	0.129697	0.156011	0.22338	0.0178431	0	0	0	1	0	0	1	0.5	0	1	0	0.5	0	0.166667	0
1	0.803922	0.038835	0.674419	0.444444	0.0564516	0.265156	0.403554	0.302924	0.306069	0.384615	0.25	0.847826	0.833333	0	0.329227	0.578468	0.116906	0.581284	0.444496	0.185294	0.260248	0.164208	0.241435	0.0175	0	0	0	1	0	0	1	0.5	0	1	0	0.5	0	0.166667	0
1	0.803922	0.038835	0.674419	0.444444	0.0564516	0.265156	0.403554	0.302924	0.306069	0.384615	0.25	0.847826	0.833333	0	0.329227	0.578468	0.116906	0.584296	0.443676	0.171324	0.264145	0.164208	0.259491	0.0171698	0	0	0	1	0	0	1	0.5	0	1	0	0.5	0	0.166667	0
1	0.803922	0.038835	0.674419	0.444444	0.0564516	0.265156	0.403554	0.302924	0.306069	0.384615	0.25	0.847826	0.833333	0	0.329227	0.578468	0.116906	0.587307	0.442855	0.184069	0.332626	0.184426	0.280787	0.0168519	0	0	0	1	0	0	1	0.5	0	1	0	0.5	0	0.166667	0
1	0.803922	0.038835	0.674419	0.444444	0.0564516	0.265156	0.403554	0.302924	0.306069	0.384615	0.25	0.847826	0.833333	0	0.329227	0.578468	0.116906	0.590319	0.442034	0.214706	0.256141	0.196721	0.279861	0.0165455	0	0	0	1	0	0	1	0.5	0	1	0	0.5	0	0.166667	0
1	0.803922	0.038835	0.674419	0.444444	0.0564516	0.265156	0.403554	0.302924	0.306069	0.384615	0.25	0.847826	0.833333	0	0.329227	0.578468	0.116906	0.59333	0.441214	0.195098	0.162493	0.177596	0.271528	0.01625	0	0	0	1	0	0	1	0.5	0	1	0	0.5	0	0.166667	0
1	0.803922	0.038835	0.674419	0.444444	0.0564516	0.265156	0.403554	0.302924	0.306069	0.384615	0.25	0.847826	0.833333	0	0.329227	0.578468	0.116906	0.596342	0.440393	0.202206	0.265902	0.169399	0.265972	0.0159649	0	0	0	1	0	0	1	0.5	0	1	0	0.5	0	0.166667	0
0	0.411765	0.0194175	0.255814	0.444444	0.0677419	0.334966	0.203708	0.161014	0.224274	0.423077	0.125	0.434783	0.0833333	0.731973	0.188075	0.698321	0.285208	0.330726	0.288596	0.431373	0.25	0.188525	0	0	1	1	0	0	1	0.5	0.5	1	1	0	0	1	1	0.833333	1
0	0.411765	0.0194175	0.255814	0.444444	0.0677419	0.334966	0.203708	0.161014	0.224274	0.423077	0.125	0.434783	0.0833333	0.731973	0.188075	0.698321	0.285208	0.332011	0.284296	0.460784	0.265814	0.217213	0	0.165	1	1	0	0	1	0.5	0.5	1	1	0	0	1	1	0.833333	1
0	0.411765	0.0194175	0.255814	0.444444	0.0677419	0.334966	0.203708	0.161014	0.224274	0.423077	0.125	0.434783	0.0833333	0.731973	0.188075	0.698321	0.285208	0.333296	0.279996	0.362745	0.109878	0.180328	0	0.19	1	1	0	0	1	0.5	0.5	1	1	0	0	1	1	0.833333	0
0	0.411765	0.0194175	0.255814	0.444444	0.0677419	0.334966	0.203708	0.161014	0.224274	0.423077	0.125	0.434783	0.0833333	0.731973	0.188075	0.698321	0.285208	0.334581	0.275696	0.383578	0.299552	0.192623	0	0.1425	1	1	0	0	1	0.5	0.5	1	1	0	0	1	1	0.833333	0
0	0.411765	0.0194175	0.255814	0.444444	0.0677419	0.334966	0.203708	0.161014	0.224274	0.423077	0.125	0.434783	0.0833333	0.731973	0.188075	0.698321	0.285208	0.335866	0.271396	0.364485	0.243493	0.197377	0	0.114	1	1	0	0	1	0.5	0.5	1	1	0	0	1	1	0.833333	0
0	0.411765	0.0194175	0.255814	0.444444	0.0677419	0.334966	0.203708	0.161014	0.224274	0.423077	0.125	0.434783	0.0833333	0.731973	0.188075	0.698321	0.285208	0.33715	0.267096	0.363039	0.342491	0.201366	0	0.095	1	1	0	0	1	0.5	0.5	1	1	0	0	1	1	0.833333	0
0	0.411765	0.0194175	0.255814	0.444444	0.0677419	0.334966	0.203708	0.161014	0.224274	0.423077	0.125	0.434783	0.0833333	0.731973	0.188075	0.698321	0.285208	0.338435	0.262796	0.412451	0.226739	0.198361	0	0.0814286	1	1	0	0	1	0.5	0.5	1	1	0	0	1	1	0.833333	0
0	0.411765	0.0194175	0.255814	0.444444	0.0677419	0.334966	0.203708	0.161014	0.224274	0.423077	0.125	0.434783	0.0833333	0.731973	0.188075	0.698321	0.278162	0.33972	0.258496	0.376985	0.18405	0.188934	0	0.07125	1	1	0	0	1	0.5	0.5	1	1	0	0	1	1	0.833333	0
0	0.411765	0.0194175	0.255814	0.444444	0.0677419	0.334966	0.203708	0.161014	0.224274	0.423077	0.125	0.434783	0.0833333	0.731973	0.188075	0.698321	0.271115	0.341005	0.254196	0.337034	0.159092	0.177049	0	0.0633333	1	1	0	0	1	0.5	0.5	1	1	0	0	1	1	0.833333	0
0	0.411765	0.0194175	0.255814	0.444444	0.0677419	0.334966	0.203708	0.161014	0.224274	0.423077	0.125	0.434783	0.0833333	0.731973	0.188075	0.698321	0.264069	0.34229	0.249897	0.290931	0.280459	0.174918	0	0.057	1	1	0	0	1	0.5	0.5	1	1	0	0	1	1	0.833333	0
0	0.411765	0.0194175	0.255814	0.444444	0.0677419	0.334966	0.203708	0.161014	0.224274	0.423077	0.125	0.434783	0.0833333	0.731973	0.188075	0.698321	0.257022	0.343575	0.245597	0.281176	0.284708	0.174665	0	0.0518182	1	1	0	0	1	0.5	0.5	1	1	0	0	1	1	0.833333	1
0	0.411765	0.0194175	0.255814	0.444444	0.0677419	0.334966	0.203708	0.161014	0.224274	0.423077	0.125	0.434783	0.0833333	0.731973	0.188075	0.698321	0.249975	0.344859	0.241297	0.289069	0.28066	0.170355	0	0.075	1	1	0	0	1	0.5	0.5	1	1	0	0	1	1	0.833333	1
0	0.411765	0.0194175	0.255814	0.444444	0.0677419	0.334966	0.203708	0.161014	0.224274	0.423077	0.125	0.434783	0.0833333	0.731973	0.188075	0.698321	0.242929	0.346144	0.236997	0.29712	0.184345	0.164344	0	0.101538	1	1	0	0	1	0.5	0.5	1	1	0	0	1	1	0.833333	1
0	0.411765	0.0194175	0.255814	0.444444	0.0677419	0.334966	0.203708	0.161014	0.224274	0.423077	0.125	0.434783	0.0833333	0.731973	0.188075	0.698321	0.235882	0.347429	0.232697	0.272978	0.197021	0.159973	0	0.142143	1	1	0	0	1	0.5	0.5	1	1	0	0	1	1	0.833333	0
0	0.411765	0.0194175	0.255814	0.444444	0.0677419	0.334966	0.203708	0.161014	0.224274	0.423077	0.125	0.434783	0.0833333	0.731973	0.188075	0.698321	0.228836	0.348714	0.228397	0.250478	0.240546	0.171995	0	0.160667	1	1	0	0	1	0.5	0.5	1	1	0	0	1	1	0.833333	0
0	0.411765	0.0194175	0.255814	0.444444	0.0677419	0.334966	0.203708	0.161014	0.224274	0.423077	0.125	0.434783	0.0833333	0.731973	0.188075	0.698321	0.221789	0.349999	0.224097	0.237978	0.297215	0.177459	0	0.176875	1	1	0	0	1	0.5	0.5	1	1	0	0	1	1	0.833333	0
0	0.411765	0.0194175	0.255814	0.444444	0.0677419	0.334966	0.203708	0.161014	0.224274	0.423077	0.125	0.434783	0.0833333	0.731973	0.188075	0.698321	0.214742	0.348984	0.223802	0.253431	0.281137	0.178552	0	0.166471	1	1	0	0	1	0.5	0.5	1	1	0	0	1	1	0.833333	0
0	0.411765	0.0194175	0.255814	0.444444	0.0677419	0.334966	0.203708	0.161014	0.224274	0.423077	0.125	0.434783	0.0833333	0.731973	0.188075	0.698321	0.207696	0.347968	0.223506	0.290074	0.296585	0.171038	0	0.157222	1	1	0	0	1	0.5	0.5	1	1	0	0	1	1	0.833333	0
0	0.411765	0.0194175	0.255814	0.444444	0.0677419	0.334966	0.203708	0.161014	0.224274	0.423077	0.125	0.434783	0.0833333	0.731973	0.188075	0.698321	0.200649	0.346953	0.223211	0.326667	0.282921	0.170355	0.000462963	0.148947	1	1	0	0	1	0.5	0.5	1	1	0	0	1	1	0.833333	0
0	0.411765	0.0194175	0.255814	0.444444	0.0677419	0.334966	0.203708	0.161014	0.224274	0.423077	0.125	0.434783	0.0833333	0.731973	0.188075	0.698321	0.193603	0.345938	0.222916	0.314044	0.181911	0.174454	0.000925926	0.1415	1	1	0	0	1	0.5	0.5	1	1	0	0	1	1	0.833333	0
0	0.411765	0.0194175	0.255814	0.444444	0.0677419	0.334966	0.203708	0.161014	0.224274	0.423077	0.125	0.434783	0.0833333	0.731973	0.188075	0.698321	0.186556	0.344923	0.22262	0.324828	0.252013	0.189481	0.00138889	0.134762	1	1	0	0	1	0.5	0.5	1	1	0	0	1	1	0.833333	0
0	0.411765	0.0194175	0.255814	0.444444	0.0677419	0.334966	0.203708	0.161014	0.224274	0.423077	0.125	0.434783	0.0833333	0.731973	0.188075	0.698321	0.179509	0.343908	0.222325	0.330466	0.285487	0.196995	0.00185185	0.128636	1	1	0	0	1	0.5	0.5	1	1	0	0	1	1	0.833333	0
0	0.411765	0.0194175	0.255814	0.444444	0.0677419	0.334966	0.203708	0.161014	0.224274	0.423077	0.125	0.434783	0.0833333	0.731973	0.188075	0.698321	0.172463	0.342893	0.22203	0.332672	0.294311	0.205874	0.00231481	0.123043	1	1	0	0	1	0.5	0.5	1	1	0	0	1	1	0.833333	0
0	0.411765	0.0194175	0.255814	0.444444	0.0677419	0.334966	0.203708	0.161014	0.224274	0.423077	0.125	0.434783	0.0833333	0.731973	0.188075	0.698321	0.165416	0.341877	0.221734	0.333689	0.173435	0.220219	0.00277778	0.117917	1	1	0	0	1	0.5	0.5	1	1	0	0	1	1	0.833333	0
0	0.411765	0.0194175	0.255814	0.444444	0.0677419	0.334966	0.203708	0.161014	0.224274	0.423077	0.125	0.434783	0.0833333	0.731973	0.188075	0.698321	0.15837	0.340862	0.221439	0.360098	0.308231	0.24194	0.00300926	0.1132	1	1	0	0	1	0.5	0.5	1	1	0	0	1	1	0.833333	0
0	0.411765	0.0194175	0.255814	0.444444	0.0677419	0.334966	0.203708	0.161014	0.224274	0.423077	0.125	0.434783	0.0833333	0.731973	0.188075	0.698321	0.151323	0.339847	0.221144	0.379657	0.298932	0.25724	0.00347222	0.108846	1	1	0	0	1	0.5	0.5	1	1	0	0	1	1	0.833333	0
0	0.411765	0.0194175	0.255814	0.444444	0.0677419	0.334966	0.203708	0.161014	0.224274	0.423077	0.125	0.434783	0.0833333	0.731973	0.188075	0.698321	0.144277	0.338832	0.220848	0.402806	0.305787	0.265027	0.00393519	0.104815	1	1	0	0	1	0.5	0.5	1	1	0	0	1	1	0.833333	0
0	0.411765	0.0194175	0.255814	0.444444	0.0677419	0.334966	0.203708	0.161014	0.224274	0.423077	0.125	0.434783	0.0833333	0.731973	0.188075	0.698321	0.13723	0.337817	0.220553	0.467537	0.263739	0.26776	0.00439815	0.101071	1	1	0	0	1	0.5	0.5	1	1	0	0	1	1	0.833333	0
0	0.411765	0.0194175	0.255814	0.444444	0.0677419	0.334966	0.203708	0.161014	0.224274	0.423077	0.125	0.434783	0.0833333	0.731973	0.188075	0.698321	0.130183	0.336801	0.220258	0.450306	0.202214	0.273224	0.00462963	0.0975862	1	1	0	0	1	0.5	0.5	1	1	0	0	1	1	0.833333	0
0	0.411765	0.0194175	0.255814	0.444444	0.0677419	0.334966	0.203708	0.161014	0.224274	0.423077	0.125	0.434783	0.0833333	0.731973	0.188075	0.698321	0.123137	0.335786	0.219962	0.422574	0.200136	0.29235	0.00509259	0.0943333	1	1	0	0	1	0.5	0.5	1	1	0	0	1	1	0.833333	0
0	0.411765	0.0194175	0.255814	0.444444	0.0677419	0.334966	0.203708	0.161014	0.224274	0.423077	0.125	0.434783	0.0833333	0.731973	0.188075	0.698321	0.126227	0.334771	0.219667	0.433995	0.307598	0.312842	0.00532407	0.0912903	1	1	0	0	1	0.5	0.5	1	1	0	0	1	1	0.833333	1
0	0.411765	0.0194175	0.255814	0.444444	0.0677419	0.334966	0.203708	0.161014	0.224274	0.423077	0.125	0.434783	0.0833333	0.731973	0.188075	0.698321	0.129317	0.333756	0.219372	0.356397	0.128799	0.314208	0.00509259	0.109375	1	1	0	0	1	0.5	0.5	1	1	0	0	1	1	0.833333	0
0	0.411765	0.0194175	0.255814	0.444444	0.0677419	0.334966	0.203708	0.161014	0.224274	0.423077	0.125	0.434783	0.0833333	0.731973	0.188075	0.698321	0.132407	0.332741	0.219076	0.351422	0.250216	0.319672	0.00509259	0.116061	1	1	0	0	1	0.5	0.5	1	1	0	0	1	1	0.833333	0
0	0.411765	0.0194175	0.255814	0.444444	0.0677419	0.334966	0.203708	0.161014	0.224274	0.423077	0.125	0.434783	0.0833333	0.731973	0.188075	0.698321	0.135497	0.331726	0.218781	0.320135	0.153601	0.317623	0.00486111	0.112647	1	1	0	0	1	0.5	0.5	1	1	0	0	1	1	0.833333	0
0	0.411765	0.0194175	0.255814	0.444444	0.0677419	0.334966	0.203708	0.161014	0.224274	0.423077	0.125	0.434783	0.0833333	0.731973	0.188075	0.698321	0.138587	0.338338	0.219879	0.296397	0.389539	0.317623	0.00486111	0.109429	1	1	0	0	1	0.5	0.5	1	1	0	0	1	1	0.833333	0
0	0.411765	0.0194175	0.255814	0.444444	0.0677419	0.334966	0.203708	0.161014	0.224274	0.423077	0.125	0.434783	0.0833333	0.731973	0.188075	0.698321	0.141677	0.34495	0.220976	0.3156	0.219169	0.313525	0.00486111	0.106389	1	1	0	0	1	0.5	0.5	1	1	0	0	1	1	0.833333	0
0	0.411765	0.0194175	0.255814	0.444444	0.0677419	0.334966	0.203708	0.161014	0.224274	0.423077	0.125	0.434783	0.0833333	0.731973	0.188075	0.698321	0.144768	0.351562	0.222074	0.327696	0.298915	0.30806	0.00509259	0.103514	1	1	0	0	1	0.5	0.5	1	1	0	0	1	1	0.833333	0
0	0.411765	0.0194175	0.255814	0.444444	0.0677419	0.334966	0.203708	0.161014	0.224274	0.423077	0.125	0.434783	0.0833333	0.731973	0.188075	0.698321	0.144768	0.358174	0.223172	0.416176	0.325963	0.306694	0.00509259	0.100789	1	1	0	0	1	0.5	0.5	1	1	0	0	1	1	0.833333	1
0	0.411765	0.0194175	0.255814	0.444444	0.0677419	0.334966	0.203708	0.161014	0.224274	0.423077	0.125	0.434783	0.0833333	0.731973	0.188075	0.698321	0.144768	0.364785	0.224269	0.382475	0.203432	0.290984	0.00486111	0.117692	1	1	0	0	1	0.5	0.5	1	1	0	0	1	1	0.833333	0
0	0.411765	0.0194175	0.255814	0.444444	0.0677419	0.334966	0.203708	0.161014	0.224274	0.423077	0.125	0.434783	0.0833333	0.731973	0.188075	0.698321	0.144768	0.371397	0.225367	0.342034	0.0761172	0.263661	0.00439815	0.1315	1	1	0	0	1	0.5	0.5	1	1	0	0	1	1	0.833333	0
0	0.411765	0.0194175	0.255814	0.444444	0.0677419	0.334966	0.203708	0.161014	0.224274	0.423077	0.125	0.434783	0.0833333	0.731973	0.188075	0.698321	0.144768	0.378009	0.226465	0.326471	0.242745	0.239071	0.00416667	0.128293	1	1	0	0	1	0.5	0.5	1	1	0	0	1	1	0.833333	0
0	0.411765	0.0194175	0.255814	0.444444	0.0677419	0.334966	0.203708	0.161014	0.224274	0.423077	0.125	0.434783	0.0833333	0.731973	0.188075	0.698321	0.144768	0.384621	0.227562	0.262745	0.312116	0.209016	0.0037037	0.125238	1	1	0	0	1	0.5	0.5	1	1	0	0	1	1	0.833333	0
0	0.411765	0.0194175	0.255814	0.444444	0.0677419	0.334966	0.203708	0.161014	0.224274	0.423077	0.125	0.434783	0.0833333	0.731973	0.188075	0.698321	0.144768	0.391233	0.22866	0.271324	0.329308	0.186475	0.00328704	0.122326	1	1	0	0	1	0.5	0.5	1	1	0	0	1	1	0.833333	0
0	0.411765	0.0194175	0.255814	0.444444	0.0677419	0.334966	0.203708	0.161014	0.224274	0.423077	0.125	0.434783	0.0833333	0.731973	0.188075	0.698321	0.144768	0.397845	0.229758	0.306863	0.205243	0.185792	0.00328704	0.119545	1	1	0	0	1	0.5	0.5	1	1	0	0	1	1	0.833333	0
0	0.411765	0.0194175	0.255814	0.444444	0.0677419	0.334966	0.203708	0.161014	0.224274	0.423077	0.125	0.434783	0.0833333	0.731973	0.188075	0.698321	0.144768	0.404457	0.230855	0.311275	0.275464	0.183743	0.00328704	0.116889	1	1	0	0	1	0.5	0.5	1	1	0	0	1	1	0.833333	0
0	0.411765	0.0194175	0.255814	0.444444	0.0677419	0.334966	0.203708	0.161014	0.224274	0.423077	0.125	0.434783	0.0833333	0.731973	0.188075	0.698321	0.144768	0.411069	0.231953	0.359069	0.339344	0.193989	0.00351852	0.114348	1	1	0	0	1	0.5	0.5	1	1	0	0	1	1	0.833333	0
0	0.411765	0.0194175	0.255814	0.444444	0.0677419	0.334966	0.203708	0.161014	0.224274	0.423077	0.125	0.434783	0.0833333	0.731973	0.188075	0.698321	0.144768	0.417681	0.233051	0.340686	0.190332	0.19194	0.00305556	0.111915	1	1	0	0	1	0.5	0.5	1	1	0	0	1	1	0.833333	0
0	0.411765	0.0194175	0.255814	0.444444	0.0677419	0.334966	0.203708	0.161014	0.224274	0.423077	0.125	0.434783	0.0833333	0.731973	0.188075	0.698321	0.144768	0.424293	0.234148	0.409314	0.320298	0.196038	0.00259259	0.109583	1	1	0	0	1	0.5	0.5	1	1	0	0	1	1	0.833333	0
0	0.411765	0.0194175	0.255814	0.444444	0.0677419	0.334966	0.203708	0.161014	0.224274	0.423077	0.125	0.434783	0.0833333	0.731973	0.188075	0.698321	0.144768	0.430905	0.235246	0.458333	0.290058	0.208333	0.00212963	0.107347	1	1	0	0	1	0.5	0.5	1	1	0	0	1	1	0.833333	0
0	0.411765	0.0194175	0.255814	0.444444	0.0677419	0.334966	0.203708	0.161014	0.224274	0.423077	0.125	0.434783	0.0833333	0.731973	0.188075	0.698321	0.144768	0.437517	0.236344	0.381127	0.12535	0.189891	0.00166667	0.1052	1	1	0	0	1	0.5	0.5	1	1	0	0	1	1	0.833333	0
0	0.411765	0.0194175	0.255814	0.444444	0.0677419	0.334966	0.203708	0.161014	0.224274	0.423077	0.125	0.434783	0.0833333	0.731973	0.188075	0.698321	0.144768	0.444129	0.237442	0.381127	0.181662	0.193306	0.00212963	0.103137	1	1	0	0	1	0.5	0.5	1	1	0	0	1	1	0.833333	0
0	0.411765	0.0194175	0.255814	0.444444	0.0677419	0.334966	0.203708	0.161014	0.224274	0.423077	0.125	0.434783	0.0833333	0.731973	0.188075	0.698321	0.144768	0.450741	0.238539	0.305147	0.171426	0.193306	0.00212963	0.101154	1	1	0	0	1	0.5	0.5	1	1	0	0	1	1	0.833333	0
0	0.411765	0.0194175	0.255814	0.444444	0.0677419	0.334966	0.203708	0.161014	0.224274	0.423077	0.125	0.434783	0.0833333	0.731973	0.188075	0.698321	0.144768	0.457353	0.239637	0.193627	0.142356	0.193306	0.00212963	0.0992453	1	1	0	0	1	0.5	0.5	1	1	0	0	1	1	0.833333	0
1	0.843137	0.0832178	0.27907	0.388889	0.0290323	0.367422	0.355739	0.289279	0.19613	0.192308	0.125	0.782609	0.0833333	0	0.364961	0.551893	0.251652	0.327493	0.739213	0.393627	0.25	0.344262	0.266667	0	0	0	0	1	0	0.5	1	1	0	0	0	1	0.5	0.333333	0
1	0.843137	0.0832178	0.27907	0.388889	0.0290323	0.367422	0.355739	0.289279	0.19613	0.192308	0.125	0.782609	0.0833333	0	0.364961	0.551893	0.263723	0.326148	0.739636	0.421078	0.261035	0.331967	0.133333	0	0	0	0	1	0	0.5	1	1	0	0	0	1	0.5	0.333333	0
1	0.843137	0.0832178	0.27907	0.388889	0.0290323	0.367422	0.355739	0.289279	0.19613	0.192308	0.125	0.782609	0.0833333	0	0.364961	0.551893	0.275794	0.324804	0.740059	0.445752	0.283755	0.355191	0.0937037	0	0	0	0	1	0	0.5	1	1	0	0	0	1	0.5	0.333333	0
1	0.843137	0.0832178	0.27907	0.388889	0.0290323	0.367422	0.355739	0.289279	0.19613	0.192308	0.125	0.782609	0.0833333	0	0.364961	0.551893	0.287865	0.323459	0.740483	0.459314	0.279388	0.342623	0.0766667	0	0	0	0	1	0	0.5	1	1	0	0	0	1	0.5	0.333333	0
1	0.843137	0.0832178	0.27907	0.388889	0.0290323	0.367422	0.355739	0.289279	0.19613	0.192308	0.125	0.782609	0.0833333	0	0.364961	0.551893	0.299937	0.322114	0.740906	0.478554	0.248749	0.333115	0.0663333	0	0	0	0	1	0	0.5	1	1	0	0	0	1	0.5	0.333333	1
1	0.843137	0.0832178	0.27907	0.388889	0.0290323	0.367422	0.355739	0.289279	0.19613	0.192308	0.125	0.782609	0.0833333	0	0.364961	0.551893	0.312008	0.32077	0.741329	0.48652	0.248628	0.334426	0.0552778	0.0683333	0	0	0	1	0	0.5	1	1	0	0	0	1	0.5	0.333333	0
1	0.843137	0.0832178	0.27907	0.388889	0.0290323	0.367422	0.355739	0.289279	0.19613	0.192308	0.125	0.782609	0.0833333	0	0.364961	0.551893	0.324079	0.319425	0.741753	0.446078	0.187603	0.319906	0.0521429	0.117143	0	0	0	1	0	0.5	1	1	0	0	0	1	0.5	0.333333	1
1	0.843137	0.0832178	0.27907	0.388889	0.0290323	0.367422	0.355739	0.289279	0.19613	0.192308	0.125	0.782609	0.0833333	0	0.364961	0.551893	0.33615	0.31808	0.742176	0.409069	0.208237	0.310656	0.045625	0.210075	0	0	0	1	0	0.5	1	1	0	0	0	1	0.5	0.333333	0
1	0.843137	0.0832178	0.27907	0.388889	0.0290323	0.367422	0.355739	0.289279	0.19613	0.192308	0.125	0.782609	0.0833333	0	0.364961	0.551893	0.348221	0.316736	0.742599	0.303676	0.0429201	0.287067	0.0438272	0.186733	0	0	0	1	0	0.5	1	1	0	0	0	1	0.5	0.333333	1
1	0.843137	0.0832178	0.27907	0.388889	0.0290323	0.367422	0.355739	0.289279	0.19613	0.192308	0.125	0.782609	0.0833333	0	0.364961	0.551893	0.360292	0.315391	0.743023	0.241176	0.241954	0.292787	0.0417778	0.18406	0	0	0	1	0	0.5	1	1	0	0	0	1	0.5	0.333333	0
1	0.843137	0.0832178	0.27907	0.388889	0.0290323	0.367422	0.355739	0.289279	0.19613	0.192308	0.125	0.782609	0.0833333	0	0.364961	0.551893	0.372363	0.314047	0.743446	0.2375	0.337044	0.310581	0.04	0.167327	0	0	0	1	0	0.5	1	1	0	0	0	1	0.5	0.333333	0
1	0.843137	0.0832178	0.27907	0.388889	0.0290323	0.367422	0.355739	0.289279	0.19613	0.192308	0.125	0.782609	0.0833333	0	0.364961	0.551893	0.384434	0.312702	0.743869	0.248162	0.394285	0.321038	0.0405556	0.153383	0	0	0	1	0	0.5	1	1	0	0	0	1	0.5	0.333333	0
1	0.843137	0.0832178	0.27907	0.388889	0.0290323	0.367422	0.355739	0.289279	0.19613	0.192308	0.125	0.782609	0.0833333	0	0.364961	0.551893	0.396505	0.311357	0.744293	0.343627	0.317057	0.324044	0.022037	0.141585	0	0	0	1	0	0.5	1	1	0	0	0	1	0.5	0.333333	0
1	0.843137	0.0832178	0.27907	0.388889	0.0290323	0.367422	0.355739	0.289279	0.19613	0.192308	0.125	0.782609	0.0833333	0	0.364961	0.551893	0.408576	0.310013	0.744716	0.393137	0.278579	0.335792	0.0241204	0.131471	0	0	0	1	0	0.5	1	1	0	0	0	1	0.5	0.333333	0
1	0.843137	0.0832178	0.27907	0.388889	0.0290323	0.367422	0.355739	0.289279	0.19613	0.192308	0.125	0.782609	0.0833333	0	0.364961	0.551893	0.420647	0.308668	0.745139	0.421691	0.259859	0.334426	0.0229167	0.122707	0	0	0	1	0	0.5	1	1	0	0	0	1	0.5	0.333333	0
1	0.843137	0.0832178	0.27907	0.388889	0.0290323	0.367422	0.355739	0.289279	0.19613	0.192308	0.125	0.782609	0.0833333	0	0.364961	0.551893	0.432719	0.307324	0.745562	0.407598	0.208373	0.338388	0.0240278	0.115038	0	0	0	1	0	0.5	1	1	0	0	0	1	0.5	0.333333	0
1	0.843137	0.0832178	0.27907	0.388889	0.0290323	0.367422	0.355739	0.289279	0.19613	0.192308	0.125	0.782609	0.0833333	0	0.364961	0.551893	0.431662	0.307551	0.747464	0.396507	0.238647	0.336066	0.0219444	0.108271	0	0	0	1	0	0.5	1	1	0	0	0	1	0.5	0.333333	0
1	0.843137	0.0832178	0.27907	0.388889	0.0290323	0.367422	0.355739	0.289279	0.19613	0.192308	0.125	0.782609	0.0833333	0	0.364961	0.551893	0.430606	0.307779	0.749365	0.356189	0.187503	0.33265	0.0219444	0.102256	0	0	0	1	0	0.5	1	1	0	0	0	1	0.5	0.333333	0
1	0.843137	0.0832178	0.27907	0.388889	0.0290323	0.367422	0.355739	0.289279	0.19613	0.192308	0.125	0.782609	0.0833333	0	0.364961	0.551893	0.429549	0.308007	0.751267	0.368076	0.321954	0.340574	0.0191667	0.0968737	0	0	0	1	0	0.5	1	1	0	0	0	1	0.5	0.333333	0
1	0.843137	0.0832178	0.27907	0.388889	0.0290323	0.367422	0.355739	0.289279	0.19613	0.192308	0.125	0.782609	0.0833333	0	0.364961	0.551893	0.428493	0.308234	0.753168	0.34277	0.174744	0.360656	0.0191667	0.09203	0	0	0	1	0	0.5	1	1	0	0	0	1	0.5	0.333333	0
1	0.843137	0.0832178	0.27907	0.388889	0.0290323	0.367422	0.355739	0.289279	0.19613	0.192308	0.125	0.782609	0.0833333	0	0.364961	0.551893	0.427437	0.308462	0.75507	0.32935	0.252477	0.381148	0.0202315	0.0876476	0	0	0	1	0	0.5	1	1	0	0	0	1	0.5	0.333333	0
1	0.843137	0.0832178	0.27907	0.388889	0.0290323	0.367422	0.355739	0.289279	0.19613	0.192308	0.125	0.782609	0.0833333	0	0.364961	0.551893	0.42638	0.30869	0.756971	0.36685	0.288823	0.373497	0.018287	0.0836636	0	0	0	1	0	0.5	1	1	0	0	0	1	0.5	0.333333	0
1	0.843137	0.0832178	0.27907	0.388889	0.0290323	0.367422	0.355739	0.289279	0.19613	0.192308	0.125	0.782609	0.0833333	0	0.364961	0.551893	0.425324	0.308917	0.758873	0.31538	0.217213	0.332787	0.0219907	0.0800261	0	0	0	1	0	0.5	1	1	0	0	0	1	0.5	0.333333	0
1	0.843137	0.0832178	0.27907	0.388889	0.0290323	0.367422	0.355739	0.289279	0.19613	0.192308	0.125	0.782609	0.0833333	0	0.364961	0.551893	0.424267	0.309145	0.760774	0.306373	0.162991	0.31735	0.0208796	0.0766917	0	0	0	1	0	0.5	1	1	0	0	0	1	0.5	0.333333	0
1	0.843137	0.0832178	0.27907	0.388889	0.0290323	0.367422	0.355739	0.289279	0.19613	0.192308	0.125	0.782609	0.0833333	0	0.364961	0.551893	0.423211	0.309372	0.762675	0.309436	0.277147	0.30847	0.0192593	0.073624	0	0	0	1	0	0.5	1	1	0	0	0	1	0.5	0.333333	0
1	0.843137	0.0832178	0.27907	0.388889	0.0290323	0.367422	0.355739	0.289279	0.19613	0.192308	0.125	0.782609	0.0833333	0	0.364961	0.551893	0.422155	0.3096	0.764577	0.304657	0.331414	0.297131	0.0171759	0.0707923	0	0	0	1	0	0.5	1	1	0	0	0	1	0.5	0.333333	0
1	0.843137	0.0832178	0.27907	0.388889	0.0290323	0.367422	0.355739	0.289279	0.19613	0.192308	0.125	0.782609	0.0833333	0	0.364961	0.551893	0.421098	0.309828	0.766478	0.321569	0.270339	0.27459	0.0171759	0.0681704	0	0	0	1	0	0.5	1	1	0	0	0	1	0.5	0.333333	0
1	0.843137	0.0832178	0.27907	0.388889	0.0290323	0.367422	0.355739	0.289279	0.19613	0.192308	0.125	0.782609	0.0833333	0	0.364961	0.551893	0.420042	0.310055	0.76838	0.359926	0.245851	0.26735	0.0171296	0.0657357	0	0	0	1	0	0.5	1	1	0	0	0	1	0.5	0.333333	0
1	0.843137	0.0832178	0.27907	0.388889	0.0290323	0.367422	0.355739	0.289279	0.19613	0.192308	0.125	0.782609	0.0833333	0	0.364961	0.551893	0.418985	0.310283	0.770281	0.368321	0.256991	0.269536	0.0196759	0.063469	0	0	0	1	0	0.5	1	1	0	0	0	1	0.5	0.333333	0
1	0.843137	0.0832178	0.27907	0.388889	0.0290323	0.367422	0.355739	0.289279	0.19613	0.192308	0.125	0.782609	0.0833333	0	0.364961	0.551893	0.417929	0.310511	0.772183	0.371507	0.276086	0.263251	0.0196759	0.0613533	0	0	0	1	0	0.5	1	1	0	0	0	1	0.5	0.333333	0
1	0.843137	0.0832178	0.27907	0.388889	0.0290323	0.367422	0.355739	0.289279	0.19613	0.192308	0.125	0.782609	0.0833333	0	0.364961	0.551893	0.416873	0.310738	0.774084	0.377757	0.241356	0.259016	0.0196759	0.0593742	0	0	0	1	0	0.5	1	1	0	0	0	1	0.5	0.333333	0
1	0.843137	0.0832178	0.27907	0.388889	0.0290323	0.367422	0.355739	0.289279	0.19613	0.192308	0.125	0.782609	0.0833333	0	0.364961	0.551893	0.415816	0.310966	0.775986	0.396385	0.2687	0.240027	0.0210648	0.0575188	0	0	0	1	0	0.5	1	1	0	0	0	1	0.5	0.333333	0
1	0.843137	0.0832178	0.27907	0.388889	0.0290323	0.367422	0.355739	0.289279	0.19613	0.192308	0.125	0.782609	0.0833333	0	0.364961	0.551893	0.41476	0.311194	0.777887	0.40625	0.256097	0.227869	0.0175463	0.0557758	0	0	0	1	0	0.5	1	1	0	0	0	1	0.5	0.333333	0
1	0.843137	0.0832178	0.27907	0.388889	0.0290323	0.367422	0.355739	0.289279	0.19613	0.192308	0.125	0.782609	0.0833333	0	0.364961	0.551893	0.413704	0.311421	0.779788	0.414583	0.26594	0.231694	0.0175463	0.0541353	0	0	0	1	0	0.5	1	1	0	0	0	1	0.5	0.333333	0
1	0.843137	0.0832178	0.27907	0.388889	0.0290323	0.367422	0.355739	0.289279	0.19613	0.192308	0.125	0.782609	0.0833333	0	0.364961	0.551893	0.412647	0.311649	0.78169	0.42576	0.24373	0.251503	0.0119907	0.0525886	0	0	0	1	0	0.5	1	1	0	0	0	1	0.5	0.333333	0
1	0.843137	0.0832178	0.27907	0.388889	0.0290323	0.367422	0.355739	0.289279	0.19613	0.192308	0.125	0.782609	0.0833333	0	0.364961	0.551893	0.411591	0.311877	0.783591	0.432623	0.258753	0.245628	0.00921296	0.0511278	0	0	0	1	0	0.5	1	1	0	0	0	1	0.5	0.333333	0
1	0.843137	0.0832178	0.27907	0.388889	0.0290323	0.367422	0.355739	0.289279	0.19613	0.192308	0.125	0.782609	0.0833333	0	0.364961	0.551893	0.410534	0.312104	0.785493	0.444142	0.2597	0.236202	0.00712963	0.0497459	0	0	0	1	0	0.5	1	1	0	0	0	1	0.5	0.333333	0
1	0.843137	0.0832178	0.27907	0.388889	0.0290323	0.367422	0.355739	0.289279	0.19613	0.192308	0.125	0.782609	0.0833333	0	0.364961	0.551893	0.410534	0.3133	0.783308	0.436176	0.232292	0.227186	0.00712963	0.0484368	0	0	0	1	0	0.5	1	1	0	0	0	1	0.5	0.333333	0
1	0.843137	0.0832178	0.27907	0.388889	0.0290323	0.367422	0.355739	0.289279	0.19613	0.192308	0.125	0.782609	0.0833333	0	0.364961	0.551893	0.410534	0.314495	0.781124	0.404681	0.176915	0.233197	0.00712963	0.0471949	0	0	0	1	0	0.5	1	1	0	0	0	1	0.5	0.333333	1
1	0.843137	0.0832178	0.27907	0.388889	0.0290323	0.367422	0.355739	0.289279	0.19613	0.192308	0.125	0.782609	0.0833333	0	0.364961	0.551893	0.410534	0.31569	0.77894	0.338505	0.150301	0.224727	0.00393519	0.058515	0	0	0	1	0	0.5	1	1	0	0	0	1	0.5	0.333333	0
1	0.843137	0.0832178	0.27907	0.388889	0.0290323	0.367422	0.355739	0.289279	0.19613	0.192308	0.125	0.782609	0.0833333	0	0.364961	0.551893	0.410534	0.316885	0.776756	0.32098	0.312537	0.215437	0.00138889	0.0570878	0	0	0	1	0	0.5	1	1	0	0	0	1	0.5	0.333333	1
1	0.843137	0.0832178	0.27907	0.388889	0.0290323	0.367422	0.355739	0.289279	0.19613	0.192308	0.125	0.782609	0.0833333	0	0.364961	0.551893	0.410534	0.31808	0.774571	0.248554	0.120438	0.213661	0.00467593	0.0757286	0	0	0	1	0	0.5	1	1	0	0	0	1	0.5	0.333333	0
1	0.843137	0.0832178	0.27907	0.388889	0.0290323	0.367422	0.355739	0.289279	0.19613	0.192308	0.125	0.782609	0.0833333	0	0.364961	0.551893	0.410534	0.319276	0.772387	0.275858	0.358621	0.206694	0.00467593	0.0739674	0	0	0	1	0	0.5	1	1	0	0	0	1	0.5	0.333333	0
1	0.843137	0.0832178	0.27907	0.388889	0.0290323	0.367422	0.355739	0.289279	0.19613	0.192308	0.125	0.782609	0.0833333	0	0.364961	0.551893	0.410534	0.320471	0.770203	0.317647	0.286465	0.19877	0.00328704	0.0722864	0	0	0	1	0	0.5	1	1	0	0	0	1	0.5	0.333333	0
1	0.843137	0.0832178	0.27907	0.388889	0.0290323	0.367422	0.355739	0.289279	0.19613	0.192308	0.125	0.782609	0.0833333	0	0.364961	0.551893	0.410534	0.321666	0.768018	0.313725	0.303263	0.188251	0.00328704	0.07068	0	0	0	1	0	0.5	1	1	0	0	0	1	0.5	0.333333	0
1	0.843137	0.0832178	0.27907	0.388889	0.0290323	0.367422	0.355739	0.289279	0.19613	0.192308	0.125	0.782609	0.0833333	0	0.364961	0.551893	0.410534	0.322861	0.765834	0.390441	0.272751	0.169536	0.00328704	0.0691435	0	0	0	1	0	0.5	1	1	0	0	0	1	0.5	0.333333	0
1	0.843137	0.0832178	0.27907	0.388889	0.0290323	0.367422	0.355739	0.289279	0.19613	0.192308	0.125	0.782609	0.0833333	0	0.364961	0.551893	0.410534	0.324057	0.76365	0.392157	0.252971	0.16612	0.00328704	0.0676723	0	0	0	1	0	0.5	1	1	0	0	0	1	0.5	0.333333	0
1	0.843137	0.0832178	0.27907	0.388889	0.0290323	0.367422	0.355739	0.289279	0.19613	0.192308	0.125	0.782609	0.0833333	0	0.364961	0.551893	0.410534	0.325252	0.761466	0.407549	0.256814	0.165437	0.00328704	0.0662625	0	0	0	1	0	0.5	1	1	0	0	0	1	0.5	0.333333	0
1	0.843137	0.0832178	0.27907	0.388889	0.0290323	0.367422	0.355739	0.289279	0.19613	0.192308	0.125	0.782609	0.0833333	0	0.364961	0.551893	0.410534	0.326447	0.759281	0.443946	0.289457	0.171585	0.00328704	0.0649102	0	0	0	1	0	0.5	1	1	0	0	0	1	0.5	0.333333	0
1	0.843137	0.0832178	0.27907	0.388889	0.0290323	0.367422	0.355739	0.289279	0.19613	0.192308	0.125	0.782609	0.0833333	0	0.364961	0.551893	0.410534	0.327642	0.757097	0.450196	0.253604	0.181967	0.00467593	0.063612	0	0	0	1	0	0.5	1	1	0	0	0	1	0.5	0.333333	0
1	0.843137	0.0832178	0.27907	0.388889	0.0290323	0.367422	0.355739	0.289279	0.19613	0.192308	0.125	0.782609	0.0833333	0	0.364961	0.551893	0.410534	0.328837	0.754913	0.474093	0.262345	0.186339	0.00467593	0.0623647	0	0	0	1	0	0.5	1	1	0	0	0	1	0.5	0.333333	0
1	0.843137	0.0832178	0.27907	0.388889	0.0290323	0.367422	0.355739	0.289279	0.19613	0.192308	0.125	0.782609	0.0833333	0	0.364961	0.551893	0.410534	0.330033	0.752728	0.491299	0.251945	0.193716	0.00467593	0.0611654	0	0	0	1	0	0.5	1	1	0	0	0	1	0.5	0.333333	0
1	0.843137	0.0832178	0.27907	0.388889	0.0290323	0.367422	0.355739	0.289279	0.19613	0.192308	0.125	0.782609	0.0833333	0	0.364961	0.551893	0.410534	0.331228	0.750544	0.498162	0.274116	0.194945	0.00467593	0.0600113	0	0	0	1	0	0.5	1	1	0	0	0	1	0.5	0.333333	0
1	0.843137	0.0832178	0.27907	0.388889	0.0290323	0.367422	0.355739	0.289279	0.19613	0.192308	0.125	0.782609	0.0833333	0	0.364961	0.551893	0.410534	0.332423	0.74836	0.510294	0.247456	0.198224	0.00138889	0.0589	0	0	0	1	0	0.5	1	1	0	0	0	1	0.5	0.333333	0
1	0.843137	0.0832178	0.27907	0.388889	0.0290323	0.367422	0.355739	0.289279	0.19613	0.192308	0.125	0.782609	0.0833333	0	0.364961	0.551893	0.410534	0.333618	0.746176	0.524877	0.263437	0.194809	0.00138889	0.0578291	0	0	0	1	0	0.5	1	1	0	0	0	1	0.5	0.333333	0
1	0.843137	0.0832178	0.27907	0.388889	0.0290323	0.367422	0.355739	0.289279	0.19613	0.192308	0.125	0.782609	0.0833333	0	0.364961	0.551893	0.410534	0.333618	0.746176	0.499265	0.192609	0.19918	0.00138889	0.0567964	0	0	0	1	0	0.5	1	1	0	0	0	1	0.5	0.333333	0
1	0.843137	0.0832178	0.27907	0.388889	0.0290323	0.367422	0.355739	0.289279	0.19613	0.192308	0.125	0.782609	0.0833333	0	0.364961	0.551893	0.410534	0.333618	0.746176	0.416422	0.135618	0.199044	0.00138889	0.0558	0	0	0	1	0	0.5	1	1	0	0	0	1	0.5	0.333333	0
1	0.843137	0.0832178	0.27907	0.388889	0.0290323	0.367422	0.355739	0.289279	0.19613	0.192308	0.125	0.782609	0.0833333	0	0.364961	0.551893	0.410534	0.333618	0.746176	0.328186	0.119872	0.201913	0.00138889	0.0548379	0	0	0	1	0	0.5	1	1	0	0	0	1	0.5	0.333333	0
1	0.843137	0.0832178	0.27907	0.388889	0.0290323	0.367422	0.355739	0.289279	0.19613	0.192308	0.125	0.782609	0.0833333	0	0.364961	0.551893	0.410534	0.333618	0.746176	0.316912	0.404747	0.193852	0.00138889	0.0539085	0	0	0	1	0	0.5	1	1	0	0	0	1	0.5	0.333333	0
1	0.843137	0.0832178	0.27907	0.388889	0.0290323	0.367422	0.355739	0.289279	0.19613	0.192308	0.125	0.782609	0.0833333	0	0.364961	0.551893	0.410534	0.333618	0.746176	0.323775	0.317331	0.191803	0.00138889	0.05301	0	0	0	1	0	0.5	1	1	0	0	0	1	0.5	0.333333	0
1	0.54902	0	0.255814	0.333333	0	0.505205	0.23574	0.356335	0.526825	0.346154	0.125	0.217391	0.0833333	0.792851	0.398409	0.405656	0.347705	0.663289	0.529802	0.419608	0.25	0.229508	0	0	0.4188	0.373029	0.0566198	0.475928	0.676471	0.334548	0.837261	0.525259	0.478556	0.578912	0.174267	0.655281	0.476267	0.5	0
0	0.823529	0	0.604651	0.333333	0.0629032	0.234538	0.617504	0.215595	0.204925	0.5	0.125	0.521739	0.25	0	0.0976421	0.801312	0.116315	0.483907	0.369371	0.593137	0.25	0.0737705	0	0	0.5	0.5	0	0.5	0.5	0	1	0.5	1	0	0	1	1	0.583333	0
0	0.823529	0	0.604651	0.333333	0.0629032	0.234538	0.617504	0.215595	0.204925	0.5	0.125	0.521739	0.25	0	0.0976421	0.801312	0.116315	0.486699	0.369517	0.497304	0.203818	0.0614754	0	0	0.5	0.5	0	0.5	0.5	0	1	0.5	1	0	0	1	1	0.583333	0
0	0.823529	0	0.604651	0.333333	0.0629032	0.234538	0.617504	0.215595	0.204925	0.5	0.125	0.521739	0.25	0	0.0976421	0.801312	0.116315	0.489492	0.369664	0.490033	0.257705	0.0710383	0	0	0.5	0.5	0	0.5	0.5	0	1	0.5	1	0	0	1	1	0.583333	0
0	0.823529	0	0.604651	0.333333	0.0629032	0.234538	0.617504	0.215595	0.204925	0.5	0.125	0.521739	0.25	0	0.0976421	0.801312	0.116315	0.492285	0.36981	0.508456	0.272149	0.0717213	0	0	0.5	0.5	0	0.5	0.5	0	1	0.5	1	0	0	1	1	0.583333	0
0	0.823529	0	0.604651	0.333333	0.0629032	0.234538	0.617504	0.215595	0.204925	0.5	0.125	0.521739	0.25	0	0.0976421	0.801312	0.116315	0.495077	0.369956	0.480637	0.243073	0.0754098	0	0	0.5	0.5	0	0.5	0.5	0	1	0.5	1	0	0	1	1	0.583333	0
0	0.823529	0	0.604651	0.333333	0.0629032	0.234538	0.617504	0.215595	0.204925	0.5	0.125	0.521739	0.25	0	0.0976421	0.801312	0.116315	0.49787	0.370103	0.489338	0.224456	0.0724044	0	0	0.5	0.5	0	0.5	0.5	0	1	0.5	1	0	0	1	1	0.583333	0
0	0.823529	0	0.604651	0.333333	0.0629032	0.234538	0.617504	0.215595	0.204925	0.5	0.125	0.521739	0.25	0	0.0976421	0.801312	0.116315	0.500662	0.370249	0.478922	0.22521	0.0620609	0	0	0.5	0.5	0	0.5	0.5	0	1	0.5	1	0	0	1	1	0.583333	0
0	0.823529	0	0.604651	0.333333	0.0629032	0.234538	0.617504	0.215595	0.204925	0.5	0.125	0.521739	0.25	0	0.0976421	0.801312	0.116315	0.503455	0.370396	0.373529	0.107251	0.0614754	0	0	0.5	0.5	0	0.5	0.5	0	1	0.5	1	0	0	1	1	0.583333	1
0	0.823529	0	0.604651	0.333333	0.0629032	0.234538	0.617504	0.215595	0.204925	0.5	0.125	0.521739	0.25	0	0.0976421	0.801312	0.116315	0.506247	0.370542	0.366176	0.326339	0.057377	0	0.0997333	0.5	0.5	0	0.5	0.5	0	1	0.5	1	0	0	1	1	0.583333	0
0	0.823529	0	0.604651	0.333333	0.0629032	0.234538	0.617504	0.215595	0.204925	0.5	0.125	0.521739	0.25	0	0.0976421	0.801312	0.116315	0.50904	0.370688	0.363725	0.310362	0.0606557	0	0.08976	0.5	0.5	0	0.5	0.5	0	1	0.5	1	0	0	1	1	0.583333	0
0	0.823529	0	0.604651	0.333333	0.0629032	0.234538	0.617504	0.215595	0.204925	0.5	0.125	0.521739	0.25	0	0.0976421	0.801312	0.116315	0.511832	0.370835	0.334436	0.229152	0.0655738	0	0.0816	0.5	0.5	0	0.5	0.5	0	1	0.5	1	0	0	1	1	0.583333	0
0	0.823529	0	0.604651	0.333333	0.0629032	0.234538	0.617504	0.215595	0.204925	0.5	0.125	0.521739	0.25	0	0.0976421	0.801312	0.116315	0.514625	0.370981	0.412255	0.337681	0.0655738	0	0.0748	0.5	0.5	0	0.5	0.5	0	1	0.5	1	0	0	1	1	0.583333	0
0	0.823529	0	0.604651	0.333333	0.0629032	0.234538	0.617504	0.215595	0.204925	0.5	0.125	0.521739	0.25	0	0.0976421	0.801312	0.116315	0.517418	0.371127	0.401471	0.219544	0.0669399	0	0.0690462	0.5	0.5	0	0.5	0.5	0	1	0.5	1	0	0	1	1	0.583333	0
0	0.823529	0	0.604651	0.333333	0.0629032	0.234538	0.617504	0.215595	0.204925	0.5	0.125	0.521739	0.25	0	0.0976421	0.801312	0.116315	0.52021	0.371274	0.370686	0.191148	0.0662568	0	0.0641143	0.5	0.5	0	0.5	0.5	0	1	0.5	1	0	0	1	1	0.583333	0
0	0.823529	0	0.604651	0.333333	0.0629032	0.234538	0.617504	0.215595	0.204925	0.5	0.125	0.521739	0.25	0	0.0976421	0.801312	0.116315	0.523003	0.37142	0.399975	0.245275	0.0648907	0	0.05984	0.5	0.5	0	0.5	0.5	0	1	0.5	1	0	0	1	1	0.583333	0
0	0.823529	0	0.604651	0.333333	0.0629032	0.234538	0.617504	0.215595	0.204925	0.5	0.125	0.521739	0.25	0	0.0976421	0.801312	0.116315	0.521446	0.371185	0.351814	0.18677	0.0642077	0	0.0561	0.5	0.5	0	0.5	0.5	0	1	0.5	1	0	0	1	1	0.583333	0
0	0.823529	0	0.604651	0.333333	0.0629032	0.234538	0.617504	0.215595	0.204925	0.5	0.125	0.521739	0.25	0	0.0976421	0.801312	0.116315	0.51989	0.37095	0.308309	0.187283	0.0621585	0	0.0528	0.5	0.5	0	0.5	0.5	0	1	0.5	1	0	0	1	1	0.583333	0
0	0.823529	0	0.604651	0.333333	0.0629032	0.234538	0.617504	0.215595	0.204925	0.5	0.125	0.521739	0.25	0	0.0976421	0.801312	0.116315	0.518334	0.370714	0.331127	0.287136	0.0642077	0	0.0498667	0.5	0.5	0	0.5	0.5	0	1	0.5	1	0	0	1	1	0.583333	0
0	0.823529	0	0.604651	0.333333	0.0629032	0.234538	0.617504	0.215595	0.204925	0.5	0.125	0.521739	0.25	0	0.0976421	0.801312	0.116315	0.516778	0.370479	0.342157	0.340752	0.0642077	0	0.0472421	0.5	0.5	0	0.5	0.5	0	1	0.5	1	0	0	1	1	0.583333	0
0	0.823529	0	0.604651	0.333333	0.0629032	0.234538	0.617504	0.215595	0.204925	0.5	0.125	0.521739	0.25	0	0.0976421	0.801312	0.116315	0.515222	0.370244	0.376324	0.263176	0.0669399	0	0.04488	0.5	0.5	0	0.5	0.5	0	1	0.5	1	0	0	1	1	0.583333	0
0	0.823529	0	0.604651	0.333333	0.0629032	0.234538	0.617504	0.215595	0.204925	0.5	0.125	0.521739	0.25	0	0.0976421	0.801312	0.116315	0.513665	0.370009	0.407132	0.225198	0.0724044	0	0.0427429	0.5	0.5	0	0.5	0.5	0	1	0.5	1	0	0	1	1	0.583333	0
0	0.823529	0	0.604651	0.333333	0.0629032	0.234538	0.617504	0.215595	0.204925	0.5	0.125	0.521739	0.25	0	0.0976421	0.801312	0.116315	0.512109	0.369773	0.423689	0.276116	0.0678962	0	0.0408	0.5	0.5	0	0.5	0.5	0	1	0.5	1	0	0	1	1	0.583333	0
0	0.823529	0	0.604651	0.333333	0.0629032	0.234538	0.617504	0.215595	0.204925	0.5	0.125	0.521739	0.25	0	0.0976421	0.801312	0.116315	0.510553	0.369538	0.4119	0.270824	0.0605191	0	0.0390261	0.5	0.5	0	0.5	0.5	0	1	0.5	1	0	0	1	1	0.583333	0
0	0.823529	0	0.604651	0.333333	0.0629032	0.234538	0.617504	0.215595	0.204925	0.5	0.125	0.521739	0.25	0	0.0976421	0.801312	0.116315	0.508997	0.369303	0.411642	0.238459	0.0584699	0	0.0374	0.5	0.5	0	0.5	0.5	0	1	0.5	1	0	0	1	1	0.583333	1
0	0.823529	0	0.604651	0.333333	0.0629032	0.234538	0.617504	0.215595	0.204925	0.5	0.125	0.521739	0.25	0	0.0976421	0.801312	0.116315	0.50744	0.369068	0.395417	0.179992	0.0550546	0.00555556	0.069504	0.5	0.5	0	0.5	0.5	0	1	0.5	1	0	0	1	1	0.583333	0
0	0.823529	0	0.604651	0.333333	0.0629032	0.234538	0.617504	0.215595	0.204925	0.5	0.125	0.521739	0.25	0	0.0976421	0.801312	0.116315	0.505884	0.368832	0.390355	0.266247	0.0543716	0.0111111	0.0668308	0.5	0.5	0	0.5	0.5	0	1	0.5	1	0	0	1	1	0.583333	0
0	0.823529	0	0.604651	0.333333	0.0629032	0.234538	0.617504	0.215595	0.204925	0.5	0.125	0.521739	0.25	0	0.0976421	0.801312	0.116315	0.504328	0.368597	0.379412	0.263725	0.0536885	0.0111111	0.0643556	0.5	0.5	0	0.5	0.5	0	1	0.5	1	0	0	1	1	0.583333	0
0	0.823529	0	0.604651	0.333333	0.0629032	0.234538	0.617504	0.215595	0.204925	0.5	0.125	0.521739	0.25	0	0.0976421	0.801312	0.116315	0.502772	0.368362	0.380184	0.265304	0.0560109	0.0111111	0.0620571	0.5	0.5	0	0.5	0.5	0	1	0.5	1	0	0	1	1	0.583333	0
0	0.823529	0	0.604651	0.333333	0.0629032	0.234538	0.617504	0.215595	0.204925	0.5	0.125	0.521739	0.25	0	0.0976421	0.801312	0.116315	0.501216	0.368126	0.409105	0.246871	0.0546448	0.0111111	0.0599172	0.5	0.5	0	0.5	0.5	0	1	0.5	1	0	0	1	1	0.583333	1
0	0.823529	0	0.604651	0.333333	0.0629032	0.234538	0.617504	0.215595	0.204925	0.5	0.125	0.521739	0.25	0	0.0976421	0.801312	0.116315	0.499659	0.367891	0.368076	0.178288	0.0515027	0.0111111	0.0775867	0.5	0.5	0	0.5	0.5	0	1	0.5	1	0	0	1	1	0.583333	0
0	0.823529	0	0.604651	0.333333	0.0629032	0.234538	0.617504	0.215595	0.204925	0.5	0.125	0.521739	0.25	0	0.0976421	0.801312	0.116315	0.498103	0.367656	0.37451	0.279711	0.0617486	0.0111111	0.0750839	0.5	0.5	0	0.5	0.5	0	1	0.5	1	0	0	1	1	0.583333	0
0	0.823529	0	0.604651	0.333333	0.0629032	0.234538	0.617504	0.215595	0.204925	0.5	0.125	0.521739	0.25	0	0.0976421	0.801312	0.116315	0.496547	0.367421	0.352819	0.262858	0.0576503	0.0111111	0.0727375	0.5	0.5	0	0.5	0.5	0	1	0.5	1	0	0	1	1	0.583333	0
0	0.823529	0	0.604651	0.333333	0.0629032	0.234538	0.617504	0.215595	0.204925	0.5	0.125	0.521739	0.25	0	0.0976421	0.801312	0.116315	0.494991	0.367185	0.345551	0.254368	0.0564208	0.0111111	0.0705333	0.5	0.5	0	0.5	0.5	0	1	0.5	1	0	0	1	1	0.583333	0
0	0.823529	0	0.604651	0.333333	0.0629032	0.234538	0.617504	0.215595	0.204925	0.5	0.125	0.521739	0.25	0	0.0976421	0.801312	0.116315	0.493434	0.36695	0.331826	0.194711	0.0554645	0.0111111	0.0684588	0.5	0.5	0	0.5	0.5	0	1	0.5	1	0	0	1	1	0.583333	0
0	0.823529	0	0.604651	0.333333	0.0629032	0.234538	0.617504	0.215595	0.204925	0.5	0.125	0.521739	0.25	0	0.0976421	0.801312	0.116315	0.493298	0.368504	0.331458	0.294183	0.0601093	0.0111111	0.0665029	0.5	0.5	0	0.5	0.5	0	1	0.5	1	0	0	1	1	0.583333	0
0	0.823529	0	0.604651	0.333333	0.0629032	0.234538	0.617504	0.215595	0.204925	0.5	0.125	0.521739	0.25	0	0.0976421	0.801312	0.116315	0.493161	0.370058	0.327819	0.215549	0.0607923	0.0111111	0.0646556	0.5	0.5	0	0.5	0.5	0	1	0.5	1	0	0	1	1	0.583333	0
0	0.823529	0	0.604651	0.333333	0.0629032	0.234538	0.617504	0.215595	0.204925	0.5	0.125	0.521739	0.25	0	0.0976421	0.801312	0.116315	0.493024	0.371613	0.332145	0.283929	0.0587432	0.00555556	0.0629081	0.5	0.5	0	0.5	0.5	0	1	0.5	1	0	0	1	1	0.583333	0
0	0.823529	0	0.604651	0.333333	0.0629032	0.234538	0.617504	0.215595	0.204925	0.5	0.125	0.521739	0.25	0	0.0976421	0.801312	0.116315	0.492887	0.373167	0.36989	0.254636	0.0614754	0	0.0612526	0.5	0.5	0	0.5	0.5	0	1	0.5	1	0	0	1	1	0.583333	0
0	0.823529	0	0.604651	0.333333	0.0629032	0.234538	0.617504	0.215595	0.204925	0.5	0.125	0.521739	0.25	0	0.0976421	0.801312	0.116315	0.49275	0.374721	0.368909	0.28048	0.0655738	0	0.0596821	0.5	0.5	0	0.5	0.5	0	1	0.5	1	0	0	1	1	0.583333	0
0	0.823529	0	0.604651	0.333333	0.0629032	0.234538	0.617504	0.215595	0.204925	0.5	0.125	0.521739	0.25	0	0.0976421	0.801312	0.116315	0.492613	0.376275	0.402672	0.274397	0.0653005	0	0.05819	0.5	0.5	0	0.5	0.5	0	1	0.5	1	0	0	1	1	0.583333	0
0	0.823529	0	0.604651	0.333333	0.0629032	0.234538	0.617504	0.215595	0.204925	0.5	0.125	0.521739	0.25	0	0.0976421	0.801312	0.116315	0.492476	0.377829	0.402243	0.271123	0.0666667	0	0.0567707	0.5	0.5	0	0.5	0.5	0	1	0.5	1	0	0	1	1	0.583333	0
0	0.823529	0	0.604651	0.333333	0.0629032	0.234538	0.617504	0.215595	0.204925	0.5	0.125	0.521739	0.25	0	0.0976421	0.801312	0.116315	0.492339	0.379383	0.39087	0.201631	0.0670765	0	0.055419	0.5	0.5	0	0.5	0.5	0	1	0.5	1	0	0	1	1	0.583333	0
0	0.823529	0	0.604651	0.333333	0.0629032	0.234538	0.617504	0.215595	0.204925	0.5	0.125	0.521739	0.25	0	0.0976421	0.801312	0.116315	0.492202	0.380938	0.3894	0.256743	0.0602459	0	0.0541302	0.5	0.5	0	0.5	0.5	0	1	0.5	1	0	0	1	1	0.583333	0
0	0.823529	0	0.604651	0.333333	0.0629032	0.234538	0.617504	0.215595	0.204925	0.5	0.125	0.521739	0.25	0	0.0976421	0.801312	0.116315	0.492066	0.382492	0.383542	0.260124	0.0602459	0	0.0529	0.5	0.5	0	0.5	0.5	0	1	0.5	1	0	0	1	1	0.583333	0
0	0.823529	0	0.604651	0.333333	0.0629032	0.234538	0.617504	0.215595	0.204925	0.5	0.125	0.521739	0.25	0	0.0976421	0.801312	0.116315	0.491929	0.384046	0.334559	0.159508	0.0539617	0	0.0517244	0.5	0.5	0	0.5	0.5	0	1	0.5	1	0	0	1	1	0.583333	0
0	0.823529	0	0.604651	0.333333	0.0629032	0.234538	0.617504	0.215595	0.204925	0.5	0.125	0.521739	0.25	0	0.0976421	0.801312	0.116315	0.491792	0.3856	0.354081	0.272369	0.0636612	0	0.0506	0.5	0.5	0	0.5	0.5	0	1	0.5	1	0	0	1	1	0.583333	0
0	0.823529	0	0.604651	0.333333	0.0629032	0.234538	0.617504	0.215595	0.204925	0.5	0.125	0.521739	0.25	0	0.0976421	0.801312	0.116315	0.491655	0.387154	0.342561	0.267586	0.0622951	0	0.0495234	0.5	0.5	0	0.5	0.5	0	1	0.5	1	0	0	1	1	0.583333	0
0	0.823529	0	0.604651	0.333333	0.0629032	0.234538	0.617504	0.215595	0.204925	0.5	0.125	0.521739	0.25	0	0.0976421	0.801312	0.116315	0.491518	0.388708	0.334105	0.283454	0.0650273	0	0.0484917	0.5	0.5	0	0.5	0.5	0	1	0.5	1	0	0	1	1	0.583333	0
0	0.823529	0	0.604651	0.333333	0.0629032	0.234538	0.617504	0.215595	0.204925	0.5	0.125	0.521739	0.25	0	0.0976421	0.801312	0.116315	0.491381	0.390262	0.392157	0.278904	0.0698087	0	0.047502	0.5	0.5	0	0.5	0.5	0	1	0.5	1	0	0	1	1	0.583333	0
0	0.823529	0	0.604651	0.333333	0.0629032	0.234538	0.617504	0.215595	0.204925	0.5	0.125	0.521739	0.25	0	0.0976421	0.801312	0.116315	0.491244	0.391817	0.361336	0.194051	0.0663934	0	0.046552	0.5	0.5	0	0.5	0.5	0	1	0.5	1	0	0	1	1	0.583333	0
0	0.823529	0	0.604651	0.333333	0.0629032	0.234538	0.617504	0.215595	0.204925	0.5	0.125	0.521739	0.25	0	0.0976421	0.801312	0.116315	0.491107	0.393371	0.377096	0.264126	0.0629781	0	0.0456392	0.5	0.5	0	0.5	0.5	0	1	0.5	1	0	0	1	1	0.583333	1
0	0.823529	0	0.604651	0.333333	0.0629032	0.234538	0.617504	0.215595	0.204925	0.5	0.125	0.521739	0.25	0	0.0976421	0.801312	0.116315	0.49097	0.394925	0.373297	0.23398	0.0629781	0	0.0639923	0.5	0.5	0	0.5	0.5	0	1	0.5	1	0	0	1	1	0.583333	0
0	0.823529	0	0.604651	0.333333	0.0629032	0.234538	0.617504	0.215595	0.204925	0.5	0.125	0.521739	0.25	0	0.0976421	0.801312	0.116315	0.49097	0.394925	0.26527	0	0.0575137	0	0.0816528	0.5	0.5	0	0.5	0.5	0	1	0.5	1	0	0	1	1	0.583333	0
0	0.823529	0	0.604651	0.333333	0.0629032	0.234538	0.617504	0.215595	0.204925	0.5	0.125	0.521739	0.25	0	0.0976421	0.801312	0.116315	0.49097	0.394925	0.232255	0.234443	0.0534153	0	0.0956963	0.5	0.5	0	0.5	0.5	0	1	0.5	1	0	0	1	1	0.583333	0
0	0.823529	0	0.604651	0.333333	0.0629032	0.234538	0.617504	0.215595	0.204925	0.5	0.125	0.521739	0.25	0	0.0976421	0.801312	0.116315	0.49097	0.394925	0.187684	0.287226	0.0520492	0.00138889	0.103047	0.5	0.5	0	0.5	0.5	0	1	0.5	1	0	0	1	1	0.583333	0
0	0.823529	0	0.604651	0.333333	0.0629032	0.234538	0.617504	0.215595	0.204925	0.5	0.125	0.521739	0.25	0	0.0976421	0.801312	0.116315	0.49097	0.394925	0.187439	0.43122	0.0527322	0.00138889	0.106921	0.5	0.5	0	0.5	0.5	0	1	0.5	1	0	0	1	1	0.583333	0
0	0.823529	0	0.604651	0.333333	0.0629032	0.234538	0.617504	0.215595	0.204925	0.5	0.125	0.521739	0.25	0	0.0976421	0.801312	0.116315	0.49097	0.394925	0.2394	0.195572	0.0547814	0.00138889	0.109256	0.5	0.5	0	0.5	0.5	0	1	0.5	1	0	0	1	1	0.583333	0
0	0.823529	0	0.604651	0.333333	0.0629032	0.234538	0.617504	0.215595	0.204925	0.5	0.125	0.521739	0.25	0	0.0976421	0.801312	0.116315	0.49097	0.394925	0.292169	0.306899	0.0459016	0.00138889	0.107372	0.5	0.5	0	0.5	0.5	0	1	0.5	1	0	0	1	1	0.583333	0
0	0.823529	0	0.604651	0.333333	0.0629032	0.234538	0.617504	0.215595	0.204925	0.5	0.125	0.521739	0.25	0	0.0976421	0.801312	0.116315	0.49097	0.394925	0.338995	0.340075	0.0515027	0.00138889	0.105553	0.5	0.5	0	0.5	0.5	0	1	0.5	1	0	0	1	1	0.583333	0
0	0.823529	0	0.604651	0.333333	0.0629032	0.234538	0.617504	0.215595	0.204925	0.5	0.125	0.521739	0.25	0	0.0976421	0.801312	0.116315	0.49097	0.394925	0.33973	0.272665	0.0521858	0.00138889	0.103793	0.5	0.5	0	0.5	0.5	0	1	0.5	1	0	0	1	1	0.583333	0
0	0.823529	0	0.604651	0.333333	0.0629032	0.234538	0.617504	0.215595	0.204925	0.5	0.125	0.521739	0.25	0	0.0976421	0.801312	0.116315	0.49097	0.394925	0.333971	0.153655	0.0515027	0.00138889	0.102092	0.5	0.5	0	0.5	0.5	0	1	0.5	1	0	0	1	1	0.583333	0
0	0.823529	0	0.604651	0.333333	0.0629032	0.234538	0.617504	0.215595	0.204925	0.5	0.125	0.521739	0.25	0	0.0976421	0.801312	0.116315	0.49097	0.394925	0.328088	0.260808	0.0545082	0.00138889	0.100445	0.5	0.5	0	0.5	0.5	0	1	0.5	1	0	0	1	1	0.583333	0
0	0.823529	0	0.604651	0.333333	0.0629032	0.234538	0.617504	0.215595	0.204925	0.5	0.125	0.521739	0.25	0	0.0976421	0.801312	0.116315	0.49097	0.394925	0.321838	0.307779	0.0586066	0.00138889	0.0988508	0.5	0.5	0	0.5	0.5	0	1	0.5	1	0	0	1	1	0.583333	0
0	0.823529	0	0.604651	0.333333	0.0629032	0.234538	0.617504	0.215595	0.204925	0.5	0.125	0.521739	0.25	0	0.0976421	0.801312	0.116315	0.49097	0.394925	0.327402	0.284648	0.0621585	0.00138889	0.0973062	0.5	0.5	0	0.5	0.5	0	1	0.5	1	0	0	1	1	0.583333	0
0	0.823529	0	0.604651	0.333333	0.0629032	0.234538	0.617504	0.215595	0.204925	0.5	0.125	0.521739	0.25	0	0.0976421	0.801312	0.116315	0.49097	0.394925	0.379853	0.262854	0.0642077	0.00138889	0.0958092	0.5	0.5	0	0.5	0.5	0	1	0.5	1	0	0	1	1	0.583333	0
0	0.823529	0	0.604651	0.333333	0.0629032	0.234538	0.617504	0.215595	0.204925	0.5	0.125	0.521739	0.25	0	0.0976421	0.801312	0.116315	0.49097	0.394925	0.367414	0.200054	0.0710383	0.00138889	0.0943576	0.5	0.5	0	0.5	0.5	0	1	0.5	1	0	0	1	1	0.583333	0
0	0.823529	0	0.604651	0.333333	0.0629032	0.234538	0.617504	0.215595	0.204925	0.5	0.125	0.521739	0.25	0	0.0976421	0.801312	0.116315	0.49097	0.394925	0.396324	0.386403	0.0689891	0	0.0929493	0.5	0.5	0	0.5	0.5	0	1	0.5	1	0	0	1	1	0.583333	0
0	0.823529	0	0.604651	0.333333	0.0629032	0.234538	0.617504	0.215595	0.204925	0.5	0.125	0.521739	0.25	0	0.0976421	0.801312	0.116315	0.49097	0.394925	0.348946	0.124525	0.0669399	0	0.0915824	0.5	0.5	0	0.5	0.5	0	1	0.5	1	0	0	1	1	0.583333	0
0	0.823529	0	0.604651	0.333333	0.0629032	0.234538	0.617504	0.215595	0.204925	0.5	0.125	0.521739	0.25	0	0.0976421	0.801312	0.116315	0.49097	0.394925	0.340723	0.299142	0.067623	0	0.0902551	0.5	0.5	0	0.5	0.5	0	1	0.5	1	0	0	1	1	0.583333	0
0	0.823529	0	0.604651	0.333333	0.0629032	0.234538	0.617504	0.215595	0.204925	0.5	0.125	0.521739	0.25	0	0.0976421	0.801312	0.116315	0.49097	0.394925	0.30902	0.10512	0.0647541	0	0.0889657	0.5	0.5	0	0.5	0.5	0	1	0.5	1	0	0	1	1	0.583333	0
1	0.843137	0.0291262	0.302326	0.333333	0	0.252296	0.364729	0.210526	0.260334	0	0	0.326087	0.333333	0.68492	0.366238	0.507074	0.170316	0.375508	0.373857	0.357407	0.25	0	0.0677778	0	0	0.5	0	0.5	1	0	1	0.5	1	1	0	0.5	0.5	0.583333	0
1	0.843137	0.0291262	0.302326	0.333333	0	0.252296	0.364729	0.210526	0.260334	0	0	0.326087	0.333333	0.68492	0.366238	0.507074	0.170316	0.374157	0.373918	0.35461	0.258727	0.0245902	0.0422222	0	0	0.5	0	0.5	1	0	1	0.5	1	1	0	0.5	0.5	0.583333	0
1	0.843137	0.0291262	0.302326	0.333333	0	0.252296	0.364729	0.210526	0.260334	0	0	0.326087	0.333333	0.68492	0.366238	0.507074	0.170316	0.372806	0.373979	0.346864	0.236256	0.0327869	0.0503704	0	0	0.5	0	0.5	1	0	1	0.5	1	1	0	0.5	0.5	0.583333	0
1	0.843137	0.0291262	0.302326	0.333333	0	0.252296	0.364729	0.210526	0.260334	0	0	0.326087	0.333333	0.68492	0.366238	0.507074	0.170316	0.371455	0.37404	0.343212	0.249263	0.0245902	0.0377778	0	0	0.5	0	0.5	1	0	1	0.5	1	1	0	0.5	0.5	0.583333	0
1	0.843137	0.0291262	0.302326	0.333333	0	0.252296	0.364729	0.210526	0.260334	0	0	0.326087	0.333333	0.68492	0.366238	0.507074	0.170316	0.370104	0.374101	0.384436	0.335984	0.0295082	0.0435556	0	0	0.5	0	0.5	1	0	1	0.5	1	1	0	0.5	0.5	0.583333	1
1	0.843137	0.0291262	0.302326	0.333333	0	0.252296	0.364729	0.210526	0.260334	0	0	0.326087	0.333333	0.68492	0.366238	0.507074	0.166496	0.368753	0.374163	0.377029	0.217619	0.0368852	0.0501852	0.04	0	0.5	0	0.5	1	0	1	0.5	1	1	0	0.5	0.5	0.583333	0
1	0.843137	0.0291262	0.302326	0.333333	0	0.252296	0.364729	0.210526	0.260334	0	0	0.326087	0.333333	0.68492	0.366238	0.507074	0.162675	0.367401	0.374224	0.376221	0.212129	0.0316159	0.0620635	0.0342857	0	0.5	0	0.5	1	0	1	0.5	1	1	0	0.5	0.5	0.583333	0
1	0.843137	0.0291262	0.302326	0.333333	0	0.252296	0.364729	0.210526	0.260334	0	0	0.326087	0.333333	0.68492	0.366238	0.507074	0.158855	0.36605	0.374285	0.293157	0	0.0276639	0.0716667	0.03	0	0.5	0	0.5	1	0	1	0.5	1	1	0	0.5	0.5	0.583333	0
1	0.843137	0.0291262	0.302326	0.333333	0	0.252296	0.364729	0.210526	0.260334	0	0	0.326087	0.333333	0.68492	0.366238	0.507074	0.155035	0.364699	0.374346	0.204701	0.193679	0.0300546	0.0745062	0.0266667	0	0.5	0	0.5	1	0	1	0.5	1	1	0	0.5	0.5	0.583333	0
1	0.843137	0.0291262	0.302326	0.333333	0	0.252296	0.364729	0.210526	0.260334	0	0	0.326087	0.333333	0.68492	0.366238	0.507074	0.151215	0.363348	0.374407	0.158689	0.232581	0.0319672	0.0753889	0.024	0	0.5	0	0.5	1	0	1	0.5	1	1	0	0.5	0.5	0.583333	0
1	0.843137	0.0291262	0.302326	0.333333	0	0.252296	0.364729	0.210526	0.260334	0	0	0.326087	0.333333	0.68492	0.366238	0.507074	0.147395	0.361997	0.374468	0.154757	0.501432	0.033532	0.0827273	0.0218182	0	0.5	0	0.5	1	0	1	0.5	1	1	0	0.5	0.5	0.583333	0
1	0.843137	0.0291262	0.302326	0.333333	0	0.252296	0.364729	0.210526	0.260334	0	0	0.326087	0.333333	0.68492	0.366238	0.507074	0.143575	0.360646	0.374529	0.227613	0.334347	0.0362022	0.0779167	0.02	0	0.5	0	0.5	1	0	1	0.5	1	1	0	0.5	0.5	0.583333	0
1	0.843137	0.0291262	0.302326	0.333333	0	0.252296	0.364729	0.210526	0.260334	0	0	0.326087	0.333333	0.68492	0.366238	0.507074	0.139754	0.359295	0.374591	0.308816	0.406116	0.045765	0.0812963	0.0184615	0	0.5	0	0.5	1	0	1	0.5	1	1	0	0.5	0.5	0.583333	0
1	0.843137	0.0291262	0.302326	0.333333	0	0.252296	0.364729	0.210526	0.260334	0	0	0.326087	0.333333	0.68492	0.366238	0.507074	0.135934	0.357944	0.374652	0.383926	0.292259	0.045765	0.085463	0.0171429	0	0.5	0	0.5	1	0	1	0.5	1	1	0	0.5	0.5	0.583333	1
1	0.843137	0.0291262	0.302326	0.333333	0	0.252296	0.364729	0.210526	0.260334	0	0	0.326087	0.333333	0.68492	0.366238	0.507074	0.132114	0.356818	0.373096	0.34988	0.125066	0.0416667	0.0861574	0.0266667	0	0.5	0	0.5	1	0	1	0.5	1	1	0	0.5	0.5	0.583333	0
1	0.843137	0.0291262	0.302326	0.333333	0	0.252296	0.364729	0.210526	0.260334	0	0	0.326087	0.333333	0.68492	0.366238	0.507074	0.128294	0.355692	0.37154	0.395566	0.321997	0.0416667	0.0919907	0.025	0	0.5	0	0.5	1	0	1	0.5	1	1	0	0.5	0.5	0.583333	0
1	0.843137	0.0291262	0.302326	0.333333	0	0.252296	0.364729	0.210526	0.260334	0	0	0.326087	0.333333	0.68492	0.366238	0.507074	0.124474	0.354566	0.369985	0.38864	0.293661	0.0430328	0.0929167	0.0235294	0	0.5	0	0.5	1	0	1	0.5	1	1	0	0.5	0.5	0.583333	0
1	0.843137	0.0291262	0.302326	0.333333	0	0.252296	0.364729	0.210526	0.260334	0	0	0.326087	0.333333	0.68492	0.366238	0.507074	0.113013	0.351188	0.365318	0.516193	0.278786	0.0491803	0.0836869	0.0294737	0	0.5	0	0.5	1	0	1	0.5	1	1	0	0.5	0.5	0.583333	1
1	0.843137	0.0291262	0.302326	0.333333	0	0.252296	0.364729	0.210526	0.260334	0	0	0.326087	0.333333	0.68492	0.366238	0.507074	0.109193	0.350062	0.363762	0.516503	0.235495	0.0625931	0.0819192	0.0485	0	0.5	0	0.5	1	0	1	0.5	1	1	0	0.5	0.5	0.583333	0
1	0.843137	0.0291262	0.302326	0.333333	0	0.252296	0.364729	0.210526	0.260334	0	0	0.326087	0.333333	0.68492	0.366238	0.507074	0.105373	0.348936	0.362207	0.546405	0.272933	0.0670641	0.0795455	0.0461905	0	0.5	0	0.5	1	0	1	0.5	1	1	0	0.5	0.5	0.583333	0
1	0.843137	0.0291262	0.302326	0.333333	0	0.252296	0.364729	0.210526	0.260334	0	0	0.326087	0.333333	0.68492	0.366238	0.507074	0.101553	0.34781	0.360651	0.550049	0.258678	0.0752608	0.0737374	0.0440909	0	0.5	0	0.5	1	0	1	0.5	1	1	0	0.5	0.5	0.583333	0
1	0.843137	0.0291262	0.302326	0.333333	0	0.252296	0.364729	0.210526	0.260334	0	0	0.326087	0.333333	0.68492	0.366238	0.507074	0.0977324	0.346684	0.359095	0.544902	0.251511	0.0782414	0.0744949	0.0421739	0	0.5	0	0.5	1	0	1	0.5	1	1	0	0.5	0.5	0.583333	0
1	0.843137	0.0291262	0.302326	0.333333	0	0.252296	0.364729	0.210526	0.260334	0	0	0.326087	0.333333	0.68492	0.366238	0.507074	0.0939123	0.345558	0.35754	0.520625	0.176763	0.0767511	0.0646465	0.0404167	0	0.5	0	0.5	1	0	1	0.5	1	1	0	0.5	0.5	0.583333	0
1	0.843137	0.0291262	0.302326	0.333333	0	0.252296	0.364729	0.210526	0.260334	0	0	0.326087	0.333333	0.68492	0.366238	0.507074	0.0900921	0.344433	0.355984	0.487145	0.229232	0.0864382	0.0676768	0.0388	0	0.5	0	0.5	1	0	1	0.5	1	1	0	0.5	0.5	0.583333	0
1	0.843137	0.0291262	0.302326	0.333333	0	0.252296	0.364729	0.210526	0.260334	0	0	0.326087	0.333333	0.68492	0.366238	0.507074	0.0862719	0.343307	0.354428	0.488695	0.283445	0.0931446	0.0709596	0.0373077	0	0.5	0	0.5	1	0	1	0.5	1	1	0	0.5	0.5	0.583333	0
1	0.843137	0.0291262	0.302326	0.333333	0	0.252296	0.364729	0.210526	0.260334	0	0	0.326087	0.333333	0.68492	0.366238	0.507074	0.0824517	0.342181	0.352873	0.515374	0.327558	0.0976155	0.0736869	0.0359259	0	0.5	0	0.5	1	0	1	0.5	1	1	0	0.5	0.5	0.583333	0
1	0.843137	0.0291262	0.302326	0.333333	0	0.252296	0.364729	0.210526	0.260334	0	0	0.326087	0.333333	0.68492	0.366238	0.507074	0.0786316	0.341055	0.351317	0.603928	0.30747	0.0916542	0.0729798	0.0346429	0	0.5	0	0.5	1	0	1	0.5	1	1	0	0.5	0.5	0.583333	0
1	0.843137	0.0291262	0.302326	0.333333	0	0.252296	0.364729	0.210526	0.260334	0	0	0.326087	0.333333	0.68492	0.366238	0.507074	0.0748114	0.339929	0.349761	0.64492	0.251215	0.0983607	0.0743434	0.0334483	0	0.5	0	0.5	1	0	1	0.5	1	1	0	0.5	0.5	0.583333	0
1	0.843137	0.0291262	0.302326	0.333333	0	0.252296	0.364729	0.210526	0.260334	0	0	0.326087	0.333333	0.68492	0.366238	0.507074	0.0709912	0.338803	0.348206	0.589718	0.161032	0.0901639	0.0794907	0.0323333	0	0.5	0	0.5	1	0	1	0.5	1	1	0	0.5	0.5	0.583333	0
1	0.843137	0.0291262	0.302326	0.333333	0	0.252296	0.364729	0.210526	0.260334	0	0	0.326087	0.333333	0.68492	0.366238	0.507074	0.067171	0.337677	0.34665	0.501838	0.131712	0.0819672	0.0896759	0.0312903	0	0.5	0	0.5	1	0	1	0.5	1	1	0	0.5	0.5	0.583333	0
1	0.843137	0.0291262	0.302326	0.333333	0	0.252296	0.364729	0.210526	0.260334	0	0	0.326087	0.333333	0.68492	0.366238	0.507074	0.0633509	0.336551	0.345094	0.329877	0.0309584	0.0655738	0.102269	0.0303125	0	0.5	0	0.5	1	0	1	0.5	1	1	0	0.5	0.5	0.583333	0
1	0.843137	0.0291262	0.302326	0.333333	0	0.252296	0.364729	0.210526	0.260334	0	0	0.326087	0.333333	0.68492	0.366238	0.507074	0.0595307	0.335425	0.343539	0.233958	0.283822	0.0887978	0.115463	0.0293939	0	0.5	0	0.5	1	0	1	0.5	1	1	0	0.5	0.5	0.583333	0
1	0.843137	0.0291262	0.302326	0.333333	0	0.252296	0.364729	0.210526	0.260334	0	0	0.326087	0.333333	0.68492	0.366238	0.507074	0.0557105	0.334299	0.341983	0.23098	0.3676	0.108607	0.122593	0.0285294	0	0.5	0	0.5	1	0	1	0.5	1	1	0	0.5	0.5	0.583333	0
1	0.843137	0.0291262	0.302326	0.333333	0	0.252296	0.364729	0.210526	0.260334	0	0	0.326087	0.333333	0.68492	0.366238	0.507074	0.0518903	0.333173	0.340427	0.263787	0.387655	0.125	0.138565	0.0277143	0	0.5	0	0.5	1	0	1	0.5	1	1	0	0.5	0.5	0.583333	0
1	0.843137	0.0291262	0.302326	0.333333	0	0.252296	0.364729	0.210526	0.260334	0	0	0.326087	0.333333	0.68492	0.366238	0.507074	0.0571986	0.332047	0.338872	0.386654	0.333892	0.148224	0.151574	0.0269444	0	0.5	0	0.5	1	0	1	0.5	1	1	0	0.5	0.5	0.583333	1
1	0.843137	0.0291262	0.302326	0.333333	0	0.252296	0.364729	0.210526	0.260334	0	0	0.326087	0.333333	0.68492	0.366238	0.507074	0.0625068	0.330921	0.337316	0.379816	0.136339	0.166667	0.154954	0.0305405	0	0.5	0	0.5	1	0	1	0.5	1	1	0	0.5	0.5	0.583333	0
1	0.843137	0.0291262	0.302326	0.333333	0	0.252296	0.364729	0.210526	0.260334	0	0	0.326087	0.333333	0.68492	0.366238	0.507074	0.115589	0.334524	0.381324	0.566814	0.25	0.370902	0.129306	0.0289744	0	0.5	0	0.5	1	0	1	0.5	1	1	0	0.5	0.5	0.583333	0
1	0.843137	0.0291262	0.302326	0.333333	0	0.252296	0.364729	0.210526	0.260334	0	0	0.326087	0.333333	0.68492	0.366238	0.507074	0.120898	0.334885	0.385725	0.471667	0.194135	0.375	0.0902778	0.02825	0	0.5	0	0.5	1	0	1	0.5	1	1	0	0.5	0.5	0.583333	0
1	0.843137	0.0291262	0.302326	0.333333	0	0.252296	0.364729	0.210526	0.260334	0	0	0.326087	0.333333	0.68492	0.366238	0.507074	0.126206	0.335245	0.390126	0.431144	0.198035	0.329918	0.0551389	0.027561	0	0.5	0	0.5	1	0	1	0.5	1	1	0	0.5	0.5	0.583333	0
1	0.843137	0.0291262	0.302326	0.333333	0	0.252296	0.364729	0.210526	0.260334	0	0	0.326087	0.333333	0.68492	0.366238	0.507074	0.131514	0.335605	0.394526	0.484228	0.333548	0.290984	0.00555556	0.0269048	0	0.5	0	0.5	1	0	1	0.5	1	1	0	0.5	0.5	0.583333	0
1	0.843137	0.0291262	0.302326	0.333333	0	0.252296	0.364729	0.210526	0.260334	0	0	0.326087	0.333333	0.68492	0.366238	0.507074	0.136822	0.335966	0.398927	0.43701	0.212941	0.272131	0.00444444	0.0262791	0	0.5	0	0.5	1	0	1	0.5	1	1	0	0.5	0.5	0.583333	0
1	0.843137	0.0291262	0.302326	0.333333	0	0.252296	0.364729	0.210526	0.260334	0	0	0.326087	0.333333	0.68492	0.366238	0.507074	0.142131	0.336326	0.403328	0.488174	0.299289	0.26776	0.0037037	0.0256818	0	0.5	0	0.5	1	0	1	0.5	1	1	0	0.5	0.5	0.583333	0
0	0.960784	0	0.581395	0.222222	0.222581	0.418861	0.52553	0.42885	0.336851	0.423077	0.375	0.391304	0.25	0	0.381421	0.501352	0.406467	0.419371	0	0.392157	0.25	0.344262	0.3	0	0	1	0	0	1	0	1	0.5	1	1	1	0.5	0.5	0.75	0
0	0.960784	0	0.581395	0.222222	0.222581	0.418861	0.52553	0.42885	0.336851	0.423077	0.375	0.391304	0.25	0	0.381421	0.501352	0.403779	0.418287	0.00126107	0.404412	0.254872	0.344262	0.275	0	0	1	0	0	1	0	1	0.5	1	1	1	0.5	0.5	0.75	0
0	0.960784	0	0.581395	0.222222	0.222581	0.418861	0.52553	0.42885	0.336851	0.423077	0.375	0.391304	0.25	0	0.381421	0.501352	0.40109	0.417204	0.00252214	0.449346	0.298906	0.327869	0.27037	0	0	1	0	0	1	0	1	0.5	1	1	1	0.5	0.5	0.75	0
0	0.960784	0	0.581395	0.222222	0.222581	0.418861	0.52553	0.42885	0.336851	0.423077	0.375	0.391304	0.25	0	0.381421	0.501352	0.398402	0.41612	0.0037832	0.48652	0.291495	0.319672	0.240278	0	0	1	0	0	1	0	1	0.5	1	1	1	0.5	0.5	0.75	1
0	0.960784	0	0.581395	0.222222	0.222581	0.418861	0.52553	0.42885	0.336851	0.423077	0.375	0.391304	0.25	0	0.381421	0.501352	0.395714	0.415036	0.00504427	0.504902	0.236532	0.334426	0.225556	0.064	0	1	0	0	1	0	1	0.5	1	1	1	0.5	0.5	0.75	0
0	0.960784	0	0.581395	0.222222	0.222581	0.418861	0.52553	0.42885	0.336851	0.423077	0.375	0.391304	0.25	0	0.381421	0.501352	0.393026	0.413953	0.00630534	0.578431	0.313667	0.319672	0.210185	0.08	0	1	0	0	1	0	1	0.5	1	1	1	0.5	0.5	0.75	0
0	0.960784	0	0.581395	0.222222	0.222581	0.418861	0.52553	0.42885	0.336851	0.423077	0.375	0.391304	0.25	0	0.381421	0.501352	0.390337	0.412869	0.00756641	0.566176	0.220979	0.311475	0.194444	0.0685714	0	1	0	0	1	0	1	0.5	1	1	1	0.5	0.5	0.75	0
0	0.960784	0	0.581395	0.222222	0.222581	0.418861	0.52553	0.42885	0.336851	0.423077	0.375	0.391304	0.25	0	0.381421	0.501352	0.387649	0.411785	0.00882748	0.52451	0.191502	0.297131	0.180556	0.06	0	1	0	0	1	0	1	0.5	1	1	1	0.5	0.5	0.75	1
0	0.960784	0	0.581395	0.222222	0.222581	0.418861	0.52553	0.42885	0.336851	0.423077	0.375	0.391304	0.25	0	0.381421	0.501352	0.384961	0.410702	0.0100885	0.463235	0.124555	0.275046	0.197531	0.118889	0	1	0	0	1	0	1	0.5	1	1	1	0.5	0.5	0.75	0
0	0.960784	0	0.581395	0.222222	0.222581	0.418861	0.52553	0.42885	0.336851	0.423077	0.375	0.391304	0.25	0	0.381421	0.501352	0.382273	0.409618	0.0113496	0.390931	0.279808	0.280328	0.449667	0.107	0	1	0	0	1	0	1	0.5	1	1	1	0.5	0.5	0.75	0
0	0.960784	0	0.581395	0.222222	0.222581	0.418861	0.52553	0.42885	0.336851	0.423077	0.375	0.391304	0.25	0	0.381421	0.501352	0.379584	0.408535	0.0126107	0.375	0.287912	0.290611	0.440606	0.0972727	0	1	0	0	1	0	1	0.5	1	1	1	0.5	0.5	0.75	0
0	0.960784	0	0.581395	0.222222	0.222581	0.418861	0.52553	0.42885	0.336851	0.423077	0.375	0.391304	0.25	0	0.381421	0.501352	0.376896	0.407451	0.0138717	0.362745	0.26051	0.290984	0.431667	0.0891667	0	1	0	0	1	0	1	0.5	1	1	1	0.5	0.5	0.75	0
0	0.960784	0	0.581395	0.222222	0.222581	0.418861	0.52553	0.42885	0.336851	0.423077	0.375	0.391304	0.25	0	0.381421	0.501352	0.374208	0.406367	0.0151328	0.411765	0.247952	0.286885	0.437222	0.0823077	0	1	0	0	1	0	1	0.5	1	1	1	0.5	0.5	0.75	0
0	0.960784	0	0.581395	0.222222	0.222581	0.418861	0.52553	0.42885	0.336851	0.423077	0.375	0.391304	0.25	0	0.381421	0.501352	0.37152	0.405284	0.0163939	0.398284	0.234268	0.282787	0.458981	0.0764286	0	1	0	0	1	0	1	0.5	1	1	1	0.5	0.5	0.75	1
0	0.960784	0	0.581395	0.222222	0.222581	0.418861	0.52553	0.42885	0.336851	0.423077	0.375	0.391304	0.25	0	0.381421	0.501352	0.368831	0.4042	0.017655	0.414216	0.300433	0.27459	0.464074	0.0933333	0	1	0	0	1	0	1	0.5	1	1	1	0.5	0.5	0.75	0
0	0.960784	0	0.581395	0.222222	0.222581	0.418861	0.52553	0.42885	0.336851	0.423077	0.375	0.391304	0.25	0	0.381421	0.501352	0.366143	0.405416	0.0184562	0.426471	0.252487	0.27459	0.48213	0.0875	0	1	0	0	1	0	1	0.5	1	1	1	0.5	0.5	0.75	0
0	0.960784	0	0.581395	0.222222	0.222581	0.418861	0.52553	0.42885	0.336851	0.423077	0.375	0.391304	0.25	0	0.381421	0.501352	0.363455	0.406633	0.0192574	0.414216	0.218322	0.266393	0.501574	0.0823529	0	1	0	0	1	0	1	0.5	1	1	1	0.5	0.5	0.75	0
0	0.960784	0	0.581395	0.222222	0.222581	0.418861	0.52553	0.42885	0.336851	0.423077	0.375	0.391304	0.25	0	0.381421	0.501352	0.360767	0.407849	0.0200586	0.439951	0.271238	0.254098	0.515463	0.0777778	0	1	0	0	1	0	1	0.5	1	1	1	0.5	0.5	0.75	0
0	0.960784	0	0.581395	0.222222	0.222581	0.418861	0.52553	0.42885	0.336851	0.423077	0.375	0.391304	0.25	0	0.381421	0.501352	0.358078	0.409065	0.0208599	0.41299	0.229278	0.244536	0.540463	0.0736842	0	1	0	0	1	0	1	0.5	1	1	1	0.5	0.5	0.75	0
0	0.960784	0	0.581395	0.222222	0.222581	0.418861	0.52553	0.42885	0.336851	0.423077	0.375	0.391304	0.25	0	0.381421	0.501352	0.35539	0.410282	0.0216611	0.376225	0.186435	0.244536	0.572407	0.07	0	1	0	0	1	0	1	0.5	1	1	1	0.5	0.5	0.75	0
0	0.960784	0	0.581395	0.222222	0.222581	0.418861	0.52553	0.42885	0.336851	0.423077	0.375	0.391304	0.25	0	0.381421	0.501352	0.352702	0.411498	0.0224623	0.339461	0.16548	0.236339	0.611296	0.0666667	0	1	0	0	1	0	1	0.5	1	1	1	0.5	0.5	0.75	1
0	0.960784	0	0.581395	0.222222	0.222581	0.418861	0.52553	0.42885	0.336851	0.423077	0.375	0.391304	0.25	0	0.381421	0.501352	0.350014	0.412714	0.0232636	0.270833	0.181183	0.209016	0.409259	0.109091	0	1	0	0	1	0	1	0.5	1	1	1	0.5	0.5	0.75	0
0	0.960784	0	0.581395	0.222222	0.222581	0.418861	0.52553	0.42885	0.336851	0.423077	0.375	0.391304	0.25	0	0.381421	0.501352	0.347325	0.413931	0.0240648	0.261029	0.333686	0.17623	0.416204	0.104348	0	1	0	0	1	0	1	0.5	1	1	1	0.5	0.5	0.75	0
0	0.960784	0	0.581395	0.222222	0.222581	0.418861	0.52553	0.42885	0.336851	0.423077	0.375	0.391304	0.25	0	0.381421	0.501352	0.344637	0.415147	0.024866	0.3125	0.387369	0.159836	0.415278	0.1	0	1	0	0	1	0	1	0.5	1	1	1	0.5	0.5	0.75	0
0	0.960784	0	0.581395	0.222222	0.222581	0.418861	0.52553	0.42885	0.336851	0.423077	0.375	0.391304	0.25	0	0.381421	0.501352	0.341949	0.416363	0.0256672	0.367647	0.295749	0.135246	0.41713	0.096	0	1	0	0	1	0	1	0.5	1	1	1	0.5	0.5	0.75	0
0	0.960784	0	0.581395	0.222222	0.222581	0.418861	0.52553	0.42885	0.336851	0.423077	0.375	0.391304	0.25	0	0.381421	0.501352	0.339261	0.41758	0.0264685	0.333333	0.0451057	0.110656	0.38287	0.0923077	0	1	0	0	1	0	1	0.5	1	1	1	0.5	0.5	0.75	0
0	0.960784	0	0.581395	0.222222	0.222581	0.418861	0.52553	0.42885	0.336851	0.423077	0.375	0.391304	0.25	0	0.381421	0.501352	0.336572	0.418796	0.0272697	0.333333	0.25925	0.180328	0.36713	0.0888889	0	1	0	0	1	0	1	0.5	1	1	1	0.5	0.5	0.75	0
0	0.960784	0	0.581395	0.222222	0.222581	0.418861	0.52553	0.42885	0.336851	0.423077	0.375	0.391304	0.25	0	0.381421	0.501352	0.333884	0.420012	0.0280709	0.284314	0.263994	0.159836	0.346296	0.0857143	0	1	0	0	1	0	1	0.5	1	1	1	0.5	0.5	0.75	0
0	0.960784	0	0.581395	0.222222	0.222581	0.418861	0.52553	0.42885	0.336851	0.423077	0.375	0.391304	0.25	0	0.381421	0.501352	0.331196	0.421229	0.0288722	0.265931	0.344271	0.143443	0.332407	0.0827586	0	1	0	0	1	0	1	0.5	1	1	1	0.5	0.5	0.75	0
0	0.960784	0	0.581395	0.222222	0.222581	0.418861	0.52553	0.42885	0.336851	0.423077	0.375	0.391304	0.25	0	0.381421	0.501352	0.328508	0.422445	0.0296734	0.386029	0.335359	0.151639	0.321296	0.08	0	1	0	0	1	0	1	0.5	1	1	1	0.5	0.5	0.75	0
0	0.960784	0	0.581395	0.222222	0.222581	0.418861	0.52553	0.42885	0.336851	0.423077	0.375	0.391304	0.25	0	0.381421	0.501352	0.325819	0.423661	0.0304746	0.398284	0.248733	0.143443	0.297685	0.0774194	0	1	0	0	1	0	1	0.5	1	1	1	0.5	0.5	0.75	0
0	0.960784	0	0.581395	0.222222	0.222581	0.418861	0.52553	0.42885	0.336851	0.423077	0.375	0.391304	0.25	0	0.381421	0.501352	0.323131	0.424877	0.0312759	0.496324	0.351375	0.127049	0.26713	0.075	0	1	0	0	1	0	1	0.5	1	1	1	0.5	0.5	0.75	0
0	0.960784	0	0.581395	0.222222	0.222581	0.418861	0.52553	0.42885	0.336851	0.423077	0.375	0.391304	0.25	0	0.381421	0.501352	0.320443	0.426094	0.0320771	0.514706	0.21838	0.127049	0.208796	0.0727273	0	1	0	0	1	0	1	0.5	1	1	1	0.5	0.5	0.75	1
0	0.960784	0	0.581395	0.222222	0.222581	0.418861	0.52553	0.42885	0.336851	0.423077	0.375	0.391304	0.25	0	0.381421	0.501352	0.317755	0.42731	0.0328783	0.502451	0.238336	0.127049	0.192593	0.0905882	0	1	0	0	1	0	1	0.5	1	1	1	0.5	0.5	0.75	1
0	0.960784	0	0.581395	0.222222	0.222581	0.418861	0.52553	0.42885	0.336851	0.423077	0.375	0.391304	0.25	0	0.381421	0.501352	0.315066	0.428526	0.0336795	0.435049	0.0720912	0.143443	0.175926	0.116571	0	1	0	0	1	0	1	0.5	1	1	1	0.5	0.5	0.75	0
0	0.960784	0	0.581395	0.222222	0.222581	0.418861	0.52553	0.42885	0.336851	0.423077	0.375	0.391304	0.25	0	0.381421	0.501352	0.312378	0.429743	0.0344808	0.392157	0.346813	0.144126	0.165046	0.129722	0	1	0	0	1	0	1	0.5	1	1	1	0.5	0.5	0.75	0
0	0.960784	0	0.581395	0.222222	0.222581	0.418861	0.52553	0.42885	0.336851	0.423077	0.375	0.391304	0.25	0	0.381421	0.501352	0.30969	0.429627	0.0358203	0.426471	0.33491	0.160519	0.14375	0.126216	0	1	0	0	1	0	1	0.5	1	1	1	0.5	0.5	0.75	1
0	0.960784	0	0.581395	0.222222	0.222581	0.418861	0.52553	0.42885	0.336851	0.423077	0.375	0.391304	0.25	0	0.381421	0.501352	0.307002	0.429511	0.0371599	0.463235	0.339832	0.193306	0.149306	0.131316	0	1	0	0	1	0	1	0.5	1	1	1	0.5	0.5	0.75	0
0	0.960784	0	0.581395	0.222222	0.222581	0.418861	0.52553	0.42885	0.336851	0.423077	0.375	0.391304	0.25	0	0.381421	0.501352	0.304313	0.429394	0.0384994	0.631127	0.311813	0.115437	0.151157	0.127949	0	1	0	0	1	0	1	0.5	1	1	1	0.5	0.5	0.75	0
0	0.960784	0	0.581395	0.222222	0.222581	0.418861	0.52553	0.42885	0.336851	0.423077	0.375	0.391304	0.25	0	0.381421	0.501352	0.301625	0.429278	0.039839	0.612745	0.175892	0.127732	0.152546	0.12475	0	1	0	0	1	0	1	0.5	1	1	1	0.5	0.5	0.75	0
0	0.960784	0	0.581395	0.222222	0.222581	0.418861	0.52553	0.42885	0.336851	0.423077	0.375	0.391304	0.25	0	0.381421	0.501352	0.298937	0.429162	0.0411786	0.578431	0.175343	0.152322	0.141435	0.121707	0	1	0	0	1	0	1	0.5	1	1	1	0.5	0.5	0.75	0
0	0.960784	0	0.581395	0.222222	0.222581	0.418861	0.52553	0.42885	0.336851	0.423077	0.375	0.391304	0.25	0	0.381421	0.501352	0.296249	0.429046	0.0425181	0.455882	0.0833768	0.168716	0.138657	0.11881	0	1	0	0	1	0	1	0.5	1	1	1	0.5	0.5	0.75	0
0	0.960784	0	0.581395	0.222222	0.222581	0.418861	0.52553	0.42885	0.336851	0.423077	0.375	0.391304	0.25	0	0.381421	0.501352	0.29356	0.42893	0.0438577	0.355392	0.284386	0.187842	0.140046	0.116047	0	1	0	0	1	0	1	0.5	1	1	1	0.5	0.5	0.75	0
0	0.960784	0	0.581395	0.222222	0.222581	0.418861	0.52553	0.42885	0.336851	0.423077	0.375	0.391304	0.25	0	0.381421	0.501352	0.290872	0.428814	0.0451972	0.324755	0.255668	0.206967	0.146528	0.113409	0	1	0	0	1	0	1	0.5	1	1	1	0.5	0.5	0.75	0
0	0.960784	0	0.581395	0.222222	0.222581	0.418861	0.52553	0.42885	0.336851	0.423077	0.375	0.391304	0.25	0	0.381421	0.501352	0.288184	0.428698	0.0465368	0.346814	0.380206	0.227459	0.149306	0.110889	0	1	0	0	1	0	1	0.5	1	1	1	0.5	0.5	0.75	0
0	0.960784	0	0.581395	0.222222	0.222581	0.418861	0.52553	0.42885	0.336851	0.423077	0.375	0.391304	0.25	0	0.381421	0.501352	0.285496	0.428582	0.0478763	0.438725	0.284346	0.239754	0.154861	0.108478	0	1	0	0	1	0	1	0.5	1	1	1	0.5	0.5	0.75	0
0	0.960784	0	0.581395	0.222222	0.222581	0.418861	0.52553	0.42885	0.336851	0.423077	0.375	0.391304	0.25	0	0.381421	0.501352	0.282807	0.428466	0.0492159	0.463235	0.260881	0.239754	0.149306	0.10617	0	1	0	0	1	0	1	0.5	1	1	1	0.5	0.5	0.75	0
0	0.960784	0	0.581395	0.222222	0.222581	0.418861	0.52553	0.42885	0.336851	0.423077	0.375	0.391304	0.25	0	0.381421	0.501352	0.280119	0.42835	0.0505555	0.506127	0.243562	0.247268	0.155556	0.103958	0	1	0	0	1	0	1	0.5	1	1	1	0.5	0.5	0.75	0
0	0.960784	0	0.581395	0.222222	0.222581	0.418861	0.52553	0.42885	0.336851	0.423077	0.375	0.391304	0.25	0	0.381421	0.501352	0.277431	0.428233	0.051895	0.514706	0.277039	0.247268	0.155556	0.101837	0	1	0	0	1	0	1	0.5	1	1	1	0.5	0.5	0.75	0
0	0.960784	0	0.581395	0.222222	0.222581	0.418861	0.52553	0.42885	0.336851	0.423077	0.375	0.391304	0.25	0	0.381421	0.501352	0.274743	0.428117	0.0532346	0.533088	0.277934	0.239071	0.152778	0.0998	0	1	0	0	1	0	1	0.5	1	1	1	0.5	0.5	0.75	0
0	0.960784	0	0.581395	0.222222	0.222581	0.418861	0.52553	0.42885	0.336851	0.423077	0.375	0.391304	0.25	0	0.381421	0.501352	0.272054	0.428001	0.0545741	0.545343	0.246189	0.251366	0.150926	0.0978431	0	1	0	0	1	0	1	0.5	1	1	1	0.5	0.5	0.75	0
0	0.960784	0	0.581395	0.222222	0.222581	0.418861	0.52553	0.42885	0.336851	0.423077	0.375	0.391304	0.25	0	0.381421	0.501352	0.269366	0.427885	0.0559137	0.557598	0.240408	0.247268	0.148148	0.0959615	0	1	0	0	1	0	1	0.5	1	1	1	0.5	0.5	0.75	0
0	0.960784	0	0.581395	0.222222	0.222581	0.418861	0.52553	0.42885	0.336851	0.423077	0.375	0.391304	0.25	0	0.381421	0.501352	0.266678	0.427769	0.0572532	0.582108	0.288864	0.230874	0.150926	0.0941509	0	1	0	0	1	0	1	0.5	1	1	1	0.5	0.5	0.75	0
0	0.960784	0	0.581395	0.222222	0.222581	0.418861	0.52553	0.42885	0.336851	0.423077	0.375	0.391304	0.25	0	0.381421	0.501352	0.26399	0.427653	0.0585928	0.582108	0.253274	0.214481	0.150926	0.0924074	0	1	0	0	1	0	1	0.5	1	1	1	0.5	0.5	0.75	0
0	0.960784	0	0.581395	0.222222	0.222581	0.418861	0.52553	0.42885	0.336851	0.423077	0.375	0.391304	0.25	0	0.381421	0.501352	0.261301	0.427537	0.0599324	0.606618	0.259272	0.215847	0.150926	0.0907273	0	1	0	0	1	0	1	0.5	1	1	1	0.5	0.5	0.75	0
0	0.960784	0	0.581395	0.222222	0.222581	0.418861	0.52553	0.42885	0.336851	0.423077	0.375	0.391304	0.25	0	0.381421	0.501352	0.261301	0.427421	0.0612719	0.618873	0.225537	0.196721	0.144444	0.0891071	0	1	0	0	1	0	1	0.5	1	1	1	0.5	0.5	0.75	0
0	0.686275	1	0.302326	0.444444	0.101613	0.416412	0.360076	0.373099	0.402814	0.115385	0.125	0.195652	0.166667	0	0.235187	0.609435	0.321771	0.353259	0.995657	0.222059	0.25	0	0.0666667	0	0.5	0.5	0	1	0.5	0	0.5	0.5	1	1	1	0.5	0.5	0.75	0
0	0.686275	1	0.302326	0.444444	0.101613	0.416412	0.360076	0.373099	0.402814	0.115385	0.125	0.195652	0.166667	0	0.235187	0.609435	0.321771	0.352988	0.995503	0.220343	0.246633	0.0737705	0.116667	0	0.5	0.5	0	1	0.5	0	0.5	0.5	1	1	1	0.5	0.5	0.75	0
0	0.686275	1	0.302326	0.444444	0.101613	0.416412	0.360076	0.373099	0.402814	0.115385	0.125	0.195652	0.166667	0	0.235187	0.609435	0.321771	0.352717	0.99535	0.204085	0.216411	0.0765027	0.111111	0	0.5	0.5	0	1	0.5	0	0.5	0.5	1	1	1	0.5	0.5	0.75	0
0	0.686275	1	0.302326	0.444444	0.101613	0.416412	0.360076	0.373099	0.402814	0.115385	0.125	0.195652	0.166667	0	0.235187	0.609435	0.321771	0.352446	0.995196	0.21875	0.319741	0.0901639	0.104167	0	0.5	0.5	0	1	0.5	0	0.5	0.5	1	1	1	0.5	0.5	0.75	0
0	0.686275	1	0.302326	0.444444	0.101613	0.416412	0.360076	0.373099	0.402814	0.115385	0.125	0.195652	0.166667	0	0.235187	0.609435	0.321771	0.352175	0.995043	0.233701	0.29287	0.103279	0.116667	0	0.5	0.5	0	1	0.5	0	0.5	0.5	1	1	1	0.5	0.5	0.75	0
0	0.686275	1	0.302326	0.444444	0.101613	0.416412	0.360076	0.373099	0.402814	0.115385	0.125	0.195652	0.166667	0	0.235187	0.609435	0.321771	0.351903	0.994889	0.254657	0.282706	0.0983607	0.119444	0	0.5	0.5	0	1	0.5	0	0.5	0.5	1	1	1	0.5	0.5	0.75	0
0	0.686275	1	0.302326	0.444444	0.101613	0.416412	0.360076	0.373099	0.402814	0.115385	0.125	0.195652	0.166667	0	0.235187	0.609435	0.321771	0.351632	0.994736	0.26826	0.207595	0.119438	0.125	0	0.5	0.5	0	1	0.5	0	0.5	0.5	1	1	1	0.5	0.5	0.75	0
0	0.686275	1	0.302326	0.444444	0.101613	0.416412	0.360076	0.373099	0.402814	0.115385	0.125	0.195652	0.166667	0	0.235187	0.609435	0.321771	0.351361	0.994582	0.255343	0.204113	0.133197	0.129167	0	0.5	0.5	0	1	0.5	0	0.5	0.5	1	1	1	0.5	0.5	0.75	0
0	0.686275	1	0.302326	0.444444	0.101613	0.416412	0.360076	0.373099	0.402814	0.115385	0.125	0.195652	0.166667	0	0.235187	0.609435	0.321771	0.35109	0.994429	0.271238	0.324109	0.143898	0.128704	0	0.5	0.5	0	1	0.5	0	0.5	0.5	1	1	1	0.5	0.5	0.75	0
0	0.686275	1	0.302326	0.444444	0.101613	0.416412	0.360076	0.373099	0.402814	0.115385	0.125	0.195652	0.166667	0	0.235187	0.609435	0.321771	0.350818	0.994275	0.231115	0.154786	0.144262	0.135	0	0.5	0.5	0	1	0.5	0	0.5	0.5	1	1	1	0.5	0.5	0.75	0
0	0.686275	1	0.302326	0.444444	0.101613	0.416412	0.360076	0.373099	0.402814	0.115385	0.125	0.195652	0.166667	0	0.235187	0.609435	0.321771	0.350547	0.994122	0.210037	0.162993	0.135618	0.131818	0	0.5	0.5	0	1	0.5	0	0.5	0.5	1	1	1	0.5	0.5	0.75	0
0	0.686275	1	0.302326	0.444444	0.101613	0.416412	0.360076	0.373099	0.402814	0.115385	0.125	0.195652	0.166667	0	0.235187	0.609435	0.321771	0.350276	0.993968	0.236311	0.33631	0.135246	0.13125	0	0.5	0.5	0	1	0.5	0	0.5	0.5	1	1	1	0.5	0.5	0.75	0
0	0.686275	1	0.302326	0.444444	0.101613	0.416412	0.360076	0.373099	0.402814	0.115385	0.125	0.195652	0.166667	0	0.235187	0.609435	0.321771	0.350005	0.993815	0.23598	0.381073	0.155738	0.136111	0	0.5	0.5	0	1	0.5	0	0.5	0.5	1	1	1	0.5	0.5	0.75	0
0	0.686275	1	0.302326	0.444444	0.101613	0.416412	0.360076	0.373099	0.402814	0.115385	0.125	0.195652	0.166667	0	0.235187	0.609435	0.321771	0.349734	0.993661	0.262929	0.222985	0.152322	0.134259	0	0.5	0.5	0	1	0.5	0	0.5	0.5	1	1	1	0.5	0.5	0.75	0
0	0.686275	1	0.302326	0.444444	0.101613	0.416412	0.360076	0.373099	0.402814	0.115385	0.125	0.195652	0.166667	0	0.235187	0.609435	0.321771	0.349462	0.993508	0.304718	0.24534	0.164617	0.136343	0	0.5	0.5	0	1	0.5	0	0.5	0.5	1	1	1	0.5	0.5	0.75	0
0	0.686275	1	0.302326	0.444444	0.101613	0.416412	0.360076	0.373099	0.402814	0.115385	0.125	0.195652	0.166667	0	0.235187	0.609435	0.400871	0.349191	0.993354	0.307145	0.272512	0.175546	0.139815	0	0.5	0.5	0	1	0.5	0	0.5	0.5	1	1	1	0.5	0.5	0.75	0
0	0.686275	1	0.302326	0.444444	0.101613	0.416412	0.360076	0.373099	0.402814	0.115385	0.125	0.195652	0.166667	0	0.235187	0.609435	0.47997	0.351132	0.991512	0.301998	0.275929	0.174863	0.137037	0	0.5	0.5	0	1	0.5	0	0.5	0.5	1	1	1	0.5	0.5	0.75	0
0	0.686275	1	0.302326	0.444444	0.101613	0.416412	0.360076	0.373099	0.402814	0.115385	0.125	0.195652	0.166667	0	0.235187	0.609435	0.55907	0.353074	0.98967	0.313088	0.221756	0.17418	0.13912	0	0.5	0.5	0	1	0.5	0	0.5	0.5	1	1	1	0.5	0.5	0.75	0
0	0.686275	1	0.302326	0.444444	0.101613	0.416412	0.360076	0.373099	0.402814	0.115385	0.125	0.195652	0.166667	0	0.235187	0.609435	0.63817	0.355015	0.987827	0.320441	0.270181	0.17418	0.136343	0	0.5	0.5	0	1	0.5	0	0.5	0.5	1	1	1	0.5	0.5	0.75	0
0	0.686275	1	0.302326	0.444444	0.101613	0.416412	0.360076	0.373099	0.402814	0.115385	0.125	0.195652	0.166667	0	0.235187	0.609435	0.717269	0.356957	0.985985	0.318627	0.253209	0.168716	0.133565	0	0.5	0.5	0	1	0.5	0	0.5	0.5	1	1	1	0.5	0.5	0.75	0
0	0.686275	1	0.302326	0.444444	0.101613	0.416412	0.360076	0.373099	0.402814	0.115385	0.125	0.195652	0.166667	0	0.235187	0.609435	0.796369	0.358898	0.984142	0.313725	0.256771	0.168716	0.134259	0	0.5	0.5	0	1	0.5	0	0.5	0.5	1	1	1	0.5	0.5	0.75	0
0	0.686275	1	0.302326	0.444444	0.101613	0.416412	0.360076	0.373099	0.402814	0.115385	0.125	0.195652	0.166667	0	0.235187	0.609435	0.875468	0.360839	0.9823	0.319118	0.232949	0.178279	0.127546	0	0.5	0.5	0	1	0.5	0	0.5	0.5	1	1	1	0.5	0.5	0.75	0
0	0.686275	1	0.302326	0.444444	0.101613	0.416412	0.360076	0.373099	0.402814	0.115385	0.125	0.195652	0.166667	0	0.235187	0.609435	0.954568	0.362781	0.980458	0.314216	0.260398	0.187158	0.132407	0	0.5	0.5	0	1	0.5	0	0.5	0.5	1	1	1	0.5	0.5	0.75	0
0	0.686275	1	0.302326	0.444444	0.101613	0.416412	0.360076	0.373099	0.402814	0.115385	0.125	0.195652	0.166667	0	0.235187	0.609435	0.928411	0.364722	0.978615	0.306495	0.229786	0.195355	0.132407	0	0.5	0.5	0	1	0.5	0	0.5	0.5	1	1	1	0.5	0.5	0.75	0
0	0.686275	1	0.302326	0.444444	0.101613	0.416412	0.360076	0.373099	0.402814	0.115385	0.125	0.195652	0.166667	0	0.235187	0.609435	0.902254	0.366663	0.976773	0.281875	0.180891	0.18306	0.124769	0	0.5	0.5	0	1	0.5	0	0.5	0.5	1	1	1	0.5	0.5	0.75	0
0	0.686275	1	0.302326	0.444444	0.101613	0.416412	0.360076	0.373099	0.402814	0.115385	0.125	0.195652	0.166667	0	0.235187	0.609435	0.876097	0.368605	0.974931	0.269412	0.236981	0.186475	0.125926	0	0.5	0.5	0	1	0.5	0	0.5	0.5	1	1	1	0.5	0.5	0.75	0
0	0.686275	1	0.302326	0.444444	0.101613	0.416412	0.360076	0.373099	0.402814	0.115385	0.125	0.195652	0.166667	0	0.235187	0.609435	0.84994	0.370546	0.973088	0.236091	0.200321	0.172814	0.123148	0	0.5	0.5	0	1	0.5	0	0.5	0.5	1	1	1	0.5	0.5	0.75	0
0	0.686275	1	0.302326	0.444444	0.101613	0.416412	0.360076	0.373099	0.402814	0.115385	0.125	0.195652	0.166667	0	0.235187	0.609435	0.823783	0.372487	0.971246	0.243346	0.319057	0.155055	0.123148	0	0.5	0.5	0	1	0.5	0	0.5	0.5	1	1	1	0.5	0.5	0.75	0
0	0.686275	1	0.302326	0.444444	0.101613	0.416412	0.360076	0.373099	0.402814	0.115385	0.125	0.195652	0.166667	0	0.235187	0.609435	0.797626	0.374429	0.969403	0.26739	0.289977	0.14959	0.117593	0	0.5	0.5	0	1	0.5	0	0.5	0.5	1	1	1	0.5	0.5	0.75	0
0	0.686275	1	0.302326	0.444444	0.101613	0.416412	0.360076	0.373099	0.402814	0.115385	0.125	0.195652	0.166667	0	0.235187	0.609435	0.771469	0.37637	0.967561	0.24625	0.207677	0.148224	0.108565	0	0.5	0.5	0	1	0.5	0	0.5	0.5	1	1	1	0.5	0.5	0.75	0
0	0.686275	1	0.302326	0.444444	0.101613	0.416412	0.360076	0.373099	0.402814	0.115385	0.125	0.195652	0.166667	0	0.235187	0.609435	0.745312	0.378311	0.965719	0.259461	0.215344	0.131831	0.102315	0	0.5	0.5	0	1	0.5	0	0.5	0.5	1	1	1	0.5	0.5	0.75	0
0	0.686275	1	0.302326	0.444444	0.101613	0.416412	0.360076	0.373099	0.402814	0.115385	0.125	0.195652	0.166667	0	0.235187	0.609435	0.719155	0.380253	0.963876	0.223542	0.176471	0.125	0.108565	0	0.5	0.5	0	1	0.5	0	0.5	0.5	1	1	1	0.5	0.5	0.75	0
0	0.686275	1	0.302326	0.444444	0.101613	0.416412	0.360076	0.373099	0.402814	0.115385	0.125	0.195652	0.166667	0	0.235187	0.609435	0.692999	0.382194	0.962034	0.210907	0.284627	0.112705	0.108796	0	0.5	0.5	0	1	0.5	0	0.5	0.5	1	1	1	0.5	0.5	0.75	0
0	0.686275	1	0.302326	0.444444	0.101613	0.416412	0.360076	0.373099	0.402814	0.115385	0.125	0.195652	0.166667	0	0.235187	0.609435	0.666842	0.384135	0.960191	0.216826	0.252847	0.090847	0.112037	0	0.5	0.5	0	1	0.5	0	0.5	0.5	1	1	1	0.5	0.5	0.75	0
[truncated: 4,614 more rows]
